# Supplementary material for: Multiple-omic data analysis of Klebsiella pneumoniae MGH 78578 reveals its transcriptional architecture and regulatory features
Source: BMC Genomics. 2012 Nov 29;13:679. doi: 10.1186/1471-2164-13-679 (PMC3536570; doi:10.1186/1471-2164-13-679)
Supplement: Additional file 1 — List of all RTSs detected during this study. [file 1471-2164-13-679-S1.xlsx]

## Sheet: combinedRTSwithGene
RTS name	Genes included	exponential phase		stationary phase
		start	stop	start	stop
RTS_NC_009648_1_290_+	KPN_00001	1	290	-	-
RTS_NC_009648_301_5060_+	KPN_00002;KPN_00003;KPN_00004	301	5060	-	-
RTS_NC_009648_5311_5720_+	KPN_00005	5311	5720	5341	5720
RTS_NC_009648_8228_9181_+	KPN_00008	8228	9181	8228	9237
RTS_NC_009648_9182_11667_+	KPN_00008;KPN_00009;KPN_00010	9182	11667	-	-
RTS_NC_009648_13478_16769_+	KPN_00014;KPN_00015	13478	16769	13508	16769
RTS_NC_009648_16900_18959_+	KPN_00016;KPN_00017	16900	18959	18040	19109
RTS_NC_009648_19750_26639_+	KPN_00019;KPN_00020;KPN_00021;KPN_00022;KPN_00023;KPN_00024;KPN_00025	19750	26639	19654	26669
RTS_NC_009648_40991_41910_+	KPN_00039	40991	41910	40931	41910
RTS_NC_009648_42251_46890_+	KPN_00040;KPN_00041	42251	46890	42311	46860
RTS_NC_009648_47021_49830_+	KPN_00042;KPN_00043;KPN_00044	47021	49830	47021	49830
RTS_NC_009648_49961_50490_+	KPN_00045	49961	50490	49961	50490
RTS_NC_009648_57611_58560_+	KPN_00052	57611	58560	-	-
RTS_NC_009648_62681_63420_+	KPN_00056	62681	63420	62681	63420
RTS_NC_009648_73872_75155_+	KPN_00063;KPN_00064	73872	75155	73872	75155
RTS_NC_009648_75156_75871_+	KPN_00064	75156	75871	75156	75811
RTS_NC_009648_81042_83161_+	KPN_00069;KPN_00070	81042	83161	-	-
RTS_NC_009648_95923_96962_+	KPN_00081	95923	96962	-	-
RTS_NC_009648_97213_99306_+	KPN_00082;KPN_00083	97213	99306	97213	99306
RTS_NC_009648_99307_99572_+	KPN_00083	99307	99572	99307	99572
RTS_NC_009648_99613_100922_+	KPN_00084	99613	100922	99643	100892
RTS_NC_009648_101113_118131_+	KPN_00085;KPN_00086;KPN_00087;KPN_00088;KPN_00089;KPN_00090;KPN_00091;KPN_00092;KPN_00093;KPN_00094; KPN_00095;KPN_00096;KPN_00097;KPN_00098;KPN_00099	101113	118131	101293	118131
RTS_NC_009648_118132_119282_+	KPN_00099;KPN_00100	118132	119282	118132	119282
RTS_NC_009648_119647_123272_+	KPN_00101;KPN_00102;KPN_00103	119647	123272	-	-
RTS_NC_009648_125203_126392_+	KPN_00107	125203	126392	125203	126332
RTS_NC_009648_130485_132094_+	KPN_00112;KPN_00113	130485	132094	130485	132094
RTS_NC_009648_136695_142493_+	KPN_00117;KPN_00118;KPN_00119;KPN_00120	136695	142493	-	-
RTS_NC_009648_142494_143884_+	KPN_00120	142494	143884	142494	143884
RTS_NC_009648_144015_144334_+	KPN_00121	144015	144334	-	-
RTS_NC_009648_147045_149858_+	KPN_00124	147045	149858	147075	149858
RTS_NC_009648_149962_150401_+	KPN_00125	149962	150401	149962	150431
RTS_NC_009648_155584_157283_+	KPN_00131	155584	157283	155494	157283
RTS_NC_009648_159822_164911_+	KPN_00133;KPN_00135;KPN_00136;KPN_00137;KPN_00138	159822	164911	-	-
RTS_NC_009648_172002_174541_+	KPN_00148	172002	174541	-	-
RTS_NC_009648_191292_194131_+	KPN_00164	191292	194131	191112	194131
RTS_NC_009648_194300_200240_+	KPN_00165;KPN_00166;KPN_00167;KPN_00168	194300	200240	-	-
RTS_NC_009648_201740_203293_+	KPN_00170	201740	203293	201740	203293
RTS_NC_009648_203294_203739_+	KPN_00171	203294	203739	203294	203739
RTS_NC_009648_205970_207463_+	KPN_00175	205970	207463	205970	207463
RTS_NC_009648_207464_209110_+	KPN_00175;KPN_00176	207464	209110	207464	209110
RTS_NC_009648_209151_210460_+	KPN_00177	209151	210460	209151	210520
RTS_NC_009648_215451_218324_+	KPN_00182;KPN_00183;KPN_00184	215451	218324	-	-
RTS_NC_009648_218325_222929_+	KPN_00185;KPN_00186;KPN_00187;KPN_00188;KPN_00189	218325	222929	-	-
RTS_NC_009648_222930_226042_+	KPN_00189;KPN_00190	222930	226042	222930	226042
RTS_NC_009648_226043_227744_+	KPN_00190;KPN_00191;KPN_00192	226043	227744	226043	227744
RTS_NC_009648_227745_235360_+	KPN_00195;KPN_00196;KPN_00197;KPN_00198;KPN_00192;KPN_00193;KPN_00194	227745	235360	-	-
RTS_NC_009648_235401_239410_+	KPN_00199;KPN_00200;KPN_00201	235401	239410	-	-
RTS_NC_009648_239961_241840_+	KPN_00204;KPN_00205;KPN_00206	239961	241840	239931	241780
RTS_NC_009648_248451_248744_+	KPN_00214	248451	248744	248541	248744
RTS_NC_009648_248745_249464_+	KPN_00214	248745	249464	248541	248744
RTS_NC_009648_249465_250724_+	KPN_00215	249465	250724	249321	250724
RTS_NC_009648_250725_254741_+	KPN_00215;KPN_00216;KPN_00217;KPN_00218;KPN_00219;KPN_00220	250725	254741	-	-
RTS_NC_009648_254872_255761_+	KPN_00221	254872	255761	254872	255701
RTS_NC_009648_257992_259721_+	KPN_00224;KPN_00225	257992	259721	257992	259721
RTS_NC_009648_261923_262752_+	KPN_00228	261923	262752	261983	262752
RTS_NC_009648_263213_264042_+	KPN_00230	263213	264042	-	-
RTS_NC_009648_264083_264192_+	KPN_00231	264083	264192	-	-
RTS_NC_009648_265193_265842_+	KPN_00233	265193	265842	265253	265842
RTS_NC_009648_269459_270918_+	KPN_00236;KPN_00237	269459	270918	269399	270948
RTS_NC_009648_271889_278148_+	KPN_00239;KPN_00240;KPN_00241;KPN_00242;KPN_00243;KPN_00244;KPN_00245	271889	278148	271949	278178
RTS_NC_009648_279299_280848_+	KPN_00247;KPN_00248	279299	280848	279299	280848
RTS_NC_009648_282539_283068_+	KPN_00250	282539	283068	282479	283068
RTS_NC_009648_283139_285018_+	KPN_00251;KPN_00252	283139	285018	-	-
RTS_NC_009648_294029_294232_+	KPN_00261	294029	294232	294029	294232
RTS_NC_009648_294233_294888_+	KPN_00261	294233	294888	294029	294232
RTS_NC_009648_302138_303727_+	KPN_00268	302138	303727	302138	303727
RTS_NC_009648_309779_310398_+	KPN_00274	309779	310398	309749	310398
RTS_NC_009648_320005_321254_+	KPN_00282	320005	321254	320005	321044
RTS_NC_009648_330055_330704_+	KPN_00291	330055	330704	330055	330674
RTS_NC_009648_339625_339884_+	KPN_00300	339625	339884	339625	339854
RTS_NC_009648_348806_351345_+	KPN_00309;KPN_00310	348806	351345	-	-
RTS_NC_009648_351416_354855_+	KPN_00311;KPN_00312;KPN_00313;KPN_00314	351416	354855	-	-
RTS_NC_009648_359348_362697_+	KPN_00318;KPN_00319;KPN_00320	359348	362697	359246	362547
RTS_NC_009648_366608_368907_+	KPN_00326;KPN_00327;KPN_00328	366608	368907	366578	368907
RTS_NC_009648_369878_370801_+	KPN_00330	369878	370801	369848	370407
RTS_NC_009648_370802_371581_+	KPN_00332	370802	371581	371168	371581
RTS_NC_009648_371582_373497_+	KPN_00332;KPN_00333;KPN_00334;KPN_00335	371582	373497	-	-
RTS_NC_009648_374438_375567_+	KPN_00337	374438	375567	374498	375657
RTS_NC_009648_380018_382108_+	KPN_00340;KPN_00341	380018	382108	380048	382108
RTS_NC_009648_382299_383818_+	KPN_00342	382299	383818	382329	383818
RTS_NC_009648_383839_387458_+	KPN_00343;KPN_00344	383839	387458	384949	387218
RTS_NC_009648_397669_403238_+	KPN_00356;KPN_00357;KPN_00358;KPN_00359;KPN_00360	397669	403238	-	-
RTS_NC_009648_406339_407952_+	KPN_00365;KPN_00366	406339	407952	406339	407952
RTS_NC_009648_407953_410528_+	KPN_00367;KPN_00368;KPN_00369;KPN_00370	407953	410528	407953	410528
RTS_NC_009648_414679_416198_+	KPN_00375	414679	416198	414589	416198
RTS_NC_009648_418369_418958_+	KPN_00379	418369	418958	418369	418958
RTS_NC_009648_437983_439988_+	KPN_00397;KPN_00398	437983	439988	-	-
RTS_NC_009648_440206_442506_+	KPN_00399;KPN_00400	440206	442506	440032	442427
RTS_NC_009648_442507_445266_+	KPN_00401;KPN_00402	442507	445266	-	-
RTS_NC_009648_445267_448547_+	KPN_00402;KPN_00403;KPN_00404;KPN_00405	445267	448547	-	-
RTS_NC_009648_451228_452147_+	KPN_00408	451228	452147	451228	452147
RTS_NC_009648_453268_453666_+	KPN_00410	453268	453666	453268	453666
RTS_NC_009648_453667_457367_+	KPN_00410;KPN_00411;KPN_00412	453667	457367	453667	457397
RTS_NC_009648_457528_459257_+	KPN_00413;KPN_00414	457528	459257	457438	459227
RTS_NC_009648_460288_460877_+	KPN_00416	460288	460877	460258	460877
RTS_NC_009648_462238_462887_+	KPN_00419;KPN_00420	462238	462887	462178	462917
RTS_NC_009648_466078_466487_+	KPN_00424	466078	466487	466048	466487
RTS_NC_009648_473008_474426_+	KPN_00429;KPN_00430;KPN_00431	473008	474426	-	-
RTS_NC_009648_474427_476477_+	KPN_00431	474427	476477	474427	476477
RTS_NC_009648_478498_483077_+	KPN_00434;KPN_00435;KPN_00436;KPN_00438	478498	483077	-	-
RTS_NC_009648_489238_489486_+	KPN_00445	489238	489486	489238	489486
RTS_NC_009648_489487_493397_+	KPN_00445;KPN_00446	489487	493397	-	-
RTS_NC_009648_495178_496101_+	KPN_00450;KPN_00451	495178	496101	495178	496101
RTS_NC_009648_496102_499277_+	KPN_00451;KPN_00452;KPN_00453;KPN_00454	496102	499277	496102	499296
RTS_NC_009648_499318_501287_+	KPN_00455	499318	501287	499297	501257
RTS_NC_009648_501448_501794_+	KPN_00456	501448	501794	501508	501794
RTS_NC_009648_501795_503061_+	KPN_00456;KPN_00457	501795	503061	501795	503061
RTS_NC_009648_503062_504647_+	KPN_00457;KPN_00458	503062	504647	503062	504587
RTS_NC_009648_507958_509717_+	KPN_00461	507958	509717	507988	509687
RTS_NC_009648_513964_514823_+	KPN_00465	513964	514823	513964	514823
RTS_NC_009648_515884_517373_+	KPN_00468;KPN_00469	515884	517373	515884	517373
RTS_NC_009648_519724_522893_+	KPN_00473;KPN_00474	519724	522893	-	-
RTS_NC_009648_522904_524093_+	KPN_00475	522904	524093	-	-
RTS_NC_009648_528964_530393_+	KPN_00482	528964	530393	528964	530393
RTS_NC_009648_531844_531953_+	KPN_00485;KPN_00486	531844	531953	-	-
RTS_NC_009648_533044_533513_+	KPN_00488	533044	533513	533044	533513
RTS_NC_009648_543096_544495_+	KPN_00496;KPN_00497	543096	544495	543036	544555
RTS_NC_009648_545055_546355_+	KPN_00498	545055	546355	545055	546055
RTS_NC_009648_552006_553735_+	KPN_00502	552006	553735	552006	553855
RTS_NC_009648_577836_578305_+	KPN_00521	577836	578305	577656	578275
RTS_NC_009648_579384_581582_+	KPN_00523;KPN_00524;KPN_00525	579384	581582	-	-
RTS_NC_009648_581583_583423_+	KPN_00525	581583	583423	581424	583183
RTS_NC_009648_597474_602473_+	KPN_00536;KPN_00537	597474	602473	-	-
RTS_NC_009648_603864_606163_+	KPN_00539;KPN_00540	603864	606163	-	-
RTS_NC_009648_606798_607843_+	KPN_00542	606798	607843	606798	607753
RTS_NC_009648_610524_615752_+	KPN_00544;KPN_00545;KPN_00546	610524	615752	610524	615752
RTS_NC_009648_623609_624288_+	KPN_00556	623609	624288	623849	624288
RTS_NC_009648_624959_627798_+	KPN_00559	624959	627798	-	-
RTS_NC_009648_642541_644030_+	KPN_00570	642541	644030	-	-
RTS_NC_009648_656431_657260_+	KPN_00583	656431	657260	656431	657260
RTS_NC_009648_661051_663320_+	KPN_00587	661051	663320	-	-
RTS_NC_009648_663931_665300_+	KPN_00588	663931	665300	663931	665270
RTS_NC_009648_666331_667430_+	KPN_00590	666331	667430	666331	667010
RTS_NC_009648_672061_673040_+	KPN_00595	672061	673040	-	-
RTS_NC_009648_681601_687260_+	KPN_00603;KPN_00604;KPN_00605	681601	687260	681631	687020
RTS_NC_009648_689911_691190_+	KPN_00609	689911	691190	-	-
RTS_NC_009648_692461_701000_+	KPN_00611;KPN_00612;KPN_00613;KPN_00614;KPN_00615;KPN_00616;KPN_00617	692461	701000	-	-
RTS_NC_009648_703861_708920_+	KPN_00622;KPN_00623;KPN_00624;KPN_00625	703861	708920	-	-
RTS_NC_009648_710251_711841_+	KPN_00627	710251	711841	710281	711571
RTS_NC_009648_720342_723661_+	KPN_00634;KPN_00635;KPN_00636	720342	723661	720342	723541
RTS_NC_009648_729282_731761_+	KPN_00642	729282	731761	729282	731761
RTS_NC_009648_733182_735361_+	KPN_00645	733182	735361	733182	734401
RTS_NC_009648_738222_739265_+	KPN_00650	738222	739265	738102	739265
RTS_NC_009648_739306_740945_+	KPN_00651	739306	740945	739336	740945
RTS_NC_009648_744629_744892_+	KPN_00655	744629	744892	744629	744892
RTS_NC_009648_744893_745758_+	KPN_00655;KPN_00656	744893	745758	-	-
RTS_NC_009648_746193_747064_+	KPN_00658	746193	747064	746193	747064
RTS_NC_009648_747065_747562_+	KPN_00659	747065	747562	747065	747532
RTS_NC_009648_763353_763882_+	KPN_00675	763353	763882	763353	764152
RTS_NC_009648_777246_778615_+	KPN_00687	777246	778615	777336	778615
RTS_NC_009648_785535_788014_+	KPN_00700	785535	788014	785925	788044
RTS_NC_009648_788115_789874_+	KPN_00701	788115	789874	788145	789874
RTS_NC_009648_795345_798334_+	KPN_00710;KPN_00711;KPN_00712	795345	798334	-	-
RTS_NC_009648_806236_808205_+	KPN_00718;KPN_00719	806236	808205	-	-
RTS_NC_009648_809806_816185_+	KPN_00721;KPN_00722;KPN_00723;KPN_00724;KPN_00725;KPN_00726	809806	816185	809146	816215
RTS_NC_009648_818026_828036_+	KPN_00728;KPN_00729;KPN_00730;KPN_00731;KPN_00732;KPN_00733;KPN_00734;KPN_00735	818026	828036	818026	828036
RTS_NC_009648_828562_832001_+	KPN_00736;KPN_00737;KPN_00738;KPN_00739	828562	832001	-	-
RTS_NC_009648_832082_834993_+	KPN_00740;KPN_00741;KPN_00742;KPN_00743	832082	834993	832196	834993
RTS_NC_009648_834994_837670_+	KPN_00743;KPN_00744;KPN_00745;KPN_00746	834994	837670	834994	837670
RTS_NC_009648_837671_838420_+	KPN_00746;KPN_00747;KPN_00748;KPN_00749	837671	838420	837671	838420
RTS_NC_009648_838421_839121_+	KPN_00750;KPN_00751;KPN_00752;KPN_00753	838421	839121	838421	839121
RTS_NC_009648_839552_841821_+	KPN_00754;KPN_00755	839552	841821	839582	841671
RTS_NC_009648_843152_844251_+	KPN_00758	843152	844251	843152	844251
RTS_NC_009648_862234_862403_+	KPN_00776	862234	862403	862234	862403
RTS_NC_009648_862504_865283_+	KPN_00777;KPN_00778;KPN_00779	862504	865283	-	-
RTS_NC_009648_866083_867143_+	KPN_00781	866083	867143	866083	867113
RTS_NC_009648_868474_869960_+	KPN_00782;KPN_00783	868474	869960	-	-
RTS_NC_009648_869961_870653_+	KPN_00783	869961	870653	869824	870653
RTS_NC_009648_878344_881813_+	KPN_00789;KPN_00790	878344	881813	878314	881813
RTS_NC_009648_883414_884727_+	KPN_00792;KPN_00793	883414	884727	883264	884727
RTS_NC_009648_884728_886403_+	KPN_00793;KPN_00794	884728	886403	884728	886403
RTS_NC_009648_893794_898493_+	KPN_00800;KPN_00801;KPN_00802;KPN_00803	893794	898493	-	-
RTS_NC_009648_898834_901084_+	KPN_00804	898834	901084	898935	900994
RTS_NC_009648_905895_909664_+	KPN_00810;KPN_00811;KPN_00812;KPN_00813;KPN_00814;KPN_00815	905895	909664	905895	909784
RTS_NC_009648_912736_913415_+	KPN_00819	912736	913415	912736	913415
RTS_NC_009648_924526_925985_+	KPN_00830	924526	925985	-	-
RTS_NC_009648_926146_929345_+	KPN_00831;KPN_00832	926146	929345	926056	929506
RTS_NC_009648_931336_932705_+	KPN_00836	931336	932705	931156	932465
RTS_NC_009648_939205_939755_+	KPN_00843	939205	939755	939205	939755
RTS_NC_009648_941956_945905_+	KPN_00845;KPN_00846;KPN_00847;KPN_00848	941956	945905	-	-
RTS_NC_009648_948076_949925_+	KPN_00851	948076	949925	948106	949895
RTS_NC_009648_953836_955025_+	KPN_00854	953836	955025	953836	955025
RTS_NC_009648_962927_969426_+	KPN_00861;KPN_00862;KPN_00863;KPN_00864;KPN_00865	962927	969426	962927	969576
RTS_NC_009648_972857_973296_+	KPN_00868	972857	973296	-	-
RTS_NC_009648_977241_979000_+	KPN_00871	977241	979000	977241	979030
RTS_NC_009648_980451_981790_+	KPN_00874	980451	981790	-	-
RTS_NC_009648_983811_984460_+	KPN_00877	983811	984460	983811	984460
RTS_NC_009648_986345_989964_+	KPN_00879;KPN_00881;KPN_00882;KPN_00883;KPN_00884	986345	989964	-	-
RTS_NC_009648_990155_994828_+	KPN_00885;KPN_00886;KPN_00887;KPN_00888;KPN_00889	990155	994828	990155	994828
RTS_NC_009648_994829_998514_+	KPN_00889;KPN_00890;KPN_00891;KPN_00892	994829	998514	994829	998514
RTS_NC_009648_1003955_1006734_+	KPN_00899;KPN_00900	1003955	1006734	1003955	1006914
RTS_NC_009648_1011425_1011894_+	KPN_00905	1011425	1011894	1011425	1012014
RTS_NC_009648_1016975_1021498_+	KPN_00910;KPN_00911;KPN_00912	1016975	1021498	1016975	1021498
RTS_NC_009648_1021499_1025124_+	KPN_00912;KPN_00914;KPN_00915	1021499	1025124	-	-
RTS_NC_009648_1031409_1032107_+	KPN_00921	1031409	1032107	1031409	1032107
RTS_NC_009648_1032108_1038632_+	KPN_00921;KPN_00922;KPN_00923;KPN_00924	1032108	1038632	1032108	1038632
RTS_NC_009648_1038633_1040008_+	KPN_00925	1038633	1040008	1038633	1040008
RTS_NC_009648_1044399_1045648_+	KPN_00929	1044399	1045648	-	-
RTS_NC_009648_1052087_1052680_+	KPN_00934	1052087	1052680	1052087	1052680
RTS_NC_009648_1052681_1055466_+	KPN_00934;KPN_00935;KPN_00936	1052681	1055466	1052681	1055436
RTS_NC_009648_1055477_1056325_+	KPN_00937	1055477	1056325	1055507	1056325
RTS_NC_009648_1056326_1058230_+	KPN_00938	1056326	1058230	1056326	1058230
RTS_NC_009648_1058231_1058586_+	KPN_00939	1058231	1058586	1058231	1058586
RTS_NC_009648_1061027_1065235_+	KPN_00941;KPN_00942;KPN_00943;KPN_00944	1061027	1065235	1061156	1065235
RTS_NC_009648_1065236_1066056_+	KPN_00944;KPN_00945	1065236	1066056	1065236	1066056
RTS_NC_009648_1066072_1067291_+	KPN_00946	1066072	1067291	1066162	1067081
RTS_NC_009648_1067933_1075201_+	KPN_00948;KPN_00949;KPN_00950;KPN_00951	1067933	1075201	1067933	1075242
RTS_NC_009648_1075202_1077001_+	KPN_00951;KPN_00952	1075202	1077001	-	-
RTS_NC_009648_1077002_1077676_+	KPN_00952;KPN_00953	1077002	1077676	-	-
RTS_NC_009648_1077677_1078722_+	KPN_00953;KPN_00954	1077677	1078722	1077677	1078752
RTS_NC_009648_1081487_1089372_+	KPN_00958;KPN_00959;KPN_00960	1081487	1089372	1081487	1089372
RTS_NC_009648_1094903_1097442_+	KPN_00964;KPN_00965;KPN_00966	1094903	1097442	1094933	1097412
RTS_NC_009648_1098833_1101822_+	KPN_00968	1098833	1101822	1098953	1101972
RTS_NC_009648_1106183_1107361_+	KPN_00974	1106183	1107361	1106183	1107312
RTS_NC_009648_1107362_1108242_+	KPN_00975	1107362	1108242	1107383	1108242
RTS_NC_009648_1109213_1116732_+	KPN_00977;KPN_00978;KPN_00979;KPN_00980;KPN_00981	1109213	1116732	1108643	1116732
RTS_NC_009648_1116893_1117182_+	KPN_00982	1116893	1117182	1116893	1117186
RTS_NC_009648_1119593_1120242_+	KPN_00985	1119593	1120242	1119593	1120302
RTS_NC_009648_1122613_1123592_+	KPN_00988	1122613	1123592	1122553	1125362
RTS_NC_009648_1125913_1128816_+	KPN_00991;KPN_00993	1125913	1128816	1125913	1128816
RTS_NC_009648_1128817_1129052_+	KPN_00993	1128817	1129052	1128817	1129052
RTS_NC_009648_1129645_1141834_+	KPN_00994;KPN_00995	1129645	1141834	1129615	1141834
RTS_NC_009648_1141835_1150076_+	KPN_00995;KPN_00996;KPN_00997;KPN_00998;KPN_00999	1141835	1150076	1141835	1150076
RTS_NC_009648_1150077_1150732_+	KPN_00999	1150077	1150732	1150077	1150702
RTS_NC_009648_1152843_1154212_+	KPN_01002;KPN_01003;KPN_01004	1152843	1154212	1152203	1154542
RTS_NC_009648_1155513_1157242_+	KPN_01007	1155513	1157242	1155513	1157212
RTS_NC_009648_1157313_1157422_+	KPN_01008	1157313	1157422	1157253	1157422
RTS_NC_009648_1165034_1166163_+	KPN_01016	1165034	1166163	1165094	1166523
RTS_NC_009648_1170614_1174147_+	KPN_01021;KPN_01022	1170614	1174147	1170614	1174113
RTS_NC_009648_1174148_1174773_+	KPN_01024	1174148	1174773	1174214	1174773
RTS_NC_009648_1176044_1177354_+	KPN_01027	1176044	1177354	1176044	1177354
RTS_NC_009648_1178656_1178915_+	KPN_01030	1178656	1178915	1178626	1178915
RTS_NC_009648_1178986_1180205_+	KPN_01031	1178986	1180205	-	-
RTS_NC_009648_1186036_1186775_+	KPN_01039	1186036	1186775	1186006	1186745
RTS_NC_009648_1191715_1193255_+	KPN_01042	1191715	1193255	1191586	1193195
RTS_NC_009648_1193296_1194215_+	KPN_01043	1193296	1194215	1193296	1193975
RTS_NC_009648_1195186_1198705_+	KPN_01045;KPN_01046;KPN_01047	1195186	1198705	1195186	1198536
RTS_NC_009648_1198706_1199856_+	KPN_01048	1198706	1199856	1198607	1199856
RTS_NC_009648_1205988_1207264_+	KPN_01056;KPN_01057	1205988	1207264	1206018	1207264
RTS_NC_009648_1207265_1208407_+	KPN_01057;KPN_01058	1207265	1208407	1207265	1208407
RTS_NC_009648_1209079_1210658_+	KPN_01060;KPN_01061	1209079	1210658	1209109	1210508
RTS_NC_009648_1211789_1215849_+	KPN_01063;KPN_01064	1211789	1215849	1211750	1215849
RTS_NC_009648_1219100_1220289_+	KPN_01069	1219100	1220289	1219070	1220289
RTS_NC_009648_1225760_1229649_+	KPN_01077;KPN_01078;KPN_01079;KPN_01080	1225760	1229649	-	-
RTS_NC_009648_1230950_1231959_+	KPN_01082	1230950	1231959	1230800	1231989
RTS_NC_009648_1235840_1236939_+	KPN_01084	1235840	1236939	1235720	1236849
RTS_NC_009648_1237514_1242733_+	KPN_01086;KPN_01087;KPN_01088;KPN_01089;KPN_01090;KPN_01091;KPN_01092	1237514	1242733	-	-
RTS_NC_009648_1242734_1244139_+	KPN_01092;KPN_01093	1242734	1244139	1242734	1244139
RTS_NC_009648_1244210_1248366_+	KPN_01094;KPN_01095;KPN_01096;KPN_01097;KPN_01098	1244210	1248366	1244900	1248366
RTS_NC_009648_1248809_1250229_+	KPN_01099	1248809	1250229	1248809	1250229
RTS_NC_009648_1250390_1253806_+	KPN_01100;KPN_01101;KPN_01102;KPN_01103;KPN_01104;KPN_01105	1250390	1253806	1250360	1253806
RTS_NC_009648_1253807_1254297_+	KPN_01105	1253807	1254297	1253807	1254297
RTS_NC_009648_1254523_1255862_+	KPN_01106	1254523	1255862	1254553	1255862
RTS_NC_009648_1255933_1256582_+	KPN_01107	1255933	1256582	1256023	1256582
RTS_NC_009648_1259893_1260302_+	KPN_01110	1259893	1260302	1259893	1260302
RTS_NC_009648_1265203_1270712_+	KPN_01113;KPN_01114;KPN_01115;KPN_01116;KPN_01117;KPN_01118	1265203	1270712	-	-
RTS_NC_009648_1272643_1275422_+	KPN_01121;KPN_01122	1272643	1275422	1272613	1275501
RTS_NC_009648_1278373_1280372_+	KPN_01127	1278373	1280372	1278532	1280372
RTS_NC_009648_1280623_1282292_+	KPN_01128	1280623	1282292	1280563	1284062
RTS_NC_009648_1287913_1289403_+	KPN_01133	1287913	1289403	1287974	1289343
RTS_NC_009648_1293050_1294359_+	KPN_01137;KPN_01138	1293050	1294359	1293050	1294359
RTS_NC_009648_1298750_1300274_+	KPN_01144	1298750	1300274	1298720	1300274
RTS_NC_009648_1304485_1305498_+	KPN_01149;KPN_01150;KPN_01151	1304485	1305498	1304455	1305498
RTS_NC_009648_1305499_1306968_+	KPN_01151;KPN_01152;KPN_01153	1305499	1306968	1305499	1306968
RTS_NC_009648_1306969_1309364_+	KPN_01153;KPN_01154	1306969	1309364	-	-
RTS_NC_009648_1309855_1310714_+	KPN_01156;KPN_01157	1309855	1310714	-	-
RTS_NC_009648_1311310_1312080_+	KPN_01159	1311310	1312080	1311310	1312260
RTS_NC_009648_1313861_1314900_+	KPN_01162	1313861	1314900	1313921	1314900
RTS_NC_009648_1319861_1320847_+	KPN_01167	1319861	1320847	-	-
RTS_NC_009648_1320888_1321924_+	KPN_01168;KPN_01169	1320888	1321924	-	-
RTS_NC_009648_1323786_1324345_+	KPN_01173	1323786	1324345	1323726	1324135
RTS_NC_009648_1327026_1327945_+	KPN_01177	1327026	1327945	1327026	1327945
RTS_NC_009648_1329126_1330525_+	KPN_01180	1329126	1330525	1329126	1330315
RTS_NC_009648_1330926_1332895_+	KPN_01182;KPN_01183	1330926	1332895	-	-
RTS_NC_009648_1335576_1336495_+	KPN_01186	1335576	1336495	1335606	1336495
RTS_NC_009648_1337646_1340084_+	KPN_01188;KPN_01189;KPN_01191	1337646	1340084	-	-
RTS_NC_009648_1340085_1340905_+	KPN_01191	1340085	1340905	1339926	1340575
RTS_NC_009648_1344150_1346005_+	KPN_01194;KPN_01195	1344150	1346005	-	-
RTS_NC_009648_1348276_1349105_+	KPN_01198;KPN_01199	1348276	1349105	1348276	1349105
RTS_NC_009648_1354913_1356012_+	KPN_01205	1354913	1356012	1354853	1355862
RTS_NC_009648_1357247_1361382_+	KPN_01207;KPN_01208;KPN_01209	1357247	1361382	1357247	1361892
RTS_NC_009648_1363373_1364112_+	KPN_01212	1363373	1364112	1362833	1364172
RTS_NC_009648_1378493_1379022_+	KPN_01226	1378493	1379022	1378463	1379052
RTS_NC_009648_1378493_1379052_+	KPN_01226	1378493	1379052	1378463	1379052
RTS_NC_009648_1381163_1381801_+	KPN_01229	1381163	1381801	1381163	1381572
RTS_NC_009648_1381802_1382142_+	KPN_01230	1381802	1382142	-	-
RTS_NC_009648_1384043_1387152_+	KPN_01233;KPN_01234;KPN_01235	1384043	1387152	-	-
RTS_NC_009648_1389533_1389912_+	KPN_01237	1389533	1389912	1389503	1389912
RTS_NC_009648_1393793_1394562_+	KPN_01242	1393793	1394562	1393793	1394562
RTS_NC_009648_1405643_1406202_+	KPN_01252	1405643	1406202	1405643	1406142
RTS_NC_009648_1412963_1413631_+	KPN_01258	1412963	1413631	1412963	1413631
RTS_NC_009648_1413632_1414632_+	KPN_01258;KPN_01259	1413632	1414632	1413632	1414632
RTS_NC_009648_1415513_1416672_+	KPN_01260	1415513	1416672	1415513	1416702
RTS_NC_009648_1419563_1420632_+	KPN_01265	1419563	1420632	1419563	1420632
RTS_NC_009648_1422203_1423362_+	KPN_01268	1422203	1423362	1422203	1423302
RTS_NC_009648_1423793_1426752_+	KPN_01270	1423793	1426752	1423793	1426752
RTS_NC_009648_1426823_1428102_+	KPN_01271	1426823	1428102	1426823	1427982
RTS_NC_009648_1428713_1431492_+	KPN_01272	1428713	1431492	1428713	1431492
RTS_NC_009648_1432223_1433041_+	KPN_01274	1432223	1433041	1432253	1433041
RTS_NC_009648_1433042_1434702_+	KPN_01275;KPN_01276	1433042	1434702	1433042	1434653
RTS_NC_009648_1434773_1435902_+	KPN_01277;KPN_01278	1434773	1435902	1434773	1435962
RTS_NC_009648_1450830_1451929_+	KPN_01292	1450830	1451929	1450830	1452289
RTS_NC_009648_1457850_1462099_+	KPN_01297;KPN_01298;KPN_01299;KPN_01300;KPN_01301;KPN_01302	1457850	1462099	1457850	1462039
RTS_NC_009648_1463100_1464529_+	KPN_01304	1463100	1464529	1463070	1464409
RTS_NC_009648_1464570_1466149_+	KPN_01305	1464570	1466149	1464570	1466149
RTS_NC_009648_1466220_1467893_+	KPN_01306	1466220	1467893	-	-
RTS_NC_009648_1467894_1469806_+	KPN_01308	1467894	1469806	1467720	1468819
RTS_NC_009648_1469807_1471459_+	KPN_01310	1469807	1471459	1469790	1471459
RTS_NC_009648_1472160_1472738_+	KPN_01312	1472160	1472738	-	-
RTS_NC_009648_1472739_1473229_+	KPN_01312	1472739	1473229	-	-
RTS_NC_009648_1476660_1478119_+	KPN_01315;KPN_01316;KPN_01317	1476660	1478119	1476660	1478603
RTS_NC_009648_1480590_1481303_+	KPN_01320	1480590	1481303	1480590	1481303
RTS_NC_009648_1481304_1482199_+	KPN_01320	1481304	1482199	1480590	1481303
RTS_NC_009648_1483560_1484091_+	KPN_01322	1483560	1484091	-	-
RTS_NC_009648_1489292_1489911_+	KPN_01326;KPN_01327	1489292	1489911	1489322	1489941
RTS_NC_009648_1503876_1511372_+	KPN_01341;KPN_01342;KPN_01343;KPN_01344;KPN_01345	1503876	1511372	-	-
RTS_NC_009648_1512763_1514702_+	KPN_01347	1512763	1514702	-	-
RTS_NC_009648_1517653_1518662_+	KPN_01351	1517653	1518662	1517653	1518302
RTS_NC_009648_1519153_1520162_+	KPN_01353	1519153	1520162	1519213	1520102
RTS_NC_009648_1521343_1522472_+	KPN_01355	1521343	1522472	1521403	1522472
RTS_NC_009648_1523293_1525202_+	KPN_01357;KPN_01358	1523293	1525202	1523293	1525262
RTS_NC_009648_1525813_1527212_+	KPN_01360	1525813	1527212	1525813	1526942
RTS_NC_009648_1528273_1528896_+	KPN_01362	1528273	1528896	1528483	1528896
RTS_NC_009648_1528897_1530152_+	KPN_01362;KPN_01363;KPN_01364	1528897	1530152	-	-
RTS_NC_009648_1535353_1536152_+	KPN_01369	1535353	1536152	1535407	1536212
RTS_NC_009648_1538653_1540071_+	KPN_01373	1538653	1540071	1538743	1539962
RTS_NC_009648_1540072_1541912_+	KPN_01374	1540072	1541912	1540003	1541672
RTS_NC_009648_1553263_1554096_+	KPN_01388	1553263	1554096	1553263	1554096
RTS_NC_009648_1554097_1559582_+	KPN_01389;KPN_01390;KPN_01391;KPN_01392;KPN_01393;KPN_01394;KPN_01395	1554097	1559582	-	-
RTS_NC_009648_1560613_1563603_+	KPN_01398;KPN_01399;KPN_01400;KPN_01401	1560613	1563603	1560583	1563453
RTS_NC_009648_1581278_1581993_+	KPN_01427	1581278	1581993	1581494	1581993
RTS_NC_009648_1585154_1585593_+	KPN_01429	1585154	1585593	1585328	1585593
RTS_NC_009648_1592835_1594583_+	KPN_01433;KPN_01434;KPN_01435;KPN_01436;KPN_01437	1592835	1594583	1590394	1594583
RTS_NC_009648_1594584_1595168_+	KPN_01437	1594584	1595168	1594584	1595168
RTS_NC_009648_1595169_1597234_+	KPN_01438;KPN_01439	1595169	1597234	1595169	1597234
RTS_NC_009648_1607836_1608395_+	KPN_01447	1607836	1608395	1607566	1608425
RTS_NC_009648_1610386_1613915_+	KPN_01451;KPN_01452;KPN_01453	1610386	1613915	1610386	1613885
RTS_NC_009648_1614856_1616375_+	KPN_01455	1614856	1616375	-	-
RTS_NC_009648_1616446_1617755_+	KPN_01456	1616446	1617755	-	-
RTS_NC_009648_1643086_1645719_+	KPN_01480;KPN_01481;KPN_01482	1643086	1645719	-	-
RTS_NC_009648_1645720_1649826_+	KPN_01484	1645720	1649826	1645720	1649856
RTS_NC_009648_1668378_1669511_+	KPN_01500	1668378	1669511	1668588	1669511
RTS_NC_009648_1669512_1671187_+	KPN_01501	1669512	1671187	1669512	1671097
RTS_NC_009648_1672368_1672657_+	KPN_01503	1672368	1672657	1672368	1672736
RTS_NC_009648_1676392_1677641_+	KPN_01510	1676392	1677641	1676392	1677611
RTS_NC_009648_1680352_1681781_+	KPN_01513	1680352	1681781	1680352	1681421
RTS_NC_009648_1684432_1688081_+	KPN_01516;KPN_01517	1684432	1688081	-	-
RTS_NC_009648_1691902_1692581_+	KPN_01522	1691902	1692581	-	-
RTS_NC_009648_1695892_1698971_+	KPN_01526;KPN_01527	1695892	1698971	1695562	1698971
RTS_NC_009648_1699012_1699331_+	KPN_01528	1699012	1699331	1699042	1699331
RTS_NC_009648_1706903_1708722_+	KPN_01535;KPN_01536	1706903	1708722	-	-
RTS_NC_009648_1709513_1715892_+	KPN_01538;KPN_01539;KPN_01540;KPN_01541;KPN_01542;KPN_01543	1709513	1715892	1709483	1716102
RTS_NC_009648_1724183_1725552_+	KPN_01548;KPN_01549	1724183	1725552	-	-
RTS_NC_009648_1727993_1728612_+	KPN_01552;KPN_01553	1727993	1728612	-	-
RTS_NC_009648_1729677_1731406_+	KPN_01554	1729677	1731406	1729677	1731376
RTS_NC_009648_1733743_1734782_+	KPN_01557	1733743	1734782	1733743	1734692
RTS_NC_009648_1743433_1744322_+	KPN_01565;KPN_01566	1743433	1744322	-	-
RTS_NC_009648_1745563_1745852_+	KPN_01568	1745563	1745852	1745533	1745702
RTS_NC_009648_1748323_1748432_+	KPN_01571	1748323	1748432	1748323	1749422
RTS_NC_009648_1748383_1748432_+	KPN_01571	1748383	1748432	1748323	1749422
RTS_NC_009648_1749823_1752962_+	KPN_01573;KPN_01574;KPN_01575	1749823	1752962	1749823	1752962
RTS_NC_009648_1759363_1760192_+	KPN_01582	1759363	1760192	1759363	1760042
RTS_NC_009648_1761193_1761542_+	KPN_01585	1761193	1761542	1761133	1761572
RTS_NC_009648_1764883_1765352_+	KPN_01588	1764883	1765352	1764883	1765352
RTS_NC_009648_1767043_1769252_+	KPN_01591	1767043	1769252	1767043	1769132
RTS_NC_009648_1769503_1770512_+	KPN_01593	1769503	1770512	1769503	1770512
RTS_NC_009648_1773043_1773396_+	KPN_01596	1773043	1773396	1773133	1773396
RTS_NC_009648_1773397_1774592_+	KPN_01596;KPN_01597	1773397	1774592	-	-
RTS_NC_009648_1777123_1778462_+	KPN_01600	1777123	1778462	1777153	1778462
RTS_NC_009648_1783208_1784247_+	KPN_01606	1783208	1784247	1783268	1784307
RTS_NC_009648_1785128_1786770_+	KPN_01608	1785128	1786770	1785218	1787370
RTS_NC_009648_1791376_1792595_+	KPN_01611	1791376	1792595	1791376	1792595
RTS_NC_009648_1795006_1797665_+	KPN_01615;KPN_01616	1795006	1797665	-	-
RTS_NC_009648_1803646_1805259_+	KPN_01622	1803646	1805259	1803766	1804925
RTS_NC_009648_1805995_1806905_+	KPN_01626;KPN_01627	1805995	1806905	1806046	1806905
RTS_NC_009648_1808326_1809245_+	KPN_01629	1808326	1809245	1808326	1809155
RTS_NC_009648_1811986_1814874_+	KPN_01635;KPN_01636;KPN_01637	1811986	1814874	1811926	1814405
RTS_NC_009648_1814875_1818455_+	KPN_01638;KPN_01639;KPN_01640	1814875	1818455	1814836	1818485
RTS_NC_009648_1818676_1819355_+	KPN_01641	1818676	1819355	1818676	1819355
RTS_NC_009648_1832236_1834205_+	KPN_01656;KPN_01657;KPN_01658	1832236	1834205	-	-
RTS_NC_009648_1843036_1844675_+	KPN_01667;KPN_01668	1843036	1844675	-	-
RTS_NC_009648_1853687_1855386_+	KPN_01677	1853687	1855386	1853597	1855356
RTS_NC_009648_1863017_1864116_+	KPN_01684	1863017	1864116	1863017	1863936
RTS_NC_009648_1864667_1866576_+	KPN_01685;KPN_01687	1864667	1866576	-	-
RTS_NC_009648_1883597_1886016_+	KPN_01703;KPN_01704	1883597	1886016	-	-
RTS_NC_009648_1888667_1888885_+	KPN_01708	1888667	1888885	1888667	1888885
RTS_NC_009648_1888886_1889136_+	KPN_01708	1888886	1889136	1888667	1888885
RTS_NC_009648_1889297_1892185_+	KPN_01709;KPN_01710;KPN_01711;KPN_01712	1889297	1892185	1889267	1892185
RTS_NC_009648_1894271_1894836_+	KPN_01714;KPN_01715	1894271	1894836	1894427	1895575
RTS_NC_009648_1898747_1899696_+	KPN_01718	1898747	1899696	-	-
RTS_NC_009648_1910237_1911306_+	KPN_01729	1910237	1911306	1910237	1911306
RTS_NC_009648_1912427_1913526_+	KPN_01731	1912427	1913526	1912337	1913526
RTS_NC_009648_1920138_1921327_+	KPN_01737	1920138	1921327	1920138	1921327
RTS_NC_009648_1929203_1930479_+	KPN_01748	1929203	1930479	1929233	1930479
RTS_NC_009648_1933347_1934116_+	KPN_01752	1933347	1934116	1933347	1934116
RTS_NC_009648_1935207_1936456_+	KPN_01754	1935207	1936456	1935177	1936456
RTS_NC_009648_1937637_1940626_+	KPN_01756;KPN_01757	1937637	1940626	1937637	1940626
RTS_NC_009648_1955517_1960925_+	KPN_01774;KPN_01775;KPN_01776;KPN_01777;KPN_01778	1955517	1960925	1955517	1960925
RTS_NC_009648_1960926_1962376_+	KPN_01779	1960926	1962376	1960926	1962376
RTS_NC_009648_1980481_1980759_+	KPN_01795	1980481	1980759	1980481	1980759
RTS_NC_009648_1980760_1981550_+	KPN_01795	1980760	1981550	1980481	1980759
RTS_NC_009648_1985251_1988919_+	KPN_01799;KPN_01800;KPN_01801;KPN_01802	1985251	1988919	1985251	1988919
RTS_NC_009648_1988920_1991750_+	KPN_01802;KPN_01803	1988920	1991750	1988920	1991750
RTS_NC_009648_1991911_1992920_+	KPN_01804	1991911	1992920	-	-
RTS_NC_009648_1997731_2004440_+	KPN_01809;KPN_01810;KPN_01811;KPN_01812;KPN_01813	1997731	2004440	1997641	2004440
RTS_NC_009648_2008351_2011760_+	KPN_01818;KPN_01819	2008351	2011760	2008351	2011760
RTS_NC_009648_2014201_2015630_+	KPN_01822	2014201	2015630	2014201	2015630
RTS_NC_009648_2021971_2022980_+	KPN_01828;KPN_01829	2021971	2022980	2021971	2022980
RTS_NC_009648_2031151_2032670_+	KPN_01842;KPN_01843	2031151	2032670	2031151	2032670
RTS_NC_009648_2034541_2036660_+	KPN_01846;KPN_01847	2034541	2036660	-	-
RTS_NC_009648_2038351_2040320_+	KPN_01850	2038351	2040320	2038351	2040320
RTS_NC_009648_2042281_2043350_+	KPN_01853	2042281	2043350	2042251	2043350
RTS_NC_009648_2052511_2053440_+	KPN_01862	2052511	2053440	2052511	2053400
RTS_NC_009648_2053471_2053749_+	KPN_01863;KPN_01864	2053471	2053749	2053501	2053749
RTS_NC_009648_2053750_2054090_+	KPN_01864	2053750	2054090	2053750	2054030
RTS_NC_009648_2058901_2059820_+	KPN_01868	2058901	2059820	-	-
RTS_NC_009648_2066161_2067170_+	KPN_01876	2066161	2067170	2066011	2067170
RTS_NC_009648_2068651_2069514_+	KPN_01878	2068651	2069514	2068651	2069300
RTS_NC_009648_2069515_2077670_+	KPN_01879;KPN_01880;KPN_01881;KPN_01882;KPN_01883	2069515	2077670	2069341	2077880
RTS_NC_009648_2082481_2083205_+	KPN_01888	2082481	2083205	2082481	2083205
RTS_NC_009648_2099270_2101839_+	KPN_01905;KPN_01906	2099270	2101839	2099300	2101839
RTS_NC_009648_2103470_2105799_+	KPN_01909	2103470	2105799	-	-
RTS_NC_009648_2105840_2107659_+	KPN_01910	2105840	2107659	-	-
RTS_NC_009648_2108240_2109309_+	KPN_01912	2108240	2109309	2108240	2109309
RTS_NC_009648_2111090_2112189_+	KPN_01915;KPN_01916	2111090	2112189	2111090	2112189
RTS_NC_009648_2117720_2117979_+	KPN_01923	2117720	2117979	2117720	2117979
RTS_NC_009648_2125910_2128959_+	KPN_01930;KPN_01931;KPN_01932	2125910	2128959	-	-
RTS_NC_009648_2137973_2139012_+	KPN_01942	2137973	2139012	2137943	2139282
RTS_NC_009648_2141573_2142912_+	KPN_01945	2141573	2142912	2141573	2142912
RTS_NC_009648_2147393_2148402_+	KPN_01950	2147393	2148402	2147393	2148432
RTS_NC_009648_2148563_2151072_+	KPN_01951	2148563	2151072	2148563	2151072
RTS_NC_009648_2156183_2157222_+	KPN_01958	2156183	2157222	2156183	2157222
RTS_NC_009648_2158463_2158662_+	KPN_01960	2158463	2158662	2158463	2158662
RTS_NC_009648_2158673_2160132_+	KPN_01961	2158673	2160132	2158733	2160132
RTS_NC_009648_2160143_2167542_+	KPN_01962;KPN_01963;KPN_01964;KPN_01965;KPN_01966;KPN_01967;KPN_01968;KPN_01969;KPN_01970	2160143	2167542	2160263	2167542
RTS_NC_009648_2167973_2169612_+	KPN_01972	2167973	2169612	2168933	2169612
RTS_NC_009648_2169653_2170542_+	KPN_01973	2169653	2170542	2169653	2170632
RTS_NC_009648_2175057_2175646_+	KPN_01979	2175057	2175646	2174997	2175736
RTS_NC_009648_2177817_2181076_+	KPN_01982;KPN_01983;KPN_01984	2177817	2181076	2177757	2181076
RTS_NC_009648_2182918_2185217_+	KPN_01988;KPN_01989;KPN_01990	2182918	2185217	2182948	2185187
RTS_NC_009648_2185288_2186057_+	KPN_01991	2185288	2186057	2185288	2185967
RTS_NC_009648_2186638_2187681_+	KPN_01993	2186638	2187681	2186638	2187681
RTS_NC_009648_2188382_2189271_+	KPN_01994	2188382	2189271	2188382	2189271
RTS_NC_009648_2190692_2191971_+	KPN_01996	2190692	2191971	2190452	2192001
RTS_NC_009648_2192822_2194101_+	KPN_01998	2192822	2194101	2192882	2194101
RTS_NC_009648_2194172_2195611_+	KPN_01999	2194172	2195611	2194172	2195611
RTS_NC_009648_2196252_2197831_+	KPN_02001	2196252	2197831	2196192	2197801
RTS_NC_009648_2197932_2198311_+	KPN_02002	2197932	2198311	2197992	2198311
RTS_NC_009648_2199222_2199541_+	KPN_02005;KPN_02006;KPN_02007	2199222	2199541	-	-
RTS_NC_009648_2202015_2202964_+	KPN_02009	2202015	2202964	2202015	2202964
RTS_NC_009648_2203965_2204524_+	KPN_02011	2203965	2204524	2203995	2204494
RTS_NC_009648_2208616_2209475_+	KPN_02015	2208616	2209475	2208676	2209535
RTS_NC_009648_2210086_2211305_+	KPN_02017;KPN_02018	2210086	2211305	2210086	2211275
RTS_NC_009648_2211586_2213465_+	KPN_02019;KPN_02020	2211586	2213465	-	-
RTS_NC_009648_2217556_2217759_+	KPN_02024	2217556	2217759	2217556	2217759
RTS_NC_009648_2217760_2218115_+	KPN_02024	2217760	2218115	2217556	2217759
RTS_NC_009648_2218216_2219045_+	KPN_02025	2218216	2219045	2218216	2218565
RTS_NC_009648_2220826_2221805_+	KPN_02027	2220826	2221805	2220826	2221805
RTS_NC_009648_2224006_2224805_+	KPN_02030	2224006	2224805	2224006	2224805
RTS_NC_009648_2232166_2234615_+	KPN_02036;KPN_02037;KPN_02038;KPN_02039;KPN_02040	2232166	2234615	2232166	2234615
RTS_NC_009648_2246447_2246736_+	KPN_02051	2246447	2246736	-	-
RTS_NC_009648_2254430_2258533_+	KPN_02059;KPN_02060;KPN_02061;KPN_02062	2254430	2258533	-	-
RTS_NC_009648_2258534_2258919_+	KPN_02062	2258534	2258919	2258150	2258533
RTS_NC_009648_2264435_2266284_+	KPN_02066;KPN_02067	2264435	2266284	-	-
RTS_NC_009648_2266955_2268114_+	KPN_02068	2266955	2268114	2266955	2268054
RTS_NC_009648_2284385_2285094_+	KPN_02085	2284385	2285094	2284325	2285094
RTS_NC_009648_2289065_2290194_+	KPN_02089	2289065	2290194	2289065	2290194
RTS_NC_009648_2294045_2295294_+	KPN_02092	2294045	2295294	-	-
RTS_NC_009648_2295335_2295954_+	KPN_02093	2295335	2295954	-	-
RTS_NC_009648_2306525_2308824_+	KPN_02105	2306525	2308824	-	-
RTS_NC_009648_2316005_2318274_+	KPN_02113;KPN_02114	2316005	2318274	-	-
RTS_NC_009648_2326565_2330574_+	KPN_02123;KPN_02124;KPN_02125;KPN_02126	2326565	2330574	2326745	2330574
RTS_NC_009648_2335499_2336214_+	KPN_02131	2335499	2336214	2335499	2336214
RTS_NC_009648_2336617_2338316_+	KPN_02133	2336617	2338316	2336647	2338286
RTS_NC_009648_2338477_2338976_+	KPN_02134	2338477	2338976	2338417	2338976
RTS_NC_009648_2353838_2357877_+	KPN_02148;KPN_02149;KPN_02150;KPN_02151	2353838	2357877	-	-
RTS_NC_009648_2361398_2361721_+	KPN_02154;KPN_02155	2361398	2361721	2361398	2361721
RTS_NC_009648_2361722_2361987_+	KPN_02155	2361722	2361987	2361722	2361987
RTS_NC_009648_2366050_2367389_+	KPN_02159	2366050	2367389	2366200	2367359
RTS_NC_009648_2370160_2372465_+	KPN_02161;KPN_02162	2370160	2372465	-	-
RTS_NC_009648_2372566_2373005_+	KPN_02163	2372566	2373005	2372596	2373005
RTS_NC_009648_2376436_2377565_+	KPN_02168	2376436	2377565	2376466	2377355
RTS_NC_009648_2380099_2381288_+	KPN_02171;KPN_02172	2380099	2381288	-	-
RTS_NC_009648_2382259_2382698_+	KPN_02172;KPN_02173	2382259	2382698	-	-
RTS_NC_009648_2391863_2393506_+	KPN_02183;KPN_02184;KPN_02185	2391863	2393506	2391893	2393506
RTS_NC_009648_2393507_2394342_+	KPN_02185	2393507	2394342	2393507	2394402
RTS_NC_009648_2395105_2395788_+	KPN_02187	2395105	2395788	2395225	2395788
RTS_NC_009648_2396348_2397018_+	KPN_02188	2396348	2397018	2396279	2396868
RTS_NC_009648_2397659_2399538_+	KPN_02190;KPN_02191	2397659	2399538	2397659	2399538
RTS_NC_009648_2407724_2410593_+	KPN_02199	2407724	2410593	2407874	2410593
RTS_NC_009648_2411864_2412333_+	KPN_02201	2411864	2412333	2411864	2412333
RTS_NC_009648_2415614_2415892_+	KPN_02205	2415614	2415892	2415614	2415892
RTS_NC_009648_2415893_2417103_+	KPN_02205;KPN_02206	2415893	2417103	-	-
RTS_NC_009648_2417114_2417707_+	KPN_02207;KPN_02208	2417114	2417707	-	-
RTS_NC_009648_2428339_2430972_+	KPN_02216;KPN_02217	2428339	2430972	2428339	2430972
RTS_NC_009648_2443373_2444382_+	KPN_02225;KPN_02226	2443373	2444382	2443373	2444382
RTS_NC_009648_2445803_2446962_+	KPN_02229	2445803	2446962	2445803	2446962
RTS_NC_009648_2452373_2454078_+	KPN_02236;KPN_02237	2452373	2454078	2452403	2454078
RTS_NC_009648_2454079_2457164_+	KPN_02237;KPN_02238;KPN_02239	2454079	2457164	-	-
RTS_NC_009648_2458795_2459414_+	KPN_02242	2458795	2459414	2458765	2459414
RTS_NC_009648_2459425_2460674_+	KPN_02243	2459425	2460674	2459425	2460674
RTS_NC_009648_2492995_2495013_+	KPN_02277;KPN_02279	2492995	2495013	-	-
RTS_NC_009648_2495014_2496464_+	KPN_02279;KPN_02280	2495014	2496464	2494855	2496464
RTS_NC_009648_2499805_2500334_+	KPN_02284	2499805	2500334	2499805	2500334
RTS_NC_009648_2502265_2503214_+	KPN_02286	2502265	2503214	2502265	2503214
RTS_NC_009648_2522847_2524636_+	KPN_02303	2522847	2524636	2522847	2524666
RTS_NC_009648_2524827_2527396_+	KPN_02304	2524827	2527396	2524827	2527396
RTS_NC_009648_2527827_2528855_+	KPN_02306	2527827	2528855	2527896	2528855
RTS_NC_009648_2528856_2530786_+	KPN_02307	2528856	2530786	2528856	2530786
RTS_NC_009648_2533167_2534926_+	KPN_02310	2533167	2534926	2533257	2534866
RTS_NC_009648_2535837_2538136_+	KPN_02312;KPN_02313	2535837	2538136	2535837	2538136
RTS_NC_009648_2538237_2538616_+	KPN_02314	2538237	2538616	-	-
RTS_NC_009648_2539857_2540510_+	KPN_02318	2539857	2540510	2540157	2540510
RTS_NC_009648_2540511_2542186_+	KPN_02318;KPN_02319;KPN_02320	2540511	2542186	2540511	2542036
RTS_NC_009648_2548678_2549057_+	KPN_02326	2548678	2549057	2548678	2549057
RTS_NC_009648_2549248_2551371_+	KPN_02328;KPN_02329	2549248	2551371	2549248	2551371
RTS_NC_009648_2551372_2552871_+	KPN_02330	2551372	2552871	2551372	2552818
RTS_NC_009648_2552872_2554547_+	KPN_02331	2552872	2554547	2552908	2554547
RTS_NC_009648_2556478_2559797_+	KPN_02333;KPN_02334;KPN_02335;KPN_02336	2556478	2559797	2556232	2559797
RTS_NC_009648_2559994_2560853_+	KPN_02337	2559994	2560853	-	-
RTS_NC_009648_2565184_2565773_+	KPN_02342	2565184	2565773	2565184	2565443
RTS_NC_009648_2566444_2567843_+	KPN_02344	2566444	2567843	-	-
RTS_NC_009648_2572474_2573592_+	KPN_02349	2572474	2573592	2572444	2573592
RTS_NC_009648_2573593_2578227_+	KPN_02349;KPN_02350;KPN_02351;KPN_02352	2573593	2578227	-	-
RTS_NC_009648_2578228_2578673_+	KPN_02352;KPN_02353	2578228	2578673	-	-
RTS_NC_009648_2579374_2580653_+	KPN_02355	2579374	2580653	2579374	2580623
RTS_NC_009648_2582915_2583924_+	KPN_02359;KPN_02360	2582915	2583924	2582915	2583924
RTS_NC_009648_2587385_2588664_+	KPN_02364	2587385	2588664	-	-
RTS_NC_009648_2593115_2595624_+	KPN_02368;KPN_02369	2593115	2595624	2593115	2595624
RTS_NC_009648_2599025_2600754_+	KPN_02373;KPN_02374	2599025	2600754	2599055	2600754
RTS_NC_009648_2606107_2607585_+	KPN_02381;KPN_02382	2606107	2607585	2606107	2607585
RTS_NC_009648_2607586_2609967_+	KPN_02382;KPN_02383;KPN_02384;KPN_02385	2607586	2609967	2607586	2609937
RTS_NC_009648_2611508_2613387_+	KPN_02388	2611508	2613387	-	-
RTS_NC_009648_2616249_2616868_+	KPN_02391	2616249	2616868	2616189	2616808
RTS_NC_009648_2623539_2624278_+	KPN_02397	2623539	2624278	2623539	2624278
RTS_NC_009648_2626369_2627888_+	KPN_02399	2626369	2627888	-	-
RTS_NC_009648_2628922_2629481_+	KPN_02402	2628922	2629481	2628922	2629481
RTS_NC_009648_2636782_2637461_+	KPN_02413	2636782	2637461	2636782	2637461
RTS_NC_009648_2641852_2643371_+	KPN_02419	2641852	2643371	2641822	2643371
RTS_NC_009648_2644042_2644969_+	KPN_02421	2644042	2644969	2644102	2645021
RTS_NC_009648_2644970_2645441_+	KPN_02423	2644970	2645441	2645152	2645891
RTS_NC_009648_2648572_2649551_+	KPN_02426	2648572	2649551	-	-
RTS_NC_009648_2652952_2654172_+	KPN_02430	2652952	2654172	2653012	2654172
RTS_NC_009648_2654642_2655432_+	KPN_02432	2654642	2655432	2654642	2655402
RTS_NC_009648_2655503_2655612_+	KPN_02433	2655503	2655612	2655503	2655612
RTS_NC_009648_2660393_2660502_+	KPN_02438	2660393	2660502	2660393	2660472
RTS_NC_009648_2662763_2664852_+	KPN_02440;KPN_02441	2662763	2664852	2662763	2664852
RTS_NC_009648_2667293_2669292_+	KPN_02444;KPN_02445	2667293	2669292	2667293	2669292
RTS_NC_009648_2671133_2671242_+	KPN_02448	2671133	2671242	2671133	2671242
RTS_NC_009648_2671463_2672742_+	KPN_02449	2671463	2672742	2671493	2672652
RTS_NC_009648_2675483_2676612_+	KPN_02452	2675483	2676612	-	-
RTS_NC_009648_2680013_2682282_+	KPN_02458;KPN_02459	2680013	2682282	-	-
RTS_NC_009648_2683163_2683632_+	KPN_02461	2683163	2683632	2683163	2683632
RTS_NC_009648_2684500_2685659_+	KPN_02462	2684500	2685659	2684500	2685659
RTS_NC_009648_2691430_2692919_+	KPN_02469	2691430	2692919	2691430	2692919
RTS_NC_009648_2695450_2695919_+	KPN_02471	2695450	2695919	2695360	2695919
RTS_NC_009648_2699501_2706840_+	KPN_02475;KPN_02476;KPN_02477;KPN_02478;KPN_02479;KPN_02480;KPN_02481;KPN_02482	2699501	2706840	2699501	2706840
RTS_NC_009648_2706971_2708224_+	KPN_02483	2706971	2708224	-	-
RTS_NC_009648_2708225_2708970_+	KPN_02483	2708225	2708970	-	-
RTS_NC_009648_2719811_2720970_+	KPN_02492	2719811	2720970	2719811	2720970
RTS_NC_009648_2749192_2751161_+	KPN_02516	2749192	2751161	2749282	2751161
RTS_NC_009648_2755702_2760075_+	KPN_02521;KPN_02522;KPN_02523	2755702	2760075	-	-
RTS_NC_009648_2760076_2760555_+	KPN_02524	2760076	2760555	-	-
RTS_NC_009648_2760556_2761241_+	KPN_02524	2760556	2761241	-	-
RTS_NC_009648_2762872_2773961_+	KPN_02526;KPN_02527;KPN_02528;KPN_02529;KPN_02530;KPN_02531	2762872	2773961	-	-
RTS_NC_009648_2774182_2775761_+	KPN_02532	2774182	2775761	2774182	2775761
RTS_NC_009648_2775832_2776961_+	KPN_02533	2775832	2776961	2775832	2776961
RTS_NC_009648_2788822_2789801_+	KPN_02544	2788822	2789801	2788822	2789801
RTS_NC_009648_2790922_2793491_+	KPN_02546;KPN_02547	2790922	2793491	2790922	2793461
RTS_NC_009648_2797942_2798411_+	KPN_02552	2797942	2798411	2797942	2798411
RTS_NC_009648_2799382_2802701_+	KPN_02554;KPN_02555	2799382	2802701	2799382	2802581
RTS_NC_009648_2803612_2804561_+	KPN_02557;KPN_02558	2803612	2804561	2803612	2803991
RTS_NC_009648_2805622_2807711_+	KPN_02560	2805622	2807711	2805652	2807711
RTS_NC_009648_2817323_2821362_+	KPN_02569;KPN_02570	2817323	2821362	2817353	2819982
RTS_NC_009648_2833153_2835422_+	KPN_02582;KPN_02583;KPN_02584	2833153	2835422	-	-
RTS_NC_009648_2835553_2835771_+	KPN_02585	2835553	2835771	2835553	2835771
RTS_NC_009648_2835772_2836352_+	KPN_02585	2835772	2836352	2835553	2835771
RTS_NC_009648_2843683_2844782_+	KPN_02592	2843683	2844782	2843473	2844782
RTS_NC_009648_2850943_2852012_+	KPN_02597	2850943	2852012	-	-
RTS_NC_009648_2857603_2858222_+	KPN_02603	2857603	2858222	2857603	2858222
RTS_NC_009648_2859643_2861162_+	KPN_02605	2859643	2861162	2859643	2861162
RTS_NC_009648_2861233_2863082_+	KPN_02606;KPN_02607	2861233	2863082	2861233	2862992
RTS_NC_009648_2863447_2871393_+	KPN_02608;KPN_02609;KPN_02610;KPN_02611;KPN_02612;KPN_02613	2863447	2871393	-	-
RTS_NC_009648_2874044_2876283_+	KPN_02617;KPN_02618	2874044	2876283	2874044	2876283
RTS_NC_009648_2879054_2880783_+	KPN_02622	2879054	2880783	-	-
RTS_NC_009648_2881184_2883502_+	KPN_02624;KPN_02625;KPN_02626	2881184	2883502	2881094	2883453
RTS_NC_009648_2883503_2884882_+	KPN_02627	2883503	2884882	2883554	2884882
RTS_NC_009648_2884883_2885403_+	KPN_02628	2884883	2885403	2884883	2885433
RTS_NC_009648_2887094_2888943_+	KPN_02630	2887094	2888943	-	-
RTS_NC_009648_2896544_2899222_+	KPN_02637	2896544	2899222	2896604	2899222
RTS_NC_009648_2899223_2900043_+	KPN_02637;KPN_02638	2899223	2900043	2899223	2900043
RTS_NC_009648_2905694_2906583_+	KPN_02641	2905694	2906583	2905784	2906583
RTS_NC_009648_2906744_2911083_+	KPN_02642;KPN_02643;KPN_02644	2906744	2911083	2906774	2910903
RTS_NC_009648_2925405_2925994_+	KPN_02657	2925405	2925994	2925405	2925904
RTS_NC_009648_2933565_2934514_+	KPN_02665	2933565	2934514	2933565	2934514
RTS_NC_009648_2951986_2954285_+	KPN_02680;KPN_02681	2951986	2954285	2951986	2954195
RTS_NC_009648_2957716_2959509_+	KPN_02687;KPN_02688	2957716	2959509	2957806	2959509
RTS_NC_009648_2959510_2961485_+	KPN_02688	2959510	2961485	2959510	2961485
RTS_NC_009648_2963596_2964219_+	KPN_02692	2963596	2964219	2963596	2964219
RTS_NC_009648_2964220_2966675_+	KPN_02692;KPN_02693;KPN_02694;KPN_02695	2964220	2966675	2964220	2965835
RTS_NC_009648_2980546_2982005_+	KPN_02711	2980546	2982005	2980546	2981585
RTS_NC_009648_2984416_2985189_+	KPN_02714	2984416	2985189	2984416	2985189
RTS_NC_009648_2985190_2986445_+	KPN_02714	2985190	2986445	2984416	2985189
RTS_NC_009648_2991198_2991997_+	KPN_02721	2991198	2991997	2991198	2991997
RTS_NC_009648_2996718_2998087_+	KPN_02726	2996718	2998087	2996628	2998087
RTS_NC_009648_2999148_3000326_+	KPN_02728;KPN_02729	2999148	3000326	2999148	3000326
RTS_NC_009648_3000327_3001027_+	KPN_02730	3000327	3001027	3000327	3001027
RTS_NC_009648_3001407_3002467_+	KPN_02731	3001407	3002467	-	-
RTS_NC_009648_3003258_3004957_+	KPN_02733;KPN_02734	3003258	3004957	-	-
RTS_NC_009648_3007010_3009699_+	KPN_02736;KPN_02737	3007010	3009699	3008570	3009699
RTS_NC_009648_3010550_3012219_+	KPN_02739	3010550	3012219	3010520	3012039
RTS_NC_009648_3013820_3014908_+	KPN_02741	3013820	3014908	3013820	3014908
RTS_NC_009648_3014909_3015339_+	KPN_02742	3014909	3015339	3014909	3015339
RTS_NC_009648_3016730_3018189_+	KPN_02744	3016730	3018189	3016889	3018189
RTS_NC_009648_3020992_3021791_+	KPN_02748;KPN_02749	3020992	3021791	3020992	3021791
RTS_NC_009648_3023482_3023921_+	KPN_02751;KPN_02752;KPN_02753;KPN_02754	3023482	3023921	3023482	3023921
RTS_NC_009648_3024952_3026111_+	KPN_02756	3024952	3026111	-	-
RTS_NC_009648_3029542_3030225_+	KPN_02760	3029542	3030225	3029542	3030341
RTS_NC_009648_3030226_3031755_+	KPN_02760;KPN_02761	3030226	3031755	-	-
RTS_NC_009648_3031756_3033645_+	KPN_02762;KPN_02763	3031756	3033645	3031756	3033645
RTS_NC_009648_3033646_3034481_+	KPN_02763;KPN_02764	3033646	3034481	3033646	3034481
RTS_NC_009648_3035662_3037541_+	KPN_02767;KPN_02768	3035662	3037541	3035662	3037541
RTS_NC_009648_3045592_3047531_+	KPN_02778;KPN_02779	3045592	3047531	3045592	3047531
RTS_NC_009648_3065092_3068411_+	KPN_02798;KPN_02799	3065092	3068411	3065062	3068591
RTS_NC_009648_3072232_3075401_+	KPN_02803	3072232	3075401	3072052	3075341
RTS_NC_009648_3075862_3077070_+	KPN_02804;KPN_02805	3075862	3077070	3075862	3077070
RTS_NC_009648_3077071_3077681_+	KPN_02805;KPN_02806	3077071	3077681	3077071	3077681
RTS_NC_009648_3084382_3085721_+	KPN_02813;KPN_02814	3084382	3085721	3084472	3085541
RTS_NC_009648_3086812_3089831_+	KPN_02816;KPN_02817;KPN_02818	3086812	3089831	-	-
RTS_NC_009648_3095302_3097635_+	KPN_02824;KPN_02825;KPN_02826	3095302	3097635	-	-
RTS_NC_009648_3097636_3099188_+	KPN_02826	3097636	3099188	3097132	3097635
RTS_NC_009648_3099189_3100841_+	KPN_02826;KPN_02827	3099189	3100841	3099189	3100841
RTS_NC_009648_3107392_3109301_+	KPN_02831;KPN_02832	3107392	3109301	3107422	3109301
RTS_NC_009648_3112612_3114041_+	KPN_02835	3112612	3114041	-	-
RTS_NC_009648_3134872_3137531_+	KPN_02851;KPN_02852;KPN_02853	3134872	3137531	-	-
RTS_NC_009648_3146512_3147371_+	KPN_02865	3146512	3147371	3146452	3146861
RTS_NC_009648_3150052_3151811_+	KPN_02869	3150052	3151811	3150052	3151811
RTS_NC_009648_3158272_3160061_+	KPN_02874;KPN_02875	3158272	3160061	3158272	3160061
RTS_NC_009648_3161602_3162881_+	KPN_02877	3161602	3162881	3161602	3162881
RTS_NC_009648_3171352_3173081_+	KPN_02883	3171352	3173081	-	-
RTS_NC_009648_3174412_3175721_+	KPN_02886;KPN_02887	3174412	3175721	3174412	3175721
RTS_NC_009648_3185392_3187091_+	KPN_02899	3185392	3187091	-	-
RTS_NC_009648_3187822_3189221_+	KPN_02901	3187822	3189221	3187822	3189172
RTS_NC_009648_3189922_3190661_+	KPN_02903	3189922	3190661	3189922	3190661
RTS_NC_009648_3191934_3195857_+	KPN_02905;KPN_02906;KPN_02907	3191934	3195857	-	-
RTS_NC_009648_3195858_3197803_+	KPN_02907;KPN_02908;KPN_02909	3195858	3197803	3195858	3197803
RTS_NC_009648_3209256_3210205_+	KPN_02918	3209256	3210205	3209256	3210205
RTS_NC_009648_3210396_3210805_+	KPN_02919	3210396	3210805	3210396	3210805
RTS_NC_009648_3210876_3212455_+	KPN_02920	3210876	3212455	3210996	3212455
RTS_NC_009648_3215616_3218035_+	KPN_02924;KPN_02925;KPN_02926	3215616	3218035	-	-
RTS_NC_009648_3223656_3225925_+	KPN_02934;KPN_02935	3223656	3225925	3223656	3225835
RTS_NC_009648_3226506_3227444_+	KPN_02937	3226506	3227444	3226476	3227545
RTS_NC_009648_3227445_3229409_+	KPN_02937;KPN_02938;KPN_02939	3227445	3229409	-	-
RTS_NC_009648_3229410_3229975_+	KPN_02939	3229410	3229975	3229410	3229945
RTS_NC_009648_3230556_3231175_+	KPN_02942	3230556	3231175	3230226	3231175
RTS_NC_009648_3231786_3234192_+	KPN_02943;KPN_02944;KPN_02945	3231786	3234192	3231786	3234192
RTS_NC_009648_3234193_3235211_+	KPN_02945	3234193	3235211	3234193	3235211
RTS_NC_009648_3235212_3236412_+	KPN_02945	3235212	3236412	3234193	3235211
RTS_NC_009648_3236413_3238182_+	KPN_02945	3236413	3238182	3234193	3235211
RTS_NC_009648_3238673_3238992_+	KPN_02946	3238673	3238992	-	-
RTS_NC_009648_3243053_3243462_+	KPN_02950;KPN_02951	3243053	3243462	-	-
RTS_NC_009648_3261594_3262213_+	KPN_02967	3261594	3262213	-	-
RTS_NC_009648_3262794_3267283_+	KPN_02969;KPN_02970	3262794	3267283	-	-
RTS_NC_009648_3276204_3277033_+	KPN_02980	3276204	3277033	3276204	3277033
RTS_NC_009648_3278934_3280052_+	KPN_02983;KPN_02984	3278934	3280052	-	-
RTS_NC_009648_3280053_3280393_+	KPN_02984;KPN_02985	3280053	3280393	-	-
RTS_NC_009648_3295110_3295846_+	KPN_02994;KPN_02995	3295110	3295846	-	-
RTS_NC_009648_3295847_3296719_+	KPN_02995;KPN_02996	3295847	3296719	-	-
RTS_NC_009648_3299070_3299599_+	KPN_02999	3299070	3299599	-	-
RTS_NC_009648_3300150_3300649_+	KPN_03001	3300150	3300649	3300150	3300799
RTS_NC_009648_3302100_3306499_+	KPN_03006;KPN_03007;KPN_03003;KPN_03004;KPN_03005	3302100	3306499	-	-
RTS_NC_009648_3306780_3310189_+	KPN_03008;KPN_03009;KPN_03010	3306780	3310189	-	-
RTS_NC_009648_3310320_3311566_+	KPN_03011;KPN_03012	3310320	3311566	-	-
RTS_NC_009648_3311567_3315109_+	KPN_03013;KPN_03014;KPN_03015;KPN_03016	3311567	3315109	-	-
RTS_NC_009648_3335916_3338155_+	KPN_03042;KPN_03043	3335916	3338155	-	-
RTS_NC_009648_3347286_3350755_+	KPN_03051;KPN_03052;KPN_03053	3347286	3350755	-	-
RTS_NC_009648_3358596_3362335_+	KPN_03063;KPN_03064;KPN_03065;KPN_03066;KPN_03067	3358596	3362335	-	-
RTS_NC_009648_3362466_3364615_+	KPN_03068	3362466	3364615	3362466	3364765
RTS_NC_009648_3374347_3375416_+	KPN_03077	3374347	3375416	3374409	3375416
RTS_NC_009648_3375457_3379106_+	KPN_03078;KPN_03079;KPN_03080;KPN_03081	3375457	3379106	3375457	3379106
RTS_NC_009648_3383617_3390315_+	KPN_03087;KPN_03088;KPN_03089;KPN_03090;KPN_03091;KPN_03092	3383617	3390315	-	-
RTS_NC_009648_3390316_3391425_+	KPN_03092;KPN_03093	3390316	3391425	-	-
RTS_NC_009648_3391426_3394166_+	KPN_03094	3391426	3394166	3391507	3394166
RTS_NC_009648_3397180_3397709_+	KPN_03099	3397180	3397709	3397180	3397709
RTS_NC_009648_3411700_3412769_+	KPN_03116	3411700	3412769	3411700	3412769
RTS_NC_009648_3417475_3417884_+	KPN_03120	3417475	3417884	-	-
RTS_NC_009648_3419038_3420167_+	KPN_03122	3419038	3420167	-	-
RTS_NC_009648_3428158_3431537_+	KPN_03128	3428158	3431537	-	-
RTS_NC_009648_3439648_3442007_+	KPN_03137;KPN_03138	3439648	3442007	-	-
RTS_NC_009648_3442258_3445239_+	KPN_03139;KPN_03140	3442258	3445239	-	-
RTS_NC_009648_3445280_3446349_+	KPN_03141	3445280	3446349	-	-
RTS_NC_009648_3456140_3459099_+	KPN_03148;KPN_03149	3456140	3459099	3456140	3459099
RTS_NC_009648_3466490_3467319_+	KPN_03156	3466490	3467319	-	-
RTS_NC_009648_3469850_3472239_+	KPN_03161;KPN_03162	3469850	3472239	3470360	3472179
RTS_NC_009648_3474350_3474702_+	KPN_03165;KPN_03166;KPN_03167	3474350	3474702	-	-
RTS_NC_009648_3475533_3483616_+	KPN_03168;KPN_03169;KPN_03170;KPN_03171	3475533	3483616	-	-
RTS_NC_009648_3483617_3485266_+	KPN_03171;KPN_03172	3483617	3485266	3483617	3485266
RTS_NC_009648_3485307_3485806_+	KPN_03173	3485307	3485806	-	-
RTS_NC_009648_3487347_3491660_+	KPN_03175;KPN_03176;KPN_03177	3487347	3491660	-	-
RTS_NC_009648_3491661_3492995_+	KPN_03177;KPN_03178	3491661	3492995	-	-
RTS_NC_009648_3492996_3497027_+	KPN_03178;KPN_03179;KPN_03180;KPN_03181	3492996	3497027	-	-
RTS_NC_009648_3535324_3537323_+	KPN_03226;KPN_03227	3535324	3537323	-	-
RTS_NC_009648_3556444_3558207_+	KPN_03240;KPN_03241;KPN_03242	3556444	3558207	-	-
RTS_NC_009648_3558208_3559675_+	KPN_03242;KPN_03243	3558208	3559675	3558034	3559525
RTS_NC_009648_3563586_3565015_+	KPN_03246	3563586	3565015	3563586	3564715
RTS_NC_009648_3568926_3569995_+	KPN_03251	3568926	3569995	3568926	3570355
RTS_NC_009648_3571326_3572425_+	KPN_03253	3571326	3572425	-	-
RTS_NC_009648_3573096_3573445_+	KPN_03255	3573096	3573445	3573096	3573445
RTS_NC_009648_3575677_3578126_+	KPN_03258;KPN_03259	3575677	3578126	-	-
RTS_NC_009648_3582547_3583706_+	KPN_03263	3582547	3583706	3582547	3583646
RTS_NC_009648_3586177_3587756_+	KPN_03266	3586177	3587756	3586477	3587756
RTS_NC_009648_3591020_3594178_+	KPN_03270;KPN_03271;KPN_03272	3591020	3594178	-	-
RTS_NC_009648_3594179_3595693_+	KPN_03273;KPN_03274	3594179	3595693	-	-
RTS_NC_009648_3595694_3596409_+	KPN_03274	3595694	3596409	3595640	3596409
RTS_NC_009648_3602636_3602925_+	KPN_03280	3602636	3602925	-	-
RTS_NC_009648_3603836_3604069_+	KPN_03282;KPN_03283	3603836	3604069	3603836	3604069
RTS_NC_009648_3604070_3604755_+	KPN_03283	3604070	3604755	3604070	3604905
RTS_NC_009648_3606146_3607245_+	KPN_03285	3606146	3607245	3606176	3607245
RTS_NC_009648_3607496_3608361_+	KPN_03286	3607496	3608361	-	-
RTS_NC_009648_3607496_3608538_+	KPN_03286	3607496	3608538	-	-
RTS_NC_009648_3608362_3610668_+	KPN_03287;KPN_03288;KPN_03289	3608362	3610668	-	-
RTS_NC_009648_3608639_3617058_+	KPN_03287;KPN_03288;KPN_03289;KPN_03290;KPN_03291;KPN_03292;KPN_03293;KPN_03294	3608639	3617058	-	-
RTS_NC_009648_3617519_3622428_+	KPN_03297;KPN_03298;KPN_03299	3617519	3622428	-	-
RTS_NC_009648_3627299_3628278_+	KPN_03306;KPN_03307	3627299	3628278	3627299	3628278
RTS_NC_009648_3629279_3632058_+	KPN_03309;KPN_03310;KPN_03311;KPN_03312	3629279	3632058	-	-
RTS_NC_009648_3636179_3636798_+	KPN_03317	3636179	3636798	-	-
RTS_NC_009648_3643139_3643728_+	KPN_03323	3643139	3643728	-	-
RTS_NC_009648_3644579_3645858_+	KPN_03326	3644579	3645858	3644579	3645618
RTS_NC_009648_3646859_3649728_+	KPN_03329;KPN_03330;KPN_03332;KPN_03333	3646859	3649728	-	-
RTS_NC_009648_3652889_3654378_+	KPN_03336;KPN_03337	3652889	3654378	3652889	3654378
RTS_NC_009648_3664529_3664987_+	KPN_03346	3664529	3664987	3664559	3664987
RTS_NC_009648_3664988_3666018_+	KPN_03346;KPN_03347	3664988	3666018	3664988	3666198
RTS_NC_009648_3668309_3669228_+	KPN_03350	3668309	3669228	3668309	3669228
RTS_NC_009648_3677974_3678803_+	KPN_03358	3677974	3678803	3677974	3678803
RTS_NC_009648_3679144_3680723_+	KPN_03359	3679144	3680723	-	-
RTS_NC_009648_3698908_3700217_+	KPN_03375	3698908	3700217	3698908	3700217
RTS_NC_009648_3700468_3701987_+	KPN_03376	3700468	3701987	3700498	3701987
RTS_NC_009648_3702058_3705411_+	KPN_03377;KPN_03378;KPN_03379;KPN_03380;KPN_03381	3702058	3705411	-	-
RTS_NC_009648_3705412_3706457_+	KPN_03381;KPN_03382	3705412	3706457	3705412	3706457
RTS_NC_009648_3708328_3711917_+	KPN_03385;KPN_03386;KPN_03387;KPN_03388;KPN_03389	3708328	3711917	3708328	3711707
RTS_NC_009648_3713518_3716177_+	KPN_03393;KPN_03394;KPN_03395	3713518	3716177	3714118	3716177
RTS_NC_009648_3716278_3717617_+	KPN_03396	3716278	3717617	3716218	3717617
RTS_NC_009648_3719702_3720865_+	KPN_03398	3719702	3720865	3720182	3720865
RTS_NC_009648_3720866_3721101_+	KPN_03398;KPN_03399	3720866	3721101	3720866	3721101
RTS_NC_009648_3737385_3738683_+	KPN_03412;KPN_03413	3737385	3738683	-	-
RTS_NC_009648_3738684_3739294_+	KPN_03414	3738684	3739294	3738585	3739294
RTS_NC_009648_3742245_3743033_+	KPN_03417;KPN_03418	3742245	3743033	3742305	3743033
RTS_NC_009648_3743034_3743944_+	KPN_03418;KPN_03419	3743034	3743944	3743034	3743974
RTS_NC_009648_3750555_3751703_+	KPN_03428	3750555	3751703	3750555	3751774
RTS_NC_009648_3751704_3752644_+	KPN_03428;KPN_03429	3751704	3752644	-	-
RTS_NC_009648_3753645_3756064_+	KPN_03431;KPN_03432	3753645	3756064	-	-
RTS_NC_009648_3765045_3767753_+	KPN_03440;KPN_03441;KPN_03442	3765045	3767753	-	-
RTS_NC_009648_3767754_3768184_+	KPN_03443	3767754	3768184	3767754	3768184
RTS_NC_009648_3772395_3774334_+	KPN_03449	3772395	3774334	3772575	3774334
RTS_NC_009648_3774345_3776464_+	KPN_03450;KPN_03451	3774345	3776464	3774435	3776374
RTS_NC_009648_3777255_3778774_+	KPN_03453	3777255	3778774	3777195	3778114
RTS_NC_009648_3779145_3779464_+	KPN_03455	3779145	3779464	3779145	3779464
RTS_NC_009648_3785625_3787864_+	KPN_03459;KPN_03460	3785625	3787864	3785625	3787864
RTS_NC_009648_3789172_3789851_+	KPN_03463	3789172	3789851	3789112	3789851
RTS_NC_009648_3790072_3795191_+	KPN_03464;KPN_03465;KPN_03466;KPN_03467;KPN_03468;KPN_03469;KPN_03470	3790072	3795191	3790102	3795191
RTS_NC_009648_3798114_3800072_+	KPN_03472;KPN_03473	3798114	3800072	-	-
RTS_NC_009648_3800073_3802393_+	KPN_03473;KPN_03474	3800073	3802393	3800073	3802393
RTS_NC_009648_3833253_3835496_+	KPN_04893;KPN_04894;KPN_03477	3833253	3835496	3833283	3835132
RTS_NC_009648_3835497_3835972_+	KPN_03477	3835497	3835972	-	-
RTS_NC_009648_3837423_3841462_+	KPN_03480;KPN_03481	3837423	3841462	-	-
RTS_NC_009648_3842883_3843412_+	KPN_03483;KPN_03484	3842883	3843412	3842883	3843412
RTS_NC_009648_3849063_3850852_+	KPN_03490;KPN_03491	3849063	3850852	3849063	3850852
RTS_NC_009648_3855123_3860422_+	KPN_03495;KPN_03496;KPN_03497;KPN_03498	3855123	3860422	3855123	3860422
RTS_NC_009648_3861363_3861952_+	KPN_03500	3861363	3861952	3861363	3861952
RTS_NC_009648_3862173_3863662_+	KPN_03501	3862173	3863662	3862143	3863662
RTS_NC_009648_3869433_3870652_+	KPN_03508;KPN_03509	3869433	3870652	-	-
RTS_NC_009648_3876427_3878846_+	KPN_03513;KPN_03514;KPN_03515	3876427	3878846	3876427	3878846
RTS_NC_009648_3880057_3881696_+	KPN_03517	3880057	3881696	3880057	3881396
RTS_NC_009648_3886897_3887175_+	KPN_03522	3886897	3887175	3886897	3887175
RTS_NC_009648_3887176_3887696_+	KPN_03522	3887176	3887696	3886897	3887175
RTS_NC_009648_3887887_3889290_+	KPN_03523;KPN_03524;KPN_03525	3887887	3889290	3887887	3889290
RTS_NC_009648_3889291_3890726_+	KPN_03525;KPN_03526;KPN_03527;KPN_03528	3889291	3890726	3889291	3890786
RTS_NC_009648_3890954_3892443_+	KPN_03529;KPN_03530	3890954	3892443	-	-
RTS_NC_009648_3892544_3892953_+	KPN_03531	3892544	3892953	3892514	3893013
RTS_NC_009648_3893954_3894813_+	KPN_03533	3893954	3894813	3893954	3894933
RTS_NC_009648_3901395_3903034_+	KPN_03540	3901395	3903034	3901365	3903034
RTS_NC_009648_3914023_3914972_+	KPN_03552	3914023	3914972	3914023	3914972
RTS_NC_009648_3916723_3920612_+	KPN_03555;KPN_03556;KPN_03557;KPN_03558	3916723	3920612	3916753	3920552
RTS_NC_009648_3922363_3923222_+	KPN_03561	3922363	3923222	3922363	3923162
RTS_NC_009648_3923413_3924092_+	KPN_03563	3923413	3924092	-	-
RTS_NC_009648_3924943_3928082_+	KPN_03566;KPN_03567;KPN_03568	3924943	3928082	-	-
RTS_NC_009648_3941833_3943382_+	KPN_03580	3941833	3943382	3941833	3943382
RTS_NC_009648_3943543_3943866_+	KPN_03581	3943543	3943866	3943513	3943866
RTS_NC_009648_3943867_3944492_+	KPN_03581	3943867	3944492	3943513	3943866
RTS_NC_009648_3951224_3951450_+	KPN_03590	3951224	3951450	3951284	3951513
RTS_NC_009648_3951451_3951693_+	KPN_03590	3951451	3951693	3951284	3951513
RTS_NC_009648_3952484_3953973_+	KPN_03592	3952484	3953973	-	-
RTS_NC_009648_3957044_3958113_+	KPN_03597	3957044	3958113	3956924	3958113
RTS_NC_009648_3958244_3958803_+	KPN_03598	3958244	3958803	3958244	3958563
RTS_NC_009648_3963554_3965812_+	KPN_03606;KPN_03607;KPN_03608	3963554	3965812	3963584	3965812
RTS_NC_009648_3965813_3971583_+	KPN_03608;KPN_03609;KPN_03610;KPN_03611;KPN_03612;KPN_03613;KPN_03614;KPN_03615;KPN_03616	3965813	3971583	3965813	3971583
RTS_NC_009648_3980864_3987003_+	KPN_03624;KPN_03625	3980864	3987003	3980894	3987003
RTS_NC_009648_3991609_3991842_+	KPN_03632	3991609	3991842	-	-
RTS_NC_009648_3991843_3995138_+	KPN_03632;KPN_03633;KPN_03634	3991843	3995138	3991669	3995018
RTS_NC_009648_3998758_3998978_+	KPN_03638	3998758	3998978	-	-
RTS_NC_009648_4004599_4005458_+	KPN_03645	4004599	4005458	4004689	4005368
RTS_NC_009648_4005679_4006388_+	KPN_03646;KPN_03647	4005679	4006388	4005679	4006358
RTS_NC_009648_4010008_4010978_+	KPN_03652	4010008	4010978	4009969	4010978
RTS_NC_009648_4023739_4024857_+	KPN_03661;KPN_03662	4023739	4024857	4023739	4024857
RTS_NC_009648_4024858_4027928_+	KPN_03662;KPN_03663;KPN_03664;KPN_03665	4024858	4027928	4024858	4027928
RTS_NC_009648_4027999_4030661_+	KPN_03666;KPN_03667;KPN_03668	4027999	4030661	4027999	4030661
RTS_NC_009648_4030912_4032251_+	KPN_03669;KPN_03670	4030912	4032251	4030912	4032251
RTS_NC_009648_4033282_4037622_+	KPN_03672;KPN_03673	4033282	4037622	-	-
RTS_NC_009648_4037843_4038222_+	KPN_03674	4037843	4038222	-	-
RTS_NC_009648_4043879_4044648_+	KPN_03680	4043879	4044648	4043549	4044648
RTS_NC_009648_4048319_4048552_+	KPN_03687	4048319	4048552	4048319	4048552
RTS_NC_009648_4048553_4052827_+	KPN_03687;KPN_03688;KPN_03689;KPN_03690;KPN_03691	4048553	4052827	-	-
RTS_NC_009648_4052828_4053168_+	KPN_03691	4052828	4053168	4052669	4053228
RTS_NC_009648_4077227_4077546_+	KPN_03733	4077227	4077546	4077197	4077576
RTS_NC_009648_4080887_4085743_+	KPN_03738;KPN_03739;KPN_03740;KPN_03741	4080887	4085743	4080887	4085559
RTS_NC_009648_4085744_4088889_+	KPN_03743;KPN_03744	4085744	4088889	4085690	4086759
RTS_NC_009648_4092200_4093629_+	KPN_03750	4092200	4093629	-	-
RTS_NC_009648_4098050_4099509_+	KPN_03754	4098050	4099509	-	-
RTS_NC_009648_4109600_4112199_+	KPN_03767	4109600	4112199	4109480	4112199
RTS_NC_009648_4113020_4115668_+	KPN_03769;KPN_03770	4113020	4115668	4112960	4115668
RTS_NC_009648_4115669_4117329_+	KPN_03770;KPN_03771;KPN_03772	4115669	4117329	4115669	4117329
RTS_NC_009648_4117580_4119369_+	KPN_03773	4117580	4119369	4117520	4119369
RTS_NC_009648_4121360_4124739_+	KPN_03776;KPN_03777	4121360	4124739	4121360	4124589
RTS_NC_009648_4124871_4127830_+	KPN_03778;KPN_03779;KPN_03780	4124871	4127830	4124871	4127860
RTS_NC_009648_4129641_4130500_+	KPN_03783;KPN_03784	4129641	4130500	4129761	4130500
RTS_NC_009648_4130571_4132090_+	KPN_03785	4130571	4132090	4130631	4132090
RTS_NC_009648_4137111_4139980_+	KPN_03788	4137111	4139980	4137201	4140220
RTS_NC_009648_4161088_4161827_+	KPN_03805	4161088	4161827	4161088	4161797
RTS_NC_009648_4161988_4162637_+	KPN_03806	4161988	4162637	4161988	4162577
RTS_NC_009648_4164448_4164827_+	KPN_03808	4164448	4164827	4164418	4165067
RTS_NC_009648_4176028_4177457_+	KPN_03821	4176028	4177457	4175878	4177457
RTS_NC_009648_4180078_4181417_+	KPN_03824	4180078	4181417	4180078	4181331
RTS_NC_009648_4182898_4184447_+	KPN_03826	4182898	4184447	4182898	4184447
RTS_NC_009648_4188958_4189997_+	KPN_03831;KPN_03832	4188958	4189997	4188958	4189997
RTS_NC_009648_4190368_4190751_+	KPN_03834	4190368	4190751	4190368	4190751
RTS_NC_009648_4190752_4191077_+	KPN_03834	4190752	4191077	4190368	4190751
RTS_NC_009648_4193818_4194666_+	KPN_03837;KPN_03838	4193818	4194666	4193818	4194666
RTS_NC_009648_4194667_4195277_+	KPN_03838	4194667	4195277	4194667	4195187
RTS_NC_009648_4205938_4212287_+	KPN_03849;KPN_03850;KPN_03851;KPN_03852;KPN_03853;KPN_03854;KPN_03855	4205938	4212287	-	-
RTS_NC_009648_4212358_4213727_+	KPN_03856	4212358	4213727	-	-
RTS_NC_009648_4215029_4216578_+	KPN_03858	4215029	4216578	4214999	4216578
RTS_NC_009648_4217129_4217808_+	KPN_03860	4217129	4217808	4217069	4217808
RTS_NC_009648_4224059_4226358_+	KPN_03865;KPN_03866	4224059	4226358	4224059	4226358
RTS_NC_009648_4227029_4228492_+	KPN_03868	4227029	4228492	4227119	4228398
RTS_NC_009648_4228493_4230858_+	KPN_03869;KPN_03870	4228493	4230858	4228499	4230858
RTS_NC_009648_4231649_4233719_+	KPN_03872;KPN_03873	4231649	4233719	-	-
RTS_NC_009648_4234223_4235538_+	KPN_03874	4234223	4235538	4234223	4235328
RTS_NC_009648_4237589_4238778_+	KPN_03876	4237589	4238778	4237589	4238778
RTS_NC_009648_4254629_4258098_+	KPN_03886;KPN_03887;KPN_03888	4254629	4258098	4254599	4258098
RTS_NC_009648_4284038_4285263_+	KPN_03907;KPN_03908	4284038	4285263	4284038	4285263
RTS_NC_009648_4287494_4288233_+	KPN_03910	4287494	4288233	4287494	4288263
RTS_NC_009648_4288274_4293513_+	KPN_03911;KPN_03912;KPN_03913;KPN_03914;KPN_03915	4288274	4293513	-	-
RTS_NC_009648_4296332_4296715_+	KPN_03918	4296332	4296715	-	-
RTS_NC_009648_4296716_4297131_+	KPN_03919	4296716	4297131	4296716	4297131
RTS_NC_009648_4303142_4304211_+	KPN_03925	4303142	4304211	4303172	4304361
RTS_NC_009648_4312322_4313811_+	KPN_03932;KPN_03933	4312322	4313811	-	-
RTS_NC_009648_4314932_4317021_+	KPN_03935	4314932	4317021	4314932	4317021
RTS_NC_009648_4317122_4318851_+	KPN_03936	4317122	4318851	-	-
RTS_NC_009648_4324022_4326021_+	KPN_03942	4324022	4326021	4323992	4326021
RTS_NC_009648_4326062_4327911_+	KPN_03943;KPN_03944	4326062	4327911	4326062	4327911
RTS_NC_009648_4328312_4328721_+	KPN_03946	4328312	4328721	4328312	4328691
RTS_NC_009648_4328912_4333341_+	KPN_03947;KPN_03948;KPN_03949;KPN_03950	4328912	4333341	-	-
RTS_NC_009648_4336592_4338291_+	KPN_03956	4336592	4338291	4336592	4338291
RTS_NC_009648_4338302_4340541_+	KPN_03958;KPN_03959	4338302	4340541	4338302	4340541
RTS_NC_009648_4343882_4349211_+	KPN_03963;KPN_03964;KPN_03965;KPN_03966	4343882	4349211	4343762	4349211
RTS_NC_009648_4351142_4355365_+	KPN_03968;KPN_03969;KPN_03970;KPN_03971	4351142	4355365	4351082	4355365
RTS_NC_009648_4355366_4358241_+	KPN_03971;KPN_03972;KPN_03973;KPN_03974	4355366	4358241	4355366	4358241
RTS_NC_009648_4360670_4361706_+	KPN_03979	4360670	4361706	4360670	4361706
RTS_NC_009648_4361707_4363239_+	KPN_03979;KPN_03980;KPN_03981	4361707	4363239	4361707	4363149
RTS_NC_009648_4371142_4372061_+	KPN_03990	4371142	4372061	4371142	4372031
RTS_NC_009648_4372942_4374041_+	KPN_03991;KPN_03992	4372942	4374041	4372822	4374041
RTS_NC_009648_4375582_4376231_+	KPN_03994	4375582	4376231	-	-
RTS_NC_009648_4378132_4378778_+	KPN_03996	4378132	4378778	4378132	4378778
RTS_NC_009648_4378779_4385111_+	KPN_03996;KPN_03997;KPN_03998;KPN_03999;KPN_04000;KPN_04001	4378779	4385111	4378779	4385111
RTS_NC_009648_4385212_4386191_+	KPN_04002	4385212	4386191	4385212	4386191
RTS_NC_009648_4386502_4387358_+	KPN_04004;KPN_04005	4386502	4387358	4386532	4387358
RTS_NC_009648_4387359_4388081_+	KPN_04005	4387359	4388081	4387359	4388081
RTS_NC_009648_4392202_4394651_+	KPN_04010;KPN_04011	4392202	4394651	4392142	4394651
RTS_NC_009648_4396192_4399481_+	KPN_04013;KPN_04014	4396192	4399481	-	-
RTS_NC_009648_4401232_4402721_+	KPN_04015;KPN_04016	4401232	4402721	4401232	4402721
RTS_NC_009648_4407604_4409513_+	KPN_04020;KPN_04021;KPN_04022;KPN_04023	4407604	4409513	-	-
RTS_NC_009648_4413814_4414463_+	KPN_04028	4413814	4414463	4413814	4414463
RTS_NC_009648_4417204_4417823_+	KPN_04032	4417204	4417823	-	-
RTS_NC_009648_4418944_4419953_+	KPN_04035	4418944	4419953	-	-
RTS_NC_009648_4421344_4422177_+	KPN_04037	4421344	4422177	4421344	4422177
RTS_NC_009648_4430348_4433964_+	KPN_04043;KPN_04044;KPN_04045	4430348	4433964	4430378	4433964
RTS_NC_009648_4437698_4439099_+	KPN_04050	4437698	4439099	-	-
RTS_NC_009648_4454920_4455629_+	KPN_04066;KPN_04067	4454920	4455629	4454920	4456199
RTS_NC_009648_4464471_4465840_+	KPN_04076;KPN_04077	4464471	4465840	4463991	4465030
RTS_NC_009648_4469781_4472111_+	KPN_04080;KPN_04081	4469781	4472111	4468431	4472111
RTS_NC_009648_4475692_4476551_+	KPN_04087	4475692	4476551	4475602	4476791
RTS_NC_009648_4480312_4480811_+	KPN_04092	4480312	4480811	4480252	4480841
RTS_NC_009648_4497052_4501271_+	KPN_04106;KPN_04108;KPN_04109;KPN_04110	4497052	4501271	-	-
RTS_NC_009648_4507162_4507991_+	KPN_04116	4507162	4507991	-	-
RTS_NC_009648_4508692_4510245_+	KPN_04118	4508692	4510245	4508692	4510245
RTS_NC_009648_4510246_4512705_+	KPN_04118	4510246	4512705	4508692	4510245
RTS_NC_009648_4512706_4518540_+	KPN_04119;KPN_04120;KPN_04121;KPN_04122;KPN_04123	4512706	4518540	-	-
RTS_NC_009648_4518541_4519511_+	KPN_04125	4518541	4519511	4518562	4519271
RTS_NC_009648_4544052_4545331_+	KPN_04149	4544052	4545331	4544052	4545331
RTS_NC_009648_4548072_4550131_+	KPN_04152	4548072	4550131	4548012	4550131
RTS_NC_009648_4550262_4556311_+	KPN_04153;KPN_04154;KPN_04155;KPN_04156;KPN_04157;KPN_04158	4550262	4556311	4550262	4557251
RTS_NC_009648_4558398_4559861_+	KPN_04161	4558398	4559861	4558398	4559861
RTS_NC_009648_4559862_4561001_+	KPN_04161;KPN_04162;KPN_04163	4559862	4561001	4559862	4561001
RTS_NC_009648_4561002_4563506_+	KPN_04163	4561002	4563506	4561002	4563506
RTS_NC_009648_4563507_4563757_+	KPN_04163;KPN_04164	4563507	4563757	4563507	4563757
RTS_NC_009648_4563888_4564087_+	KPN_04165	4563888	4564087	-	-
RTS_NC_009648_4565238_4565546_+	KPN_04168	4565238	4565546	4565238	4565546
RTS_NC_009648_4565547_4567237_+	KPN_04169;KPN_04170	4565547	4567237	4565547	4567237
RTS_NC_009648_4568292_4571617_+	KPN_04172	4568292	4571617	4568292	4571617
RTS_NC_009648_4572378_4575007_+	KPN_04174;KPN_04175	4572378	4575007	4572858	4575007
RTS_NC_009648_4579419_4581568_+	KPN_04179	4579419	4581568	4579629	4581568
RTS_NC_009648_4581639_4584688_+	KPN_04180;KPN_04181;KPN_04182;KPN_04183	4581639	4584688	4581639	4584688
RTS_NC_009648_4585659_4586518_+	KPN_04185;KPN_04186	4585659	4586518	4585629	4587238
RTS_NC_009648_4592111_4592397_+	KPN_04191	4592111	4592397	4592111	4592397
RTS_NC_009648_4592398_4593360_+	KPN_04191;KPN_04192	4592398	4593360	4592398	4593360
RTS_NC_009648_4599611_4601340_+	KPN_04201;KPN_04202	4599611	4601340	4599611	4601340
RTS_NC_009648_4618215_4618924_+	KPN_04217	4618215	4618924	4618215	4618924
RTS_NC_009648_4618935_4619764_+	KPN_04218	4618935	4619764	4618965	4619764
RTS_NC_009648_4621905_4622494_+	KPN_04221	4621905	4622494	4621905	4622494
RTS_NC_009648_4622595_4623728_+	KPN_04222;KPN_04223	4622595	4623728	4622595	4623728
RTS_NC_009648_4623729_4624684_+	KPN_04223	4623729	4624684	4623729	4624684
RTS_NC_009648_4632675_4633174_+	KPN_04231	4632675	4633174	4632675	4633174
RTS_NC_009648_4633815_4637704_+	KPN_04233;KPN_04234	4633815	4637704	4633695	4637704
RTS_NC_009648_4638585_4640254_+	KPN_04236	4638585	4640254	4638705	4640404
RTS_NC_009648_4640625_4643884_+	KPN_04238;KPN_04239;KPN_04240	4640625	4643884	-	-
RTS_NC_009648_4646865_4648300_+	KPN_04244	4646865	4648300	4646865	4647574
RTS_NC_009648_4651701_4655050_+	KPN_04247;KPN_04248;KPN_04249	4651701	4655050	4651701	4655050
RTS_NC_009648_4655121_4656430_+	KPN_04250	4655121	4656430	4655241	4656430
RTS_NC_009648_4657761_4659010_+	KPN_04252;KPN_04253	4657761	4659010	4657641	4658830
RTS_NC_009648_4660071_4662104_+	KPN_04255	4660071	4662104	4660071	4662104
RTS_NC_009648_4662105_4663244_+	KPN_04255;KPN_04256	4662105	4663244	4662105	4663244
RTS_NC_009648_4663245_4664650_+	KPN_04257	4663245	4664650	4663245	4664650
RTS_NC_009648_4664651_4665719_+	KPN_04257;KPN_04258;KPN_04259;KPN_04260	4664651	4665719	-	-
RTS_NC_009648_4665720_4668792_+	KPN_04260;KPN_04261;KPN_04262;KPN_04263	4665720	4668792	-	-
RTS_NC_009648_4669793_4670352_+	KPN_04265	4669793	4670352	4669793	4670172
RTS_NC_009648_4672043_4678635_+	KPN_04267;KPN_04268;KPN_04269;KPN_04270;KPN_04271	4672043	4678635	4672226	4678635
RTS_NC_009648_4679576_4681497_+	KPN_04273	4679576	4681497	4679576	4681347
RTS_NC_009648_4682018_4684227_+	KPN_04276	4682018	4684227	4682018	4684257
RTS_NC_009648_4690202_4692117_+	KPN_04282;KPN_04283	4690202	4692117	-	-
RTS_NC_009648_4692159_4707014_+	KPN_04284;KPN_04285;KPN_04286;KPN_04287;KPN_04288;KPN_04289;KPN_04290;KPN_04291;KPN_04292;KPN_04293; KPN_04294;KPN_04295;KPN_04296;KPN_04297;KPN_04298	4692159	4707014	4692249	4707014
RTS_NC_009648_4707015_4707280_+	KPN_04298;KPN_04299;KPN_04300	4707015	4707280	4707015	4707280
RTS_NC_009648_4712085_4714690_+	KPN_04305	4712085	4714690	4712085	4714720
RTS_NC_009648_4715181_4718759_+	KPN_04307;KPN_04308;KPN_04309;KPN_04310;KPN_04311;KPN_04312	4715181	4718759	-	-
RTS_NC_009648_4718760_4720897_+	KPN_04312	4718760	4720897	4718631	4720840
RTS_NC_009648_4720898_4722250_+	KPN_04313	4720898	4722250	4720881	4722130
RTS_NC_009648_4723701_4724620_+	KPN_04316	4723701	4724620	-	-
RTS_NC_009648_4724631_4726679_+	KPN_04317;KPN_04318	4724631	4726679	-	-
RTS_NC_009648_4726680_4727170_+	KPN_04318	4726680	4727170	4726680	4727170
RTS_NC_009648_4728951_4731850_+	KPN_04321;KPN_04322;KPN_04323	4728951	4731850	-	-
RTS_NC_009648_4732731_4736159_+	KPN_04325	4732731	4736159	4732761	4735210
RTS_NC_009648_4736160_4737100_+	KPN_04327	4736160	4737100	4736181	4737100
RTS_NC_009648_4737201_4738867_+	KPN_04328;KPN_04329	4737201	4738867	4737201	4738867
RTS_NC_009648_4738868_4741754_+	KPN_04329;KPN_04330;KPN_04331	4738868	4741754	4738868	4741754
RTS_NC_009648_4741755_4744844_+	KPN_04331;KPN_04332;KPN_04333;KPN_04334;KPN_04335	4741755	4744844	-	-
RTS_NC_009648_4744845_4747360_+	KPN_04337;KPN_04338	4744845	4747360	4744911	4747210
RTS_NC_009648_4750816_4754919_+	KPN_04341;KPN_04342;KPN_04343;KPN_04344	4750816	4754919	4750756	4754919
RTS_NC_009648_4754920_4756517_+	KPN_04345	4754920	4756517	4754920	4756517
RTS_NC_009648_4756518_4757499_+	KPN_04345;KPN_04346;KPN_04347;KPN_04348	4756518	4757499	4756518	4757499
RTS_NC_009648_4757500_4760050_+	KPN_04348	4757500	4760050	4757500	4760050
RTS_NC_009648_4760051_4760346_+	KPN_04348;KPN_04349	4760051	4760346	4760051	4760316
RTS_NC_009648_4760687_4762716_+	KPN_04350;KPN_04351	4760687	4762716	4760687	4762716
RTS_NC_009648_4764082_4765931_+	KPN_04353;KPN_04354;KPN_04355;KPN_04356;KPN_04357	4764082	4765931	4764112	4765901
RTS_NC_009648_4765972_4767226_+	KPN_04358;KPN_04359	4765972	4767226	4765972	4767161
RTS_NC_009648_4767227_4768381_+	KPN_04360;KPN_04361	4767227	4768381	4767173	4768381
RTS_NC_009648_4768382_4778413_+	KPN_04361;KPN_04363;KPN_04364;KPN_04365;KPN_04366	4768382	4778413	-	-
RTS_NC_009648_4788763_4792386_+	KPN_04378;KPN_04379;KPN_04380;KPN_04381	4788763	4792386	4788763	4792386
RTS_NC_009648_4792387_4793492_+	KPN_04382;KPN_04383	4792387	4793492	4792387	4792742
RTS_NC_009648_4794073_4796852_+	KPN_04385;KPN_04386	4794073	4796852	4795063	4797092
RTS_NC_009648_4800292_4801671_+	KPN_04389	4800292	4801671	4800292	4801671
RTS_NC_009648_4801672_4802601_+	KPN_04389;KPN_04390;KPN_04391	4801672	4802601	4801672	4802601
RTS_NC_009648_4802602_4805463_+	KPN_04391;KPN_04392	4802602	4805463	4802602	4805463
RTS_NC_009648_4806210_4807219_+	KPN_04394	4806210	4807219	4806240	4807219
RTS_NC_009648_4807380_4812319_+	KPN_04395;KPN_04396;KPN_04397	4807380	4812319	4807380	4812349
RTS_NC_009648_4813350_4817089_+	KPN_04399	4813350	4817089	4813350	4817089
RTS_NC_009648_4817160_4818859_+	KPN_04400	4817160	4818859	4817160	4819219
RTS_NC_009648_4825710_4826699_+	KPN_04409	4825710	4826699	4825710	4826729
RTS_NC_009648_4830130_4831919_+	KPN_04413	4830130	4831919	4830130	4831919
RTS_NC_009648_4836194_4836753_+	KPN_04420	4836194	4836753	4836126	4836663
RTS_NC_009648_4840905_4844494_+	KPN_04424;KPN_04425;KPN_04426	4840905	4844494	-	-
RTS_NC_009648_4844565_4846054_+	KPN_04427;KPN_04428	4844565	4846054	4844655	4846054
RTS_NC_009648_4848495_4848863_+	KPN_04430	4848495	4848863	4848525	4849054
RTS_NC_009648_4848864_4851458_+	KPN_04430;KPN_04431;KPN_04432;KPN_04433	4848864	4851458	-	-
RTS_NC_009648_4851459_4851664_+	KPN_04433	4851459	4851664	4851315	4851664
RTS_NC_009648_4852335_4854068_+	KPN_04435;KPN_04436	4852335	4854068	4852185	4854034
RTS_NC_009648_4854069_4854454_+	KPN_04437	4854069	4854454	4854105	4854544
RTS_NC_009648_4855701_4858270_+	KPN_04439;KPN_04440	4855701	4858270	-	-
RTS_NC_009648_4858371_4860550_+	KPN_04441;KPN_04442	4858371	4860550	-	-
RTS_NC_009648_4860621_4861570_+	KPN_04443;KPN_04444	4860621	4861570	4860651	4861570
RTS_NC_009648_4864401_4865110_+	KPN_04446	4864401	4865110	4864431	4865110
RTS_NC_009648_4867251_4869610_+	KPN_04448	4867251	4869610	4867341	4869700
RTS_NC_009648_4883395_4885994_+	KPN_04461;KPN_04463	4883395	4885994	-	-
RTS_NC_009648_4886215_4886838_+	KPN_04464	4886215	4886838	4886215	4886924
RTS_NC_009648_4886839_4888694_+	KPN_04464;KPN_04465	4886839	4888694	-	-
RTS_NC_009648_4888735_4890704_+	KPN_04466	4888735	4890704	-	-
RTS_NC_009648_4897675_4899734_+	KPN_04475	4897675	4899734	-	-
RTS_NC_009648_4903198_4904627_+	KPN_04480	4903198	4904627	-	-
RTS_NC_009648_4908778_4910597_+	KPN_04484;KPN_04485	4908778	4910597	-	-
RTS_NC_009648_4927229_4928988_+	KPN_04503	4927229	4928988	4927229	4928958
RTS_NC_009648_4933073_4935738_+	KPN_04507	4933073	4935738	4933169	4935768
RTS_NC_009648_4938029_4938858_+	KPN_04511	4938029	4938858	4938029	4938858
RTS_NC_009648_4945469_4945987_+	KPN_04516	4945469	4945987	-	-
RTS_NC_009648_4945988_4947318_+	KPN_04516;KPN_04517	4945988	4947318	-	-
RTS_NC_009648_4950001_4951610_+	KPN_04521;KPN_04522	4950001	4951610	4949971	4951820
RTS_NC_009648_4960291_4960820_+	KPN_04530	4960291	4960820	4960171	4960820
RTS_NC_009648_4962242_4964391_+	KPN_04532;KPN_04533	4962242	4964391	4962242	4964331
RTS_NC_009648_4964402_4965171_+	KPN_04534	4964402	4965171	4964402	4965171
RTS_NC_009648_4977246_4978199_+	KPN_04545;KPN_04546;KPN_04547	4977246	4978199	-	-
RTS_NC_009648_4978200_4978825_+	KPN_04547;KPN_04548	4978200	4978825	-	-
RTS_NC_009648_4983006_4984105_+	KPN_04554	4983006	4984105	4982646	4984105
RTS_NC_009648_4991316_4991534_+	KPN_04559	4991316	4991534	4990806	4991534
RTS_NC_009648_4991535_4991935_+	KPN_04559	4991535	4991935	4990806	4991534
RTS_NC_009648_4992906_4993435_+	KPN_04561;KPN_04562;KPN_04563	4992906	4993435	4992906	4993375
RTS_NC_009648_4994670_5000446_+	KPN_04565;KPN_04566;KPN_04567;KPN_04568;KPN_04569	4994670	5000446	4994670	5000446
RTS_NC_009648_5000447_5005109_+	KPN_04569;KPN_04570;KPN_04571;KPN_04572;KPN_04573	5000447	5005109	5000447	5005109
RTS_NC_009648_5005540_5005968_+	KPN_04575;KPN_04576	5005540	5005968	5005540	5005968
RTS_NC_009648_5005969_5007303_+	KPN_04576	5005969	5007303	5005969	5007269
RTS_NC_009648_5007304_5011084_+	KPN_04577;KPN_04578;KPN_04579	5007304	5011084	5007310	5011084
RTS_NC_009648_5013585_5014474_+	KPN_04583	5013585	5014474	5013675	5014474
RTS_NC_009648_5023065_5024644_+	KPN_04594;KPN_04595;KPN_04596;KPN_04597	5023065	5024644	5023095	5024644
RTS_NC_009648_5025495_5026494_+	KPN_04600	5025495	5026494	5025435	5026234
RTS_NC_009648_5026495_5027975_+	KPN_04601	5026495	5027975	5026426	5027975
RTS_NC_009648_5034250_5035085_+	KPN_04608	5034250	5035085	5034250	5035085
RTS_NC_009648_5035756_5036075_+	KPN_04610	5035756	5036075	5035615	5036105
RTS_NC_009648_5042716_5048735_+	KPN_04616;KPN_04617;KPN_04618	5042716	5048735	5042746	5048735
RTS_NC_009648_5052226_5053235_+	KPN_04622	5052226	5053235	-	-
RTS_NC_009648_5058046_5060225_+	KPN_04627;KPN_04628	5058046	5060225	-	-
RTS_NC_009648_5062576_5064365_+	KPN_04631;KPN_04632	5062576	5064365	5062576	5064365
RTS_NC_009648_5069056_5073564_+	KPN_04639;KPN_04640;KPN_04641;KPN_04642;KPN_04643	5069056	5073564	-	-
RTS_NC_009648_5073565_5074055_+	KPN_04643;KPN_04644	5073565	5074055	5073565	5074565
RTS_NC_009648_5085706_5088905_+	KPN_04654	5085706	5088905	5085706	5088725
RTS_NC_009648_5090943_5091485_+	KPN_04658	5090943	5091485	5091016	5091485
RTS_NC_009648_5092666_5094157_+	KPN_04660;KPN_04661	5092666	5094157	5092606	5094097
RTS_NC_009648_5099958_5102347_+	KPN_04666;KPN_04667	5099958	5102347	5099988	5102347
RTS_NC_009648_5104908_5107537_+	KPN_04670;KPN_04671	5104908	5107537	5105118	5107537
RTS_NC_009648_5111808_5116897_+	KPN_04674;KPN_04675;KPN_04676;KPN_04677	5111808	5116897	5111808	5116837
RTS_NC_009648_5125578_5128181_+	KPN_04686;KPN_04687;KPN_04688	5125578	5128181	-	-
RTS_NC_009648_5128182_5129677_+	KPN_04689;KPN_04690	5128182	5129677	-	-
RTS_NC_009648_5131458_5132456_+	KPN_04692;KPN_04693;KPN_04694	5131458	5132456	5131488	5132647
RTS_NC_009648_5132457_5133487_+	KPN_04694;KPN_04695	5132457	5133487	-	-
RTS_NC_009648_5141388_5143271_+	KPN_04706	5141388	5143271	-	-
RTS_NC_009648_5143272_5144471_+	KPN_04707	5143272	5144471	5143248	5144471
RTS_NC_009648_5144472_5146211_+	KPN_04707;KPN_04708	5144472	5146211	5144472	5146211
RTS_NC_009648_5146212_5148176_+	KPN_04708;KPN_04709	5146212	5148176	5146212	5148176
RTS_NC_009648_5148177_5150426_+	KPN_04709	5148177	5150426	5148177	5150426
RTS_NC_009648_5150427_5151776_+	KPN_04709	5150427	5151776	5148177	5150426
RTS_NC_009648_5151777_5153051_+	KPN_04709;KPN_04710	5151777	5153051	5151777	5153051
RTS_NC_009648_5153052_5155567_+	KPN_04710	5153052	5155567	5153052	5155567
RTS_NC_009648_5155568_5158057_+	KPN_04710;KPN_04711	5155568	5158057	5155568	5158057
RTS_NC_009648_5160046_5161434_+	KPN_04712;KPN_04713	5160046	5161434	5160046	5161434
RTS_NC_009648_5161435_5161955_+	KPN_04713	5161435	5161955	5161435	5161955
RTS_NC_009648_5165170_5166428_+	KPN_04715	5165170	5166428	-	-
RTS_NC_009648_5170729_5171408_+	KPN_04720	5170729	5171408	5170729	5171408
RTS_NC_009648_5185311_5187100_+	KPN_04734	5185311	5187100	5186241	5187310
RTS_NC_009648_5193591_5196014_+	KPN_04740;KPN_04741	5193591	5196014	5193561	5194360
RTS_NC_009648_5196015_5197330_+	KPN_04742	5196015	5197330	5196015	5197000
RTS_NC_009648_5198091_5199704_+	KPN_04744	5198091	5199704	5198121	5199704
RTS_NC_009648_5199705_5200454_+	KPN_04744;KPN_04745;KPN_04746	5199705	5200454	5199705	5200454
RTS_NC_009648_5200455_5203511_+	KPN_04746;KPN_04747	5200455	5203511	5200455	5203511
RTS_NC_009648_5204002_5204441_+	KPN_04748	5204002	5204441	5204002	5204471
RTS_NC_009648_5216512_5217941_+	KPN_04758;KPN_04759	5216512	5217941	5216499	5217911
RTS_NC_009648_5219812_5222951_+	KPN_04761;KPN_04762;KPN_04763	5219812	5222951	-	-
RTS_NC_009648_5229922_5231771_+	KPN_04771;KPN_04772	5229922	5231771	-	-
RTS_NC_009648_5236552_5237341_+	KPN_04777;KPN_04778	5236552	5237341	-	-
RTS_NC_009648_5237342_5238072_+	KPN_04778	5237342	5238072	-	-
RTS_NC_009648_5248823_5251032_+	KPN_04790;KPN_04791	5248823	5251032	-	-
RTS_NC_009648_5252303_5254182_+	KPN_04793;KPN_04794	5252303	5254182	5252303	5254182
RTS_NC_009648_5258783_5262522_+	KPN_04800;KPN_04801	5258783	5262522	-	-
RTS_NC_009648_5267334_5268433_+	KPN_04808	5267334	5268433	5267994	5268433
RTS_NC_009648_5274354_5275573_+	KPN_04815;KPN_04816	5274354	5275573	5274324	5276533
RTS_NC_009648_5278795_5280224_+	KPN_04820	5278795	5280224	5278705	5280224
RTS_NC_009648_5282335_5282714_+	KPN_04823	5282335	5282714	5282314	5282714
RTS_NC_009648_5284285_5287574_+	KPN_04828;KPN_04829;KPN_04830;KPN_04831	5284285	5287574	5284135	5287574
RTS_NC_009648_5287645_5292194_+	KPN_04832;KPN_04833;KPN_04834;KPN_04835;KPN_04836	5287645	5292194	5287705	5292164
RTS_NC_009648_5292415_5294658_+	KPN_04837;KPN_04838	5292415	5294658	5292415	5294658
RTS_NC_009648_5294659_5296844_+	KPN_04838;KPN_04839;KPN_04840	5294659	5296844	5294659	5296844
RTS_NC_009648_5298657_5302334_+	KPN_04843;KPN_04844;KPN_04845	5298657	5302334	5298655	5301074
RTS_NC_009648_5304235_5307213_+	KPN_04847;KPN_04848	5304235	5307213	5304235	5306774
RTS_NC_009648_5307214_5308668_+	KPN_04850	5307214	5308668	5307085	5308668
RTS_NC_009648_5308669_5311604_+	KPN_04852;KPN_04853;KPN_04854	5308669	5311604	-	-
RTS_NC_009648_5314099_5314864_+	KPN_04857	5314099	5314864	5314376	5314864
RTS_NC_009648_5314865_5315115_+	KPN_04857	5314865	5315115	5314376	5314864
RTS_NC_009648_5768_6557_-	KPN_00006	5768	6557	5768	6567
RTS_NC_009648_6558_8127_-	KPN_00007	6558	8127	-	-
RTS_NC_009648_11408_11967_-	KPN_00011	11408	11967	-	-
RTS_NC_009648_12788_13287_-	KPN_00012;KPN_00013	12788	13287	-	-
RTS_NC_009648_19120_19589_-	KPN_00018	19120	19589	19150	19559
RTS_NC_009648_26830_27869_-	KPN_00026;KPN_00027	26830	27869	-	-
RTS_NC_009648_28450_29519_-	KPN_00028;KPN_00029	28450	29519	-	-
RTS_NC_009648_31060_34409_-	KPN_00030;KPN_00031;KPN_00032	31060	34409	-	-
RTS_NC_009648_50561_53045_-	KPN_00046;KPN_00047;KPN_00048;KPN_00049	50561	53045	50711	52920
RTS_NC_009648_53046_57600_-	KPN_00049;KPN_00050;KPN_00051	53046	57600	53711	57600
RTS_NC_009648_58511_60930_-	KPN_00053;KPN_00054	58511	60930	58421	60930
RTS_NC_009648_63311_67025_-	KPN_00057;KPN_00058	63311	67025	-	-
RTS_NC_009648_63401_67025_-	KPN_00057;KPN_00058	63401	67025	-	-
RTS_NC_009648_67026_69480_-	KPN_00059;KPN_00059	67026	69480	-	-
RTS_NC_009648_75552_81001_-	KPN_00065;KPN_00066;KPN_00067;KPN_00068	75552	81001	-	-
RTS_NC_009648_85153_86462_-	KPN_00073;KPN_00074	85153	86462	85033	86012
RTS_NC_009648_90463_95372_-	KPN_00077;KPN_00078;KPN_00079;KPN_00080	90463	95372	90373	95372
RTS_NC_009648_123163_125132_-	KPN_00104;KPN_00105;KPN_00106	123163	125132	123223	125132
RTS_NC_009648_129435_130444_-	KPN_00111	129435	130444	129435	130444
RTS_NC_009648_132015_134394_-	KPN_00114;KPN_00115	132015	134394	132135	134524
RTS_NC_009648_134395_136354_-	KPN_00115;KPN_00116	134395	136354	-	-
RTS_NC_009648_144345_146824_-	KPN_00122;KPN_00123	144345	146824	144375	146854
RTS_NC_009648_150292_152171_-	KPN_00126;KPN_00127	150292	152171	150322	152171
RTS_NC_009648_152272_154912_-	KPN_00128;KPN_00129	152272	154912	152272	154912
RTS_NC_009648_155074_155513_-	KPN_00130	155074	155513	155074	155483
RTS_NC_009648_157302_159721_-	KPN_00132	157302	159721	157272	159721
RTS_NC_009648_160482_161191_-	KPN_00134	160482	161191	160482	161191
RTS_NC_009648_164952_167101_-	KPN_00139;KPN_00140;KPN_00141	164952	167101	164922	167101
RTS_NC_009648_167172_169086_-	KPN_00142;KPN_00143	167172	169086	167652	169086
RTS_NC_009648_169087_171051_-	KPN_00144;KPN_00145;KPN_00146	169087	171051	169087	171001
RTS_NC_009648_171052_171961_-	KPN_00146;KPN_00147	171052	171961	-	-
RTS_NC_009648_199940_201699_-	KPN_00169	199940	201699	200090	201699
RTS_NC_009648_203750_206169_-	KPN_00172;KPN_00173;KPN_00174	203750	206169	-	-
RTS_NC_009648_210441_215440_-	KPN_00178;KPN_00179;KPN_00180;KPN_00181	210441	215440	-	-
RTS_NC_009648_239391_239920_-	KPN_00202;KPN_00203	239391	239920	239391	239920
RTS_NC_009648_241761_242740_-	KPN_00207	241761	242740	-	-
RTS_NC_009648_242781_244635_-	KPN_00208;KPN_00209	242781	244635	-	-
RTS_NC_009648_244636_248440_-	KPN_00209;KPN_00210;KPN_00211;KPN_00212;KPN_00213	244636	248440	244611	248440
RTS_NC_009648_255682_256691_-	KPN_00222	255682	256691	255682	256721
RTS_NC_009648_259732_261016_-	KPN_00226	259732	261016	260182	261016
RTS_NC_009648_261017_262122_-	KPN_00226;KPN_00227	261017	262122	261017	262122
RTS_NC_009648_262703_263202_-	KPN_00229	262703	263202	262673	263202
RTS_NC_009648_264203_265182_-	KPN_00232	264203	265182	-	-
RTS_NC_009648_265733_266652_-	KPN_00234	265733	266652	265853	266652
RTS_NC_009648_270839_271758_-	KPN_00238	270839	271758	270869	271808
RTS_NC_009648_280859_282438_-	KPN_00249	280859	282438	280859	282438
RTS_NC_009648_284909_285738_-	KPN_00253;KPN_00254	284909	285738	-	-
RTS_NC_009648_287189_291288_-	KPN_00255;KPN_00256;KPN_00257	287189	291288	-	-
RTS_NC_009648_295319_296108_-	KPN_00262;KPN_00263	295319	296108	295349	296108
RTS_NC_009648_296109_296778_-	KPN_00263;KPN_00264	296109	296778	296109	296778
RTS_NC_009648_306719_307763_-	KPN_00271;KPN_00272	306719	307763	307199	307763
RTS_NC_009648_307764_309408_-	KPN_00272;KPN_00273	307764	309408	-	-
RTS_NC_009648_317035_317264_-	KPN_00279	317035	317264	317095	317204
RTS_NC_009648_317275_319814_-	KPN_00280;KPN_00281	317275	319814	317305	319814
RTS_NC_009648_320725_321674_-	KPN_00283	320725	321674	321055	321674
RTS_NC_009648_324175_324554_-	KPN_00284	324175	324554	324175	324554
RTS_NC_009648_336175_339344_-	KPN_00296;KPN_00297;KPN_00298;KPN_00299	336175	339344	-	-
RTS_NC_009648_356786_357958_-	KPN_00316	356786	357958	-	-
RTS_NC_009648_357959_359265_-	KPN_00317	357959	359265	357959	359205
RTS_NC_009648_363008_364287_-	KPN_00323	363008	364287	-	-
RTS_NC_009648_368948_369837_-	KPN_00329	368948	369837	368948	369837
RTS_NC_009648_370178_371217_-	KPN_00331	370178	371217	370298	371217
RTS_NC_009648_373418_374487_-	KPN_00336	373418	374487	373478	374487
RTS_NC_009648_375278_379977_-	KPN_00338;KPN_00339	375278	379977	375428	379977
RTS_NC_009648_387169_388208_-	KPN_00345	387169	388208	387169	388148
RTS_NC_009648_396109_397598_-	KPN_00354;KPN_00355	396109	397598	396109	397598
RTS_NC_009648_404449_405518_-	KPN_00363	404449	405518	404449	405428
RTS_NC_009648_405649_406238_-	KPN_00364	405649	406238	405649	406238
RTS_NC_009648_410389_414613_-	KPN_00371;KPN_00372;KPN_00373;KPN_00374	410389	414613	410119	414788
RTS_NC_009648_416239_418418_-	KPN_00376;KPN_00377;KPN_00378	416239	418418	416239	418388
RTS_NC_009648_418969_421718_-	KPN_00380;KPN_00381	418969	421718	-	-
RTS_NC_009648_429739_430178_-	KPN_00389	429739	430178	429739	430178
RTS_NC_009648_430219_435428_-	KPN_00390;KPN_00391;KPN_00392;KPN_00393;KPN_00394	430219	435428	430279	435158
RTS_NC_009648_435559_437078_-	KPN_00395	435559	437078	-	-
RTS_NC_009648_437089_437738_-	KPN_00396	437089	437738	437089	437708
RTS_NC_009648_448648_451157_-	KPN_00406;KPN_00407	448648	451157	448648	451187
RTS_NC_009648_459268_460297_-	KPN_00415	459268	460297	459268	460157
RTS_NC_009648_460298_461207_-	KPN_00417	460298	461207	-	-
RTS_NC_009648_462868_464477_-	KPN_00421	462868	464477	462778	464387
RTS_NC_009648_464908_465977_-	KPN_00423	464908	465977	464938	466007
RTS_NC_009648_466408_468017_-	KPN_00425	466408	468017	466438	468017
RTS_NC_009648_482128_482872_-	KPN_00439	482128	482872	482278	482872
RTS_NC_009648_482873_484342_-	KPN_00440;KPN_00441;KPN_00442	482873	484342	482873	484342
RTS_NC_009648_484738_489587_-	KPN_00443;KPN_00444	484738	489587	484738	489587
RTS_NC_009648_493168_495197_-	KPN_00447;KPN_00448;KPN_00449	493168	495197	493468	495607
RTS_NC_009648_504478_506327_-	KPN_00459	504478	506327	504478	506327
RTS_NC_009648_506428_507887_-	KPN_00460	506428	507887	506428	507887
RTS_NC_009648_509818_510307_-	KPN_00462	509818	510307	509668	510307
RTS_NC_009648_510308_511209_-	KPN_00463	510308	511209	510308	511209
RTS_NC_009648_511210_513923_-	KPN_00463;KPN_00464	511210	513923	511210	513923
RTS_NC_009648_514204_515813_-	KPN_00466;KPN_00467	514204	515813	514354	515813
RTS_NC_009648_517144_518376_-	KPN_00470;KPN_00471	517144	518376	517144	518376
RTS_NC_009648_518377_519803_-	KPN_00471;KPN_00472	518377	519803	518377	519803
RTS_NC_009648_524104_527128_-	KPN_00476;KPN_00477;KPN_00478	524104	527128	-	-
RTS_NC_009648_527129_528863_-	KPN_00479;KPN_00480;KPN_00481	527129	528863	-	-
RTS_NC_009648_530404_531533_-	KPN_00483;KPN_00484	530404	531533	530374	531533
RTS_NC_009648_541686_542755_-	KPN_00495	541686	542755	541746	542755
RTS_NC_009648_553506_554455_-	KPN_00503	553506	554455	553626	554305
RTS_NC_009648_565386_566295_-	KPN_00512	565386	566295	565476	566295
RTS_NC_009648_566296_572095_-	KPN_00512;KPN_00513;KPN_00514;KPN_00515;KPN_00516	566296	572095	566296	572305
RTS_NC_009648_574596_577645_-	KPN_00518;KPN_00519;KPN_00520	574596	577645	-	-
RTS_NC_009648_606024_606523_-	KPN_00541	606024	606523	-	-
RTS_NC_009648_607614_608983_-	KPN_00543	607614	608983	-	-
RTS_NC_009648_615924_619098_-	KPN_00547;KPN_00548;KPN_00549;KPN_00550	615924	619098	-	-
RTS_NC_009648_620879_621588_-	KPN_00553	620879	621588	620879	621588
RTS_NC_009648_621659_622728_-	KPN_00554;KPN_00555	621659	622728	-	-
RTS_NC_009648_624089_624558_-	KPN_00557	624089	624558	-	-
RTS_NC_009648_632131_634250_-	KPN_00562;KPN_00563	632131	634250	632191	634280
RTS_NC_009648_650791_656360_-	KPN_00578;KPN_00579;KPN_00580;KPN_00581;KPN_00582	650791	656360	-	-
RTS_NC_009648_657121_661130_-	KPN_00584;KPN_00585;KPN_00586	657121	661130	657241	661100
RTS_NC_009648_672841_673370_-	KPN_00596	672841	673370	672841	673370
RTS_NC_009648_679051_681560_-	KPN_00601;KPN_00602	679051	681560	678421	681500
RTS_NC_009648_686941_689840_-	KPN_00606;KPN_00607;KPN_00608	686941	689840	-	-
RTS_NC_009648_691261_692330_-	KPN_00610	691261	692330	-	-
RTS_NC_009648_701761_703790_-	KPN_00620;KPN_00621	701761	703790	-	-
RTS_NC_009648_708781_710270_-	KPN_00626	708781	710270	708991	710240
RTS_NC_009648_711372_712801_-	KPN_00628;KPN_00629	711372	712801	-	-
RTS_NC_009648_714162_716131_-	KPN_00630;KPN_00631	714162	716131	-	-
RTS_NC_009648_723042_729121_-	KPN_00637;KPN_00638;KPN_00639;KPN_00640;KPN_00641	723042	729121	723042	729121
RTS_NC_009648_731652_733201_-	KPN_00643;KPN_00644	731652	733201	731772	733141
RTS_NC_009648_734322_737151_-	KPN_00646;KPN_00647;KPN_00648	734322	737151	-	-
RTS_NC_009648_737152_738301_-	KPN_00648;KPN_00649	737152	738301	-	-
RTS_NC_009648_741016_742052_-	KPN_00652;KPN_00653	741016	742052	740956	742055
RTS_NC_009648_743069_744828_-	KPN_00654	743069	744828	743069	744678
RTS_NC_009648_745709_746182_-	KPN_00657	745709	746182	745709	746182
RTS_NC_009648_747573_748452_-	KPN_00660	747573	748452	747663	748452
RTS_NC_009648_748453_748782_-	KPN_00660	748453	748782	747663	748452
RTS_NC_009648_748783_750792_-	KPN_00661;KPN_00662;KPN_00663	748783	750792	-	-
RTS_NC_009648_750793_752742_-	KPN_00663;KPN_00664;KPN_00665	750793	752742	750663	752742
RTS_NC_009648_752743_757497_-	KPN_00665;KPN_00666;KPN_00667;KPN_00668;KPN_00669	752743	757497	-	-
RTS_NC_009648_757498_760422_-	KPN_00670;KPN_00671;KPN_00672;KPN_00673	757498	760422	-	-
RTS_NC_009648_760423_763252_-	KPN_00673;KPN_00674	760423	763252	760423	763222
RTS_NC_009648_763893_765652_-	KPN_00676	763893	765652	763893	765712
RTS_NC_009648_767823_771322_-	KPN_00678;KPN_00679;KPN_00680;KPN_00681	767823	771322	767793	771142
RTS_NC_009648_771363_775752_-	KPN_00682;KPN_00683;KPN_00684;KPN_00685;KPN_00686	771363	775752	-	-
RTS_NC_009648_775753_777235_-	KPN_00686	775753	777235	775773	777265
RTS_NC_009648_778566_779425_-	KPN_00688;KPN_00689;KPN_00690;KPN_00691;KPN_00692;KPN_00693;KPN_00694	778566	779425	-	-
RTS_NC_009648_779625_781384_-	KPN_00695	779625	781384	779625	781354
RTS_NC_009648_781575_785619_-	KPN_00696;KPN_00697;KPN_00698;KPN_00699	781575	785619	781575	785619
RTS_NC_009648_792675_793164_-	KPN_00706	792675	793164	792645	793164
RTS_NC_009648_793165_794057_-	KPN_00707	793165	794057	793165	794014
RTS_NC_009648_794058_795454_-	KPN_00708;KPN_00709	794058	795454	-	-
RTS_NC_009648_798075_798707_-	KPN_00713	798075	798707	798075	798707
RTS_NC_009648_798708_801444_-	KPN_00713;KPN_00714	798708	801444	798708	801444
RTS_NC_009648_801445_802174_-	KPN_00714;KPN_00715;KPN_00716	801445	802174	801445	802174
RTS_NC_009648_807976_809795_-	KPN_00720	807976	809795	-	-
RTS_NC_009648_816256_817865_-	KPN_00727	816256	817865	816256	817985
RTS_NC_009648_841412_842421_-	KPN_00756	841412	842421	841412	842421
RTS_NC_009648_842492_843111_-	KPN_00757	842492	843111	842462	843141
RTS_NC_009648_844707_845661_-	KPN_00759;KPN_00760	844707	845661	844707	845661
RTS_NC_009648_853892_855141_-	KPN_00768	853892	855141	854042	855141
RTS_NC_009648_855272_859583_-	KPN_00770;KPN_00771;KPN_00772;KPN_00773	855272	859583	855272	859583
RTS_NC_009648_859744_862103_-	KPN_00774;KPN_00775	859744	862103	859744	862228
RTS_NC_009648_864994_865913_-	KPN_00780	864994	865913	865024	865913
RTS_NC_009648_870634_871673_-	KPN_00784	870634	871673	870454	871673
RTS_NC_009648_873724_878128_-	KPN_00786;KPN_00787;KPN_00788	873724	878128	873604	878153
RTS_NC_009648_881224_883223_-	KPN_00791	881224	883223	881704	883313
RTS_NC_009648_891544_892416_-	KPN_00798	891544	892416	891784	892433
RTS_NC_009648_892417_893783_-	KPN_00799	892417	893783	-	-
RTS_NC_009648_901215_905824_-	KPN_00805;KPN_00806;KPN_00807;KPN_00808;KPN_00809	901215	905824	-	-
RTS_NC_009648_909495_912635_-	KPN_00816;KPN_00817;KPN_00818	909495	912635	909585	912635
RTS_NC_009648_913006_919025_-	KPN_00820;KPN_00821;KPN_00822;KPN_00823;KPN_00824	913006	919025	913216	919025
RTS_NC_009648_929386_929965_-	KPN_00833	929386	929965	929386	929965
RTS_NC_009648_930646_931295_-	KPN_00835	930646	931295	930646	931295
RTS_NC_009648_932176_934475_-	KPN_00837	932176	934475	932116	934475
RTS_NC_009648_934576_937025_-	KPN_00838;KPN_00839;KPN_00840	934576	937025	934546	937085
RTS_NC_009648_937246_937735_-	KPN_00841	937246	937735	937126	937865
RTS_NC_009648_937736_938975_-	KPN_00841;KPN_00842	937736	938975	-	-
RTS_NC_009648_939796_941855_-	KPN_00844	939796	941855	939796	941855
RTS_NC_009648_946006_947075_-	KPN_00849	946006	947075	946006	946975
RTS_NC_009648_947116_948005_-	KPN_00850	947116	948005	946976	948155
RTS_NC_009648_954826_956225_-	KPN_00855	954826	956225	954796	956225
RTS_NC_009648_956237_957156_-	KPN_00856	956237	957156	956267	957156
RTS_NC_009648_960707_962826_-	KPN_00859;KPN_00860	960707	962826	960737	962886
RTS_NC_009648_969497_971106_-	KPN_00866	969497	971106	969587	971076
RTS_NC_009648_974268_975277_-	KPN_00870	974268	975277	974448	975277
RTS_NC_009648_978531_979450_-	KPN_00872	978531	979450	978651	979450
RTS_NC_009648_979461_980260_-	KPN_00873	979461	980260	979491	980260
RTS_NC_009648_981651_983770_-	KPN_00875;KPN_00876	981651	983770	981651	983770
RTS_NC_009648_984441_986364_-	KPN_00878	984441	986364	984441	986364
RTS_NC_009648_986735_987204_-	KPN_00880	986735	987204	-	-
RTS_NC_009648_998435_1003164_-	KPN_00893;KPN_00894;KPN_00895;KPN_00896;KPN_00897;KPN_00898	998435	1003164	-	-
RTS_NC_009648_1005935_1006889_-	KPN_00901	1005935	1006889	1005965	1006889
RTS_NC_009648_1006890_1011324_-	KPN_00901;KPN_00902;KPN_00903;KPN_00904	1006890	1011324	1006890	1011324
RTS_NC_009648_1014845_1015794_-	KPN_00908	1014845	1015794	-	-
RTS_NC_009648_1015865_1016784_-	KPN_00909	1015865	1016784	1015895	1016784
RTS_NC_009648_1021895_1022244_-	KPN_00913	1021895	1022244	-	-
RTS_NC_009648_1025199_1025688_-	KPN_00916	1025199	1025688	1025169	1025688
RTS_NC_009648_1025689_1030211_-	KPN_00917;KPN_00918;KPN_00919;KPN_00920	1025689	1030211	-	-
RTS_NC_009648_1030212_1031248_-	KPN_00920	1030212	1031248	1030119	1031313
RTS_NC_009648_1045719_1046518_-	KPN_00930	1045719	1046518	1045719	1046548
RTS_NC_009648_1046649_1049878_-	KPN_00931;KPN_00932	1046649	1049878	1046619	1049878
RTS_NC_009648_1050197_1052016_-	KPN_00933	1050197	1052016	-	-
RTS_NC_009648_1050287_1052016_-	KPN_00933	1050287	1052016	-	-
RTS_NC_009648_1066552_1067747_-	KPN_00947	1066552	1067747	1066942	1067832
RTS_NC_009648_1078613_1080077_-	KPN_00955	1078613	1080077	1078763	1080012
RTS_NC_009648_1080078_1081422_-	KPN_00956;KPN_00957	1080078	1081422	1080143	1081362
RTS_NC_009648_1089953_1091522_-	KPN_00961	1089953	1091522	1089833	1091522
RTS_NC_009648_1091523_1092132_-	KPN_00962	1091523	1092132	1091523	1092072
RTS_NC_009648_1097333_1098792_-	KPN_00967	1097333	1098792	1097453	1098792
RTS_NC_009648_1107863_1109142_-	KPN_00976	1107863	1109142	1107983	1109142
RTS_NC_009648_1117013_1119582_-	KPN_00983;KPN_00984	1117013	1119582	-	-
RTS_NC_009648_1120292_1121449_-	KPN_00986	1120292	1121449	1120292	1121449
RTS_NC_009648_1121450_1122452_-	KPN_00987	1121450	1122452	1121450	1122272
RTS_NC_009648_1123183_1125962_-	KPN_00989;KPN_00990	1123183	1125962	1125223	1126022
RTS_NC_009648_1127863_1128482_-	KPN_00992	1127863	1128482	1127863	1128482
RTS_NC_009648_1150713_1151247_-	KPN_01000;KPN_01001	1150713	1151247	1150713	1151212
RTS_NC_009648_1151248_1152352_-	KPN_01001	1151248	1152352	-	-
RTS_NC_009648_1154163_1154542_-	KPN_01005	1154163	1154542	1154133	1154542
RTS_NC_009648_1154613_1154907_-	KPN_01006	1154613	1154907	1154583	1154907
RTS_NC_009648_1154908_1155292_-	KPN_01006	1154908	1155292	1154583	1154907
RTS_NC_009648_1163744_1165023_-	KPN_01015	1163744	1165023	-	-
RTS_NC_009648_1165904_1168833_-	KPN_01017;KPN_01018	1165904	1168833	1165994	1168994
RTS_NC_009648_1169084_1170513_-	KPN_01019;KPN_01020	1169084	1170513	1169084	1170513
RTS_NC_009648_1173884_1174113_-	KPN_01023	1173884	1174113	-	-
RTS_NC_009648_1174424_1176063_-	KPN_01025;KPN_01026	1174424	1176063	-	-
RTS_NC_009648_1177366_1178285_-	KPN_01028;KPN_01029	1177366	1178285	1177305	1178285
RTS_NC_009648_1186426_1191275_-	KPN_01040;KPN_01041	1186426	1191275	1186426	1191275
RTS_NC_009648_1193686_1194965_-	KPN_01044	1193686	1194965	-	-
RTS_NC_009648_1200617_1200956_-	KPN_01049;KPN_01050	1200617	1200956	-	-
RTS_NC_009648_1200957_1201896_-	KPN_01050;KPN_01051	1200957	1201896	1200767	1202436
RTS_NC_009648_1203437_1203896_-	KPN_01053	1203437	1203896	1203437	1203896
RTS_NC_009648_1203897_1205227_-	KPN_01053;KPN_01054	1203897	1205227	-	-
RTS_NC_009648_1205688_1205797_-	KPN_01055	1205688	1205797	1205688	1205797
RTS_NC_009648_1210339_1211739_-	KPN_01062	1210339	1211739	1210339	1211789
RTS_NC_009648_1215950_1216539_-	KPN_01066	1215950	1216539	1215290	1216569
RTS_NC_009648_1217990_1218939_-	KPN_01068	1217990	1218939	1218020	1218939
RTS_NC_009648_1220090_1220319_-	KPN_01070	1220090	1220319	1220120	1220319
RTS_NC_009648_1220360_1221519_-	KPN_01071	1220360	1221519	-	-
RTS_NC_009648_1221620_1221939_-	KPN_01072	1221620	1221939	-	-
RTS_NC_009648_1222130_1223589_-	KPN_01073;KPN_01074	1222130	1223589	-	-
RTS_NC_009648_1223660_1224249_-	KPN_01075	1223660	1224249	1223660	1224279
RTS_NC_009648_1231940_1235799_-	KPN_01083	1231940	1235799	1231940	1235624
RTS_NC_009648_1236860_1237509_-	KPN_01085	1236860	1237509	1236860	1237479
RTS_NC_009648_1256623_1258922_-	KPN_01108	1256623	1258922	1256623	1258922
RTS_NC_009648_1259023_1259732_-	KPN_01109	1259023	1259732	1259023	1259732
RTS_NC_009648_1260313_1264982_-	KPN_01111;KPN_01112	1260313	1264982	-	-
RTS_NC_009648_1270513_1271580_-	KPN_01119	1270513	1271580	1270453	1271580
RTS_NC_009648_1271581_1272482_-	KPN_01120	1271581	1272482	1271581	1272482
RTS_NC_009648_1284013_1287962_-	KPN_01129;KPN_01130;KPN_01131;KPN_01132	1284013	1287962	-	-
RTS_NC_009648_1289444_1290578_-	KPN_01134	1289444	1290578	1289444	1290578
RTS_NC_009648_1290579_1292949_-	KPN_01134;KPN_01135;KPN_01136	1290579	1292949	1290579	1292949
RTS_NC_009648_1294130_1298739_-	KPN_01139;KPN_01140;KPN_01141;KPN_01142;KPN_01143	1294130	1298739	1294370	1298799
RTS_NC_009648_1300315_1301324_-	KPN_01145;KPN_01146	1300315	1301324	-	-
RTS_NC_009648_1312271_1313880_-	KPN_01160;KPN_01161	1312271	1313880	1312271	1313880
RTS_NC_009648_1314761_1318110_-	KPN_01163;KPN_01164	1314761	1318110	-	-
RTS_NC_009648_1321903_1323577_-	KPN_01170;KPN_01171;KPN_01172	1321903	1323577	1321998	1323607
RTS_NC_009648_1323996_1324915_-	KPN_01174;KPN_01175	1323996	1324915	1323996	1324915
RTS_NC_009648_1327716_1328905_-	KPN_01178;KPN_01179	1327716	1328905	-	-
RTS_NC_009648_1330236_1330705_-	KPN_01181	1330236	1330705	1329306	1331095
RTS_NC_009648_1334436_1335565_-	KPN_01185	1334436	1335565	1334436	1335595
RTS_NC_009648_1339026_1339885_-	KPN_01190	1339026	1339885	1339296	1339885
RTS_NC_009648_1340406_1344055_-	KPN_01192;KPN_01193	1340406	1344055	1340166	1344055
RTS_NC_009648_1345776_1348265_-	KPN_01196;KPN_01197	1345776	1348265	-	-
RTS_NC_009648_1349146_1349555_-	KPN_01200	1349146	1349555	-	-
RTS_NC_009648_1351103_1352802_-	KPN_01202;KPN_01203	1351103	1352802	1351103	1352852
RTS_NC_009648_1352903_1354962_-	KPN_01204	1352903	1354962	1352853	1355082
RTS_NC_009648_1355903_1357032_-	KPN_01206	1355903	1357032	1355543	1357032
RTS_NC_009648_1361213_1363362_-	KPN_01210;KPN_01211	1361213	1363362	-	-
RTS_NC_009648_1370903_1371762_-	KPN_01220	1370903	1371762	1370933	1372092
RTS_NC_009648_1379063_1380070_-	KPN_01227	1379063	1380070	1379063	1380012
RTS_NC_009648_1380071_1381032_-	KPN_01228	1380071	1381032	1380023	1381032
RTS_NC_009648_1387163_1389492_-	KPN_01236	1387163	1389492	1387163	1389492
RTS_NC_009648_1389923_1392070_-	KPN_01238;KPN_01239	1389923	1392070	-	-
RTS_NC_009648_1392071_1393782_-	KPN_01240;KPN_01241	1392071	1393782	1392071	1393782
RTS_NC_009648_1394393_1395012_-	KPN_01243;KPN_01244	1394393	1395012	1394333	1395012
RTS_NC_009648_1397333_1399242_-	KPN_01245;KPN_01246;KPN_01247	1397333	1399242	1397333	1399242
RTS_NC_009648_1399913_1403322_-	KPN_01249;KPN_01250	1399913	1403322	-	-
RTS_NC_009648_1404533_1405632_-	KPN_01251	1404533	1405632	1404503	1405602
RTS_NC_009648_1406093_1412922_-	KPN_01253;KPN_01254;KPN_01255;KPN_01256;KPN_01257	1406093	1412922	1406033	1412922
RTS_NC_009648_1416953_1417195_-	KPN_01261	1416953	1417195	1416953	1417195
RTS_NC_009648_1417196_1419422_-	KPN_01261;KPN_01262;KPN_01263;KPN_01264	1417196	1419422	1417196	1419422
RTS_NC_009648_1419423_1419642_-	KPN_01264	1419423	1419642	1419423	1419642
RTS_NC_009648_1420343_1422222_-	KPN_01266;KPN_01267	1420343	1422222	1420673	1422222
RTS_NC_009648_1423343_1423662_-	KPN_01269	1423343	1423662	1423372	1423782
RTS_NC_009648_1431473_1432122_-	KPN_01273	1431473	1432122	1431473	1432122
RTS_NC_009648_1435943_1436382_-	KPN_01279	1435943	1436382	1435943	1436382
RTS_NC_009648_1436489_1437528_-	KPN_01280;KPN_01281	1436489	1437528	1436489	1437528
RTS_NC_009648_1437659_1440888_-	KPN_01282;KPN_01283	1437659	1440888	1437659	1440918
RTS_NC_009648_1440959_1441999_-	KPN_01284	1440959	1441999	1440959	1441849
RTS_NC_009648_1444230_1449679_-	KPN_01287;KPN_01288;KPN_01289;KPN_01290;KPN_01291	1444230	1449679	1443690	1449769
RTS_NC_009648_1451550_1454089_-	KPN_01293	1451550	1454089	1451550	1454029
RTS_NC_009648_1456320_1457749_-	KPN_01296	1456320	1457749	1456680	1457749
RTS_NC_009648_1462080_1463089_-	KPN_01303	1462080	1463089	1462020	1463059
RTS_NC_009648_1467330_1467889_-	KPN_01307	1467330	1467889	1467330	1467889
RTS_NC_009648_1468830_1469719_-	KPN_01309	1468830	1469719	1468860	1469724
RTS_NC_009648_1471050_1471999_-	KPN_01311	1471050	1471999	1471050	1471999
RTS_NC_009648_1473150_1474099_-	KPN_01313	1473150	1474099	1473300	1474069
RTS_NC_009648_1473450_1474099_-	KPN_01313	1473450	1474099	1473300	1474069
RTS_NC_009648_1478530_1479649_-	KPN_01318	1478530	1479649	1478530	1479649
RTS_NC_009648_1482240_1482949_-	KPN_01321	1482240	1482949	1482210	1482979
RTS_NC_009648_1511833_1512842_-	KPN_01346	1511833	1512842	1511773	1512842
RTS_NC_009648_1516633_1517642_-	KPN_01350	1516633	1517642	1516813	1517642
RTS_NC_009648_1518253_1519142_-	KPN_01352	1518253	1519142	1518253	1519052
RTS_NC_009648_1520113_1521482_-	KPN_01354	1520113	1521482	1520083	1521332
RTS_NC_009648_1522333_1523312_-	KPN_01356	1522333	1523312	1522333	1523312
RTS_NC_009648_1525183_1525772_-	KPN_01359	1525183	1525772	1525123	1525772
RTS_NC_009648_1530583_1533422_-	KPN_01365;KPN_01366;KPN_01367	1530583	1533422	-	-
RTS_NC_009648_1536193_1538522_-	KPN_01370;KPN_01371;KPN_01372	1536193	1538522	-	-
RTS_NC_009648_1541683_1543507_-	KPN_01375;KPN_01376	1541683	1543507	1541683	1543507
RTS_NC_009648_1543508_1551092_-	KPN_01376;KPN_01377;KPN_01378;KPN_01379;KPN_01380;KPN_01381;KPN_01382;KPN_01383;KPN_01384;KPN_01385	1543508	1551092	1543508	1551092
RTS_NC_009648_1551493_1552057_-	KPN_01386;KPN_01387	1551493	1552057	1551493	1552057
RTS_NC_009648_1552058_1553162_-	KPN_01387	1552058	1553162	1552058	1553162
RTS_NC_009648_1563614_1564023_-	KPN_01402	1563614	1564023	1563614	1564023
RTS_NC_009648_1565984_1566663_-	KPN_01407	1565984	1566663	1565954	1566453
RTS_NC_009648_1567754_1568193_-	KPN_01409	1567754	1568193	1567754	1568193
RTS_NC_009648_1568864_1569383_-	KPN_01411	1568864	1569383	1568744	1569383
RTS_NC_009648_1569384_1569693_-	KPN_01411	1569384	1569693	1568744	1569383
RTS_NC_009648_1597365_1600060_-	KPN_01440;KPN_01441;KPN_01442	1597365	1600060	1597305	1600060
RTS_NC_009648_1600061_1601110_-	KPN_01442;KPN_01443	1600061	1601110	1600061	1600985
RTS_NC_009648_1601566_1602335_-	KPN_01444	1601566	1602335	1601566	1602125
RTS_NC_009648_1602436_1603465_-	KPN_01445	1602436	1603465	1602436	1603625
RTS_NC_009648_1603966_1607555_-	KPN_01446	1603966	1607555	1603936	1607555
RTS_NC_009648_1607986_1609600_-	KPN_01448;KPN_01449	1607986	1609600	1608136	1609775
RTS_NC_009648_1609601_1610405_-	KPN_01449;KPN_01450	1609601	1610405	-	-
RTS_NC_009648_1618006_1619915_-	KPN_01457;KPN_01458;KPN_01459;KPN_01460	1618006	1619915	1617376	1621505
RTS_NC_009648_1645036_1645835_-	KPN_01483	1645036	1645835	1644976	1645715
RTS_NC_009648_1649807_1655411_-	KPN_01485;KPN_01486;KPN_01487;KPN_01488;KPN_01489;KPN_01490	1649807	1655411	1649807	1655411
RTS_NC_009648_1655412_1656186_-	KPN_01490	1655412	1656186	1655412	1656137
RTS_NC_009648_1657397_1658736_-	KPN_01492	1657397	1658736	1656677	1658766
RTS_NC_009648_1666518_1668337_-	KPN_01499	1666518	1668337	1666788	1668337
RTS_NC_009648_1671108_1672392_-	KPN_01502	1671108	1672392	1671108	1672357
RTS_NC_009648_1672393_1672987_-	KPN_01504	1672393	1672987	1672548	1673047
RTS_NC_009648_1673118_1675291_-	KPN_01505;KPN_01506;KPN_01507	1673118	1675291	1673148	1675151
RTS_NC_009648_1675292_1676171_-	KPN_01509	1675292	1676171	1675882	1676201
RTS_NC_009648_1681312_1684331_-	KPN_01514;KPN_01515	1681312	1684331	-	-
RTS_NC_009648_1687822_1690271_-	KPN_01518;KPN_01519	1687822	1690271	-	-
RTS_NC_009648_1691032_1691866_-	KPN_01521	1691032	1691866	1691002	1691866
RTS_NC_009648_1691867_1693486_-	KPN_01523;KPN_01524	1691867	1693486	1691867	1693151
RTS_NC_009648_1693487_1694381_-	KPN_01524	1693487	1694381	-	-
RTS_NC_009648_1694512_1695611_-	KPN_01525	1694512	1695611	1694512	1695551
RTS_NC_009648_1699372_1700381_-	KPN_01529	1699372	1700381	1699372	1700381
RTS_NC_009648_1700452_1701211_-	KPN_01530	1700452	1701211	1700392	1701251
RTS_NC_009648_1701212_1701971_-	KPN_01531	1701212	1701971	1701382	1702001
RTS_NC_009648_1703993_1706862_-	KPN_01533;KPN_01534	1703993	1706862	-	-
RTS_NC_009648_1708133_1709532_-	KPN_01537	1708133	1709532	1707593	1709532
RTS_NC_009648_1717853_1719582_-	KPN_01546	1717853	1719582	1717853	1719552
RTS_NC_009648_1725503_1727862_-	KPN_01550;KPN_01551	1725503	1727862	1725503	1727862
RTS_NC_009648_1731477_1733217_-	KPN_01555;KPN_01556	1731477	1733217	1731447	1732006
RTS_NC_009648_1734583_1736222_-	KPN_01558;KPN_01559	1734583	1736222	1734613	1736312
RTS_NC_009648_1741963_1743032_-	KPN_01564	1741963	1743032	1741963	1743122
RTS_NC_009648_1744033_1745282_-	KPN_01567	1744033	1745282	1744033	1745132
RTS_NC_009648_1746043_1746512_-	KPN_01569	1746043	1746512	1746043	1746512
RTS_NC_009648_1746613_1749752_-	KPN_01570;KPN_01572	1746613	1749752	-	-
RTS_NC_009648_1754863_1755300_-	KPN_01577;KPN_01578	1754863	1755300	1754263	1755300
RTS_NC_009648_1755301_1759322_-	KPN_01578;KPN_01579;KPN_01580;KPN_01581	1755301	1759322	-	-
RTS_NC_009648_1759723_1761182_-	KPN_01583;KPN_01584	1759723	1761182	1759753	1761152
RTS_NC_009648_1765393_1766032_-	KPN_01589	1765393	1766032	1765393	1766032
RTS_NC_009648_1766033_1767002_-	KPN_01589;KPN_01590	1766033	1767002	1766033	1767002
RTS_NC_009648_1769143_1769582_-	KPN_01592	1769143	1769582	1769173	1769552
RTS_NC_009648_1770253_1771172_-	KPN_01594	1770253	1771172	1769803	1771232
RTS_NC_009648_1783388_1785087_-	KPN_01607	1783388	1785087	1783508	1785057
RTS_NC_009648_1793176_1794025_-	KPN_01613;KPN_01614	1793176	1794025	1793176	1794025
RTS_NC_009648_1794026_1794515_-	KPN_01614	1794026	1794515	1794026	1794515
RTS_NC_009648_1801936_1803513_-	KPN_01621	1801936	1803513	1801936	1803513
RTS_NC_009648_1804846_1805343_-	KPN_01623;KPN_01624	1804846	1805343	1804816	1805343
RTS_NC_009648_1805344_1805945_-	KPN_01624;KPN_01625	1805344	1805945	1805344	1805855
RTS_NC_009648_1806916_1808165_-	KPN_01628	1806916	1808165	1806916	1808135
RTS_NC_009648_1809166_1810475_-	KPN_01630;KPN_01632	1809166	1810475	1809016	1810475
RTS_NC_009648_1810966_1811915_-	KPN_01634	1810966	1811915	1810966	1812365
RTS_NC_009648_1822006_1824755_-	KPN_01646;KPN_01647;KPN_01648	1822006	1824755	-	-
RTS_NC_009648_1824856_1825325_-	KPN_01649	1824856	1825325	1824856	1825385
RTS_NC_009648_1826296_1827250_-	KPN_01651	1826296	1827250	1826596	1827250
RTS_NC_009648_1827251_1827545_-	KPN_01651	1827251	1827545	1826596	1827250
RTS_NC_009648_1828576_1832075_-	KPN_01652;KPN_01653;KPN_01654;KPN_01655	1828576	1832075	1828576	1832075
RTS_NC_009648_1833736_1834745_-	KPN_01659	1833736	1834745	1833706	1834775
RTS_NC_009648_1844626_1846025_-	KPN_01669	1844626	1846025	1844656	1846025
RTS_NC_009648_1851827_1852896_-	KPN_01674;KPN_01675	1851827	1852896	1851827	1852896
RTS_NC_009648_1853147_1853436_-	KPN_01676	1853147	1853436	1853057	1853436
RTS_NC_009648_1855367_1856376_-	KPN_01678	1855367	1856376	-	-
RTS_NC_009648_1856447_1856676_-	KPN_01679	1856447	1856676	-	-
RTS_NC_009648_1857767_1859226_-	KPN_01680;KPN_01681	1857767	1859226	1857347	1859556
RTS_NC_009648_1859897_1861446_-	KPN_01682;KPN_01683	1859897	1861446	1859957	1862886
RTS_NC_009648_1865567_1865826_-	KPN_01686	1865567	1865826	-	-
RTS_NC_009648_1865987_1869396_-	KPN_01688;KPN_01689;KPN_01690	1865987	1869396	-	-
RTS_NC_009648_1886057_1887036_-	KPN_01705	1886057	1887036	1886027	1887036
RTS_NC_009648_1893407_1894296_-	KPN_01713	1893407	1894296	1893407	1894296
RTS_NC_009648_1896227_1898616_-	KPN_01716;KPN_01717	1896227	1898616	1896227	1898616
RTS_NC_009648_1899677_1900181_-	KPN_01720	1899677	1900181	1899677	1900181
RTS_NC_009648_1900182_1905036_-	KPN_01720;KPN_01721;KPN_01722;KPN_01723	1900182	1905036	1900182	1905126
RTS_NC_009648_1906847_1907466_-	KPN_01725	1906847	1907466	1906517	1907496
RTS_NC_009648_1908617_1910346_-	KPN_01727;KPN_01728	1908617	1910346	1908617	1910336
RTS_NC_009648_1910867_1912296_-	KPN_01730	1910867	1912296	1910337	1912296
RTS_NC_009648_1919208_1919742_-	KPN_01736	1919208	1919742	1919268	1919742
RTS_NC_009648_1919743_1920037_-	KPN_01736	1919743	1920037	1919268	1919742
RTS_NC_009648_1920828_1922047_-	KPN_01738	1920828	1922047	1920828	1922067
RTS_NC_009648_1923138_1924027_-	KPN_01740	1923138	1924027	-	-
RTS_NC_009648_1931847_1932796_-	KPN_01751	1931847	1932796	1931847	1932796
RTS_NC_009648_1933707_1935046_-	KPN_01753	1933707	1935046	1933707	1935106
RTS_NC_009648_1940547_1941194_-	KPN_01758	1940547	1941194	1940517	1941194
RTS_NC_009648_1941195_1942246_-	KPN_01758;KPN_01759	1941195	1942246	1941195	1942246
RTS_NC_009648_1944627_1946776_-	KPN_01761;KPN_01762;KPN_01763;KPN_01764	1944627	1946776	1944657	1946776
RTS_NC_009648_1948887_1949836_-	KPN_01767	1948887	1949836	1948887	1949836
RTS_NC_009648_1953597_1955236_-	KPN_01773	1953597	1955236	1954017	1955236
RTS_NC_009648_1962627_1963996_-	KPN_01780	1962627	1963996	1962627	1963996
RTS_NC_009648_1964727_1965201_-	KPN_01782	1964727	1965201	1964727	1965201
RTS_NC_009648_1965202_1965496_-	KPN_01782	1965202	1965496	1964727	1965201
RTS_NC_009648_1966467_1967226_-	KPN_01784	1966467	1967226	1966287	1967226
RTS_NC_009648_1967572_1968616_-	KPN_01785	1967572	1968616	1967572	1968616
RTS_NC_009648_1969107_1972006_-	KPN_01787;KPN_01788;KPN_01789	1969107	1972006	1969107	1972006
RTS_NC_009648_1974987_1976123_-	KPN_01792;KPN_01793	1974987	1976123	1974957	1976123
RTS_NC_009648_1976124_1977040_-	KPN_01793	1976124	1977040	1976124	1977040
RTS_NC_009648_1977041_1979553_-	KPN_01793;KPN_01794	1977041	1979553	1977041	1979553
RTS_NC_009648_1979554_1980260_-	KPN_01794	1979554	1980260	1979554	1980320
RTS_NC_009648_1993021_1997540_-	KPN_01805;KPN_01806;KPN_01807;KPN_01808	1993021	1997540	1993021	1997540
RTS_NC_009648_2004391_2005160_-	KPN_01814	2004391	2005160	2004391	2005160
RTS_NC_009648_2007331_2008430_-	KPN_01816;KPN_01817	2007331	2008430	2007331	2008430
RTS_NC_009648_2011411_2013890_-	KPN_01820;KPN_01821	2011411	2013890	2011411	2014130
RTS_NC_009648_2016091_2019680_-	KPN_01824;KPN_01825	2016091	2019680	2016091	2019680
RTS_NC_009648_2019781_2020910_-	KPN_01826	2019781	2020910	2019781	2020910
RTS_NC_009648_2020981_2021900_-	KPN_01827	2020981	2021900	-	-
RTS_NC_009648_2022391_2023760_-	KPN_01830	2022391	2023760	2022391	2023760
RTS_NC_009648_2023831_2024960_-	KPN_01831;KPN_01832;KPN_01833	2023831	2024960	2023831	2024960
RTS_NC_009648_2028991_2029340_-	KPN_01839;KPN_01840	2028991	2029340	-	-
RTS_NC_009648_2032591_2033510_-	KPN_01844	2032591	2033510	2032591	2033510
RTS_NC_009648_2041441_2042060_-	KPN_01852	2041441	2042060	-	-
RTS_NC_009648_2050561_2051930_-	KPN_01860	2050561	2051930	-	-
RTS_NC_009648_2064541_2064925_-	KPN_01874;KPN_01875	2064541	2064925	-	-
RTS_NC_009648_2064926_2066060_-	KPN_01875	2064926	2066060	2064926	2066060
RTS_NC_009648_2067031_2068550_-	KPN_01877	2067031	2068550	-	-
RTS_NC_009648_2077261_2078870_-	KPN_01884	2077261	2078870	2077891	2078870
RTS_NC_009648_2083081_2084015_-	KPN_01889	2083081	2084015	2083081	2084015
RTS_NC_009648_2089370_2089749_-	KPN_01894	2089370	2089749	-	-
RTS_NC_009648_2089820_2090109_-	KPN_01895	2089820	2090109	-	-
RTS_NC_009648_2101730_2102109_-	KPN_01907	2101730	2102109	2101730	2102109
RTS_NC_009648_2102240_2103429_-	KPN_01908	2102240	2103429	2102240	2103369
RTS_NC_009648_2107670_2107989_-	KPN_01911	2107670	2107989	-	-
RTS_NC_009648_2108690_2110959_-	KPN_01913;KPN_01914	2108690	2110959	-	-
RTS_NC_009648_2111930_2113959_-	KPN_01917;KPN_01918	2111930	2113959	2111930	2113959
RTS_NC_009648_2115470_2116419_-	KPN_01920	2115470	2116419	2115440	2116419
RTS_NC_009648_2116430_2117259_-	KPN_01921;KPN_01922	2116430	2117259	-	-
RTS_NC_009648_2118110_2120619_-	KPN_01924;KPN_01925;KPN_01926	2118110	2120619	-	-
RTS_NC_009648_2122100_2123759_-	KPN_01927;KPN_01928	2122100	2123759	-	-
RTS_NC_009648_2123760_2125299_-	KPN_01929	2123760	2125299	2123810	2125179
RTS_NC_009648_2129060_2132022_-	KPN_01933;KPN_01934;KPN_01935	2129060	2132022	-	-
RTS_NC_009648_2133293_2134030_-	KPN_01937	2133293	2134030	2133293	2134212
RTS_NC_009648_2134031_2134242_-	KPN_01937	2134031	2134242	2133293	2134212
RTS_NC_009648_2135303_2136040_-	KPN_01939	2135303	2136040	2135303	2136040
RTS_NC_009648_2136041_2137212_-	KPN_01940;KPN_01941	2136041	2137212	2136041	2138022
RTS_NC_009648_2138753_2141292_-	KPN_01943;KPN_01944	2138753	2141292	2138753	2141292
RTS_NC_009648_2142623_2144322_-	KPN_01946	2142623	2144322	-	-
RTS_NC_009648_2151113_2152572_-	KPN_01952;KPN_01953	2151113	2152572	2151113	2152572
RTS_NC_009648_2152643_2153222_-	KPN_01954	2152643	2153222	2152643	2153222
RTS_NC_009648_2153223_2154042_-	KPN_01955	2153223	2154042	2153223	2154042
RTS_NC_009648_2154083_2154732_-	KPN_01956	2154083	2154732	2154083	2154732
RTS_NC_009648_2157113_2158392_-	KPN_01959	2157113	2158392	2156693	2158482
RTS_NC_009648_2170373_2171202_-	KPN_01974	2170373	2171202	-	-
RTS_NC_009648_2171217_2173521_-	KPN_01975;KPN_01976;KPN_01977	2171217	2173521	2171217	2173521
RTS_NC_009648_2173522_2174926_-	KPN_01977;KPN_01978	2173522	2174926	2173522	2174956
RTS_NC_009648_2177247_2177901_-	KPN_01981	2177247	2177901	2177247	2177806
RTS_NC_009648_2180787_2182817_-	KPN_01985;KPN_01986;KPN_01987	2180787	2182817	2179827	2182817
RTS_NC_009648_2185978_2186447_-	KPN_01992	2185978	2186447	2185978	2186447
RTS_NC_009648_2189132_2190351_-	KPN_01995	2189132	2190351	2189132	2190591
RTS_NC_009648_2191562_2192811_-	KPN_01997	2191562	2192811	2191562	2192811
RTS_NC_009648_2195472_2196241_-	KPN_02000	2195472	2196241	2195472	2196331
RTS_NC_009648_2198352_2199031_-	KPN_02004	2198352	2199031	2198352	2199261
RTS_NC_009648_2200902_2201944_-	KPN_02008	2200902	2201944	2200902	2201944
RTS_NC_009648_2202915_2203924_-	KPN_02010	2202915	2203924	2202615	2204194
RTS_NC_009648_2207626_2208505_-	KPN_02014	2207626	2208505	2207776	2208485
RTS_NC_009648_2208506_2210105_-	KPN_02016	2208506	2210105	2208616	2210255
RTS_NC_009648_2221606_2223995_-	KPN_02028;KPN_02029	2221606	2223995	2221606	2223995
RTS_NC_009648_2227516_2228585_-	KPN_02032;KPN_02033	2227516	2228585	-	-
RTS_NC_009648_2228806_2229785_-	KPN_02034	2228806	2229785	2228806	2229785
RTS_NC_009648_2239306_2241636_-	KPN_02046;KPN_02047	2239306	2241636	2239306	2241636
RTS_NC_009648_2241737_2243406_-	KPN_02048;KPN_02049	2241737	2243406	2241767	2243406
RTS_NC_009648_2245307_2246316_-	KPN_02050	2245307	2246316	2245307	2246316
RTS_NC_009648_2253470_2254449_-	KPN_02058	2253470	2254449	-	-
RTS_NC_009648_2258660_2260745_-	KPN_02063;KPN_02064	2258660	2260745	2258840	2260635
RTS_NC_009648_2260746_2262735_-	KPN_02064	2260746	2262735	2260676	2261445
RTS_NC_009648_2268875_2269919_-	KPN_02069;KPN_02070	2268875	2269919	2268635	2269919
RTS_NC_009648_2269920_2270394_-	KPN_02070	2269920	2270394	2269920	2270214
RTS_NC_009648_2270825_2271224_-	KPN_02071	2270825	2271224	2270825	2271224
RTS_NC_009648_2271225_2272019_-	KPN_02071;KPN_02072	2271225	2272019	2271225	2272019
RTS_NC_009648_2272020_2272224_-	KPN_02072	2272020	2272224	2272020	2272224
RTS_NC_009648_2272505_2284254_-	KPN_02073;KPN_02074;KPN_02075;KPN_02076;KPN_02077;KPN_02078;KPN_02079;KPN_02080;KPN_02081;KPN_02082; KPN_02083;KPN_02084	2272505	2284254	2273165	2284074
RTS_NC_009648_2292335_2293854_-	KPN_02091	2292335	2293854	2292335	2293854
RTS_NC_009648_2298125_2306274_-	KPN_02096;KPN_02097;KPN_02098;KPN_02099;KPN_02100;KPN_02101;KPN_02102;KPN_02103;KPN_02104	2298125	2306274	-	-
RTS_NC_009648_2314865_2315934_-	KPN_02111;KPN_02112	2314865	2315934	-	-
RTS_NC_009648_2329445_2332194_-	KPN_02127;KPN_02128;KPN_02129	2329445	2332194	-	-
RTS_NC_009648_2335715_2336424_-	KPN_02132	2335715	2336424	2335985	2336726
RTS_NC_009648_2338867_2340031_-	KPN_02135;KPN_02136	2338867	2340031	2338867	2340031
RTS_NC_009648_2340032_2345546_-	KPN_02136;KPN_02137;KPN_02138;KPN_02139;KPN_02140;KPN_02141	2340032	2345546	2340032	2345972
RTS_NC_009648_2345887_2346207_-	KPN_02142	2345887	2346207	2345973	2346507
RTS_NC_009648_2352038_2352687_-	KPN_02146	2352038	2352687	-	-
RTS_NC_009648_2357678_2360552_-	KPN_02152;KPN_02153	2357678	2360552	2357678	2360552
RTS_NC_009648_2360553_2361207_-	KPN_02153	2360553	2361207	2360553	2361207
RTS_NC_009648_2362058_2362292_-	KPN_02156	2362058	2362292	2362058	2362407
RTS_NC_009648_2362293_2366069_-	KPN_02156;KPN_02157;KPN_02158	2362293	2366069	-	-
RTS_NC_009648_2367700_2370149_-	KPN_02160	2367700	2370149	2367700	2370149
RTS_NC_009648_2372806_2374165_-	KPN_02164	2372806	2374165	2372806	2374265
RTS_NC_009648_2374166_2376395_-	KPN_02164;KPN_02165;KPN_02166;KPN_02167	2374166	2376395	-	-
RTS_NC_009648_2377306_2378315_-	KPN_02169	2377306	2378315	-	-
RTS_NC_009648_2382709_2382983_-	KPN_02174	2382709	2382983	2382709	2382983
RTS_NC_009648_2382984_2386617_-	KPN_02174;KPN_02175;KPN_02176	2382984	2386617	2382984	2386467
RTS_NC_009648_2386628_2386877_-	KPN_02177	2386628	2386877	-	-
RTS_NC_009648_2386878_2387987_-	KPN_02179;KPN_02180;KPN_02177;KPN_02178	2386878	2387987	2386778	2387987
RTS_NC_009648_2387988_2390127_-	KPN_02180	2387988	2390127	2387988	2390067
RTS_NC_009648_2390318_2390757_-	KPN_02181	2390318	2390757	2390318	2390637
RTS_NC_009648_2390843_2391762_-	KPN_02182	2390843	2391762	2390843	2391762
RTS_NC_009648_2393993_2395064_-	KPN_02186	2393993	2395064	2394173	2395064
RTS_NC_009648_2397239_2397558_-	KPN_02189	2397239	2397558	2397329	2397648
RTS_NC_009648_2399549_2400438_-	KPN_02192	2399549	2400438	2399639	2400438
RTS_NC_009648_2400449_2406633_-	KPN_02193;KPN_02194;KPN_02195;KPN_02196;KPN_02197	2400449	2406633	2400479	2406633
RTS_NC_009648_2406764_2407473_-	KPN_02198	2406764	2407473	2406764	2407473
RTS_NC_009648_2410724_2411373_-	KPN_02200	2410724	2411373	2410724	2411373
RTS_NC_009648_2412404_2413313_-	KPN_02202	2412404	2413313	2412404	2413313
RTS_NC_009648_2413314_2415908_-	KPN_02202;KPN_02203;KPN_02204	2413314	2415908	2413314	2415908
RTS_NC_009648_2418084_2418633_-	KPN_02209	2418084	2418633	2418084	2418633
RTS_NC_009648_2431008_2432232_-	KPN_02218	2431008	2432232	-	-
RTS_NC_009648_2444453_2445642_-	KPN_02227;KPN_02228	2444453	2445642	2444513	2445467
RTS_NC_009648_2447003_2448955_-	KPN_02230;KPN_02231;KPN_02232	2447003	2448955	2447003	2448955
RTS_NC_009648_2448956_2452392_-	KPN_02232;KPN_02233;KPN_02234;KPN_02235	2448956	2452392	2448956	2452484
RTS_NC_009648_2456935_2458634_-	KPN_02240;KPN_02241	2456935	2458634	-	-
RTS_NC_009648_2460685_2461994_-	KPN_02244;KPN_02245	2460685	2461994	2460685	2462084
RTS_NC_009648_2474545_2475814_-	KPN_02257;KPN_02258	2474545	2475814	-	-
RTS_NC_009648_2475815_2477719_-	KPN_02258;KPN_02259;KPN_02260;KPN_02261	2475815	2477719	-	-
RTS_NC_009648_2477720_2478154_-	KPN_02261;KPN_02262	2477720	2478154	-	-
RTS_NC_009648_2478155_2479874_-	KPN_02262;KPN_02263	2478155	2479874	-	-
RTS_NC_009648_2480665_2482024_-	KPN_02265;KPN_02266;KPN_02267;KPN_02268	2480665	2482024	-	-
RTS_NC_009648_2482025_2483384_-	KPN_02268	2482025	2483384	-	-
RTS_NC_009648_2483395_2484739_-	KPN_02269;KPN_02270;KPN_02271;KPN_02272	2483395	2484739	-	-
RTS_NC_009648_2484740_2488394_-	KPN_02272;KPN_02273	2484740	2488394	-	-
RTS_NC_009648_2498785_2499764_-	KPN_02283	2498785	2499764	2498755	2499764
RTS_NC_009648_2500315_2502194_-	KPN_02285	2500315	2502194	2500315	2502194
RTS_NC_009648_2518377_2522656_-	KPN_02299;KPN_02300;KPN_02301;KPN_02302	2518377	2522656	-	-
RTS_NC_009648_2526987_2527816_-	KPN_02305	2526987	2527816	2527047	2527816
RTS_NC_009648_2530497_2533006_-	KPN_02308;KPN_02309	2530497	2533006	2530497	2533036
RTS_NC_009648_2534907_2535646_-	KPN_02311	2534907	2535646	2534877	2535646
RTS_NC_009648_2538537_2540146_-	KPN_02315;KPN_02316;KPN_02317	2538537	2540146	2538537	2540146
RTS_NC_009648_2542077_2543391_-	KPN_02321;KPN_02322	2542077	2543391	-	-
RTS_NC_009648_2543392_2548577_-	KPN_02322;KPN_02323;KPN_02324;KPN_02325	2543392	2548577	-	-
RTS_NC_009648_2548888_2549237_-	KPN_02327	2548888	2549237	2548918	2549237
RTS_NC_009648_2554468_2556317_-	KPN_02332	2554468	2556317	-	-
RTS_NC_009648_2560654_2561603_-	KPN_02338	2560654	2561603	-	-
RTS_NC_009648_2563564_2564153_-	KPN_02340	2563564	2564153	2563564	2564153
RTS_NC_009648_2564524_2564743_-	KPN_02341	2564524	2564743	2564524	2564743
RTS_NC_009648_2564744_2566313_-	KPN_02341;KPN_02343	2564744	2566313	-	-
RTS_NC_009648_2567884_2568733_-	KPN_02345	2567884	2568733	2567884	2568833
RTS_NC_009648_2568734_2572403_-	KPN_02345;KPN_02346;KPN_02347;KPN_02348	2568734	2572403	-	-
RTS_NC_009648_2578384_2579243_-	KPN_02354	2578384	2579243	2578384	2579243
RTS_NC_009648_2581025_2582874_-	KPN_02356;KPN_02357;KPN_02358	2581025	2582874	2581235	2582874
RTS_NC_009648_2583605_2587284_-	KPN_02361;KPN_02362;KPN_02363	2583605	2587284	2583425	2587254
RTS_NC_009648_2588615_2589464_-	KPN_02365;KPN_02366	2588615	2589464	2588645	2589464
RTS_NC_009648_2589465_2591214_-	KPN_02366	2589465	2591214	2589465	2591214
RTS_NC_009648_2591285_2593184_-	KPN_02367	2591285	2593184	2591285	2593184
RTS_NC_009648_2595665_2596674_-	KPN_02370	2595665	2596674	2595665	2596644
RTS_NC_009648_2596745_2599074_-	KPN_02371;KPN_02372	2596745	2599074	2596745	2599074
RTS_NC_009648_2600514_2606216_-	KPN_02375;KPN_02376;KPN_02377;KPN_02378;KPN_02379;KPN_02380	2600514	2606216	2600514	2606216
RTS_NC_009648_2609888_2610107_-	KPN_02386	2609888	2610107	2609858	2610107
RTS_NC_009648_2610108_2611347_-	KPN_02386;KPN_02387	2610108	2611347	2610108	2611377
RTS_NC_009648_2613338_2616088_-	KPN_02389;KPN_02390	2613338	2616088	2613368	2615037
RTS_NC_009648_2616759_2619118_-	KPN_02392;KPN_02393	2616759	2619118	2616759	2619118
RTS_NC_009648_2627869_2628608_-	KPN_02400	2627869	2628608	2627869	2628608
RTS_NC_009648_2631142_2633416_-	KPN_02405;KPN_02406;KPN_02407;KPN_02408;KPN_02409	2631142	2633416	-	-
RTS_NC_009648_2633417_2633956_-	KPN_02410	2633417	2633956	2633417	2633956
RTS_NC_009648_2633957_2636591_-	KPN_02410;KPN_02411;KPN_02412	2633957	2636591	2633957	2636591
RTS_NC_009648_2637262_2638061_-	KPN_02414	2637262	2638061	2637292	2638061
RTS_NC_009648_2638342_2641751_-	KPN_02415;KPN_02416;KPN_02417;KPN_02418	2638342	2641751	-	-
RTS_NC_009648_2643292_2643851_-	KPN_02420	2643292	2643851	2643292	2643851
RTS_NC_009648_2644642_2645081_-	KPN_02422	2644642	2645081	2644312	2645081
RTS_NC_009648_2645572_2648386_-	KPN_02424;KPN_02425	2645572	2648386	2645572	2648386
RTS_NC_009648_2648387_2652491_-	KPN_02428;KPN_02429;KPN_02425;KPN_02427	2648387	2652491	2648387	2652161
RTS_NC_009648_2654363_2654532_-	KPN_02431	2654363	2654532	2654363	2654532
RTS_NC_009648_2656613_2657957_-	KPN_02435	2656613	2657957	2656523	2658042
RTS_NC_009648_2657958_2660082_-	KPN_02435;KPN_02436;KPN_02437	2657958	2660082	-	-
RTS_NC_009648_2660543_2662362_-	KPN_02439	2660543	2662362	-	-
RTS_NC_009648_2665343_2667132_-	KPN_02443	2665343	2667132	-	-
RTS_NC_009648_2669303_2669412_-	KPN_02446	2669303	2669412	2669303	2669382
RTS_NC_009648_2672543_2673197_-	KPN_02450	2672543	2673197	2672603	2673197
RTS_NC_009648_2673198_2673672_-	KPN_02450	2673198	2673672	2672603	2673197
RTS_NC_009648_2673743_2674722_-	KPN_02451	2673743	2674722	2673743	2674722
RTS_NC_009648_2676383_2677152_-	KPN_02453;KPN_02454	2676383	2677152	2676383	2677152
RTS_NC_009648_2677283_2679542_-	KPN_02455;KPN_02456	2677283	2679542	2677313	2679542
RTS_NC_009648_2679543_2679762_-	KPN_02456;KPN_02457	2679543	2679762	2679543	2679822
RTS_NC_009648_2682053_2684352_-	KPN_02460	2682053	2684352	2682053	2684352
RTS_NC_009648_2685580_2687899_-	KPN_02463;KPN_02464;KPN_02465	2685580	2687899	-	-
RTS_NC_009648_2687900_2689949_-	KPN_02465;KPN_02466;KPN_02467	2687900	2689949	2687900	2689979
RTS_NC_009648_2690110_2691329_-	KPN_02468	2690110	2691329	-	-
RTS_NC_009648_2693110_2695289_-	KPN_02470	2693110	2695289	2693110	2695469
RTS_NC_009648_2695931_2697540_-	KPN_02472	2695931	2697540	2695931	2697420
RTS_NC_009648_2698451_2699400_-	KPN_02473;KPN_02474	2698451	2699400	2697521	2699400
RTS_NC_009648_2708051_2711525_-	KPN_02484	2708051	2711525	2708051	2711525
RTS_NC_009648_2711526_2714441_-	KPN_02484;KPN_02485;KPN_02486	2711526	2714441	2711526	2714441
RTS_NC_009648_2714442_2715370_-	KPN_02486;KPN_02487	2714442	2715370	2714442	2715370
RTS_NC_009648_2715371_2719590_-	KPN_02487;KPN_02488;KPN_02489;KPN_02490;KPN_02491	2715371	2719590	2715371	2719500
RTS_NC_009648_2721821_2723338_-	KPN_02493;KPN_02494	2721821	2723338	2721821	2723338
RTS_NC_009648_2723339_2726675_-	KPN_02494;KPN_02495;KPN_02496;KPN_02497	2723339	2726675	2723339	2726675
RTS_NC_009648_2726676_2728475_-	KPN_02497;KPN_02499	2726676	2728475	2726676	2728475
RTS_NC_009648_2728476_2730327_-	KPN_02500;KPN_02501	2728476	2730327	2728476	2730327
RTS_NC_009648_2730328_2731182_-	KPN_02501	2730328	2731182	2730328	2731182
RTS_NC_009648_2731183_2732443_-	KPN_02502	2731183	2732443	2731183	2732443
RTS_NC_009648_2732444_2733208_-	KPN_02502;KPN_02503	2732444	2733208	2732444	2733208
RTS_NC_009648_2733209_2735128_-	KPN_02503;KPN_02504;KPN_02505	2733209	2735128	2733209	2735128
RTS_NC_009648_2735129_2737454_-	KPN_02505;KPN_02506;KPN_02507	2735129	2737454	2735129	2737454
RTS_NC_009648_2737455_2738249_-	KPN_02507;KPN_02508	2737455	2738249	2737455	2738249
RTS_NC_009648_2738250_2738804_-	KPN_02508	2738250	2738804	2738250	2738804
RTS_NC_009648_2738805_2739809_-	KPN_02509	2738805	2739809	2738805	2739809
RTS_NC_009648_2739810_2741146_-	KPN_02509;KPN_02510	2739810	2741146	2739810	2741146
RTS_NC_009648_2741147_2742706_-	KPN_02510;KPN_02511	2741147	2742706	2741147	2742706
RTS_NC_009648_2742707_2743861_-	KPN_02511;KPN_02512	2742707	2743861	2742707	2743861
RTS_NC_009648_2743862_2746111_-	KPN_02512;KPN_02513	2743862	2746111	2743862	2746111
RTS_NC_009648_2746112_2747401_-	KPN_02514	2746112	2747401	2746552	2747401
RTS_NC_009648_2747402_2748851_-	KPN_02515	2747402	2748851	-	-
RTS_NC_009648_2751412_2754671_-	KPN_02517;KPN_02518;KPN_02519	2751412	2754671	-	-
RTS_NC_009648_2761282_2762621_-	KPN_02525	2761282	2762621	-	-
RTS_NC_009648_2776732_2778701_-	KPN_02534;KPN_02535;KPN_02536	2776732	2778701	-	-
RTS_NC_009648_2789722_2791061_-	KPN_02545	2789722	2791061	2789722	2791061
RTS_NC_009648_2794372_2796009_-	KPN_02549	2794372	2796009	2794342	2796009
RTS_NC_009648_2796010_2797171_-	KPN_02550;KPN_02551	2796010	2797171	2796010	2797171
RTS_NC_009648_2797172_2797876_-	KPN_02551	2797172	2797876	2797172	2797781
RTS_NC_009648_2797877_2799371_-	KPN_02553	2797877	2799371	-	-
RTS_NC_009648_2802502_2803601_-	KPN_02556	2802502	2803601	2802502	2803601
RTS_NC_009648_2804362_2805551_-	KPN_02559	2804362	2805551	2804362	2805551
RTS_NC_009648_2807812_2810881_-	KPN_02561;KPN_02562;KPN_02563	2807812	2810881	2807752	2810881
RTS_NC_009648_2810882_2814821_-	KPN_02564;KPN_02565;KPN_02566;KPN_02567	2810882	2814821	2810882	2814821
RTS_NC_009648_2814892_2817282_-	KPN_02568	2814892	2817282	2814892	2817282
RTS_NC_009648_2819903_2822622_-	KPN_02571;KPN_02572;KPN_02573	2819903	2822622	-	-
RTS_NC_009648_2822663_2823342_-	KPN_02574	2822663	2823342	-	-
RTS_NC_009648_2823953_2825532_-	KPN_02576	2823953	2825532	2824043	2825532
RTS_NC_009648_2825603_2829042_-	KPN_02577;KPN_02578	2825603	2829042	2825603	2827272
RTS_NC_009648_2831803_2832872_-	KPN_02581	2831803	2832872	-	-
RTS_NC_009648_2836363_2840252_-	KPN_02586;KPN_02587;KPN_02588	2836363	2840252	2836363	2840092
RTS_NC_009648_2841493_2843612_-	KPN_02590;KPN_02591	2841493	2843612	2842573	2843612
RTS_NC_009648_2844463_2846762_-	KPN_02593	2844463	2846762	-	-
RTS_NC_009648_2846863_2848732_-	KPN_02594	2846863	2848732	2846863	2848732
RTS_NC_009648_2848733_2849672_-	KPN_02595	2848733	2849672	2848733	2849672
RTS_NC_009648_2851933_2855762_-	KPN_02598;KPN_02599;KPN_02600	2851933	2855762	2851873	2855762
RTS_NC_009648_2857063_2857502_-	KPN_02602	2857063	2857502	-	-
RTS_NC_009648_2858233_2859542_-	KPN_02604	2858233	2859542	2858233	2860142
RTS_NC_009648_2870954_2871766_-	KPN_02614	2870954	2871766	2871194	2871903
RTS_NC_009648_2871767_2873973_-	KPN_02615;KPN_02616	2871767	2873973	2873084	2873973
RTS_NC_009648_2876234_2877183_-	KPN_02619	2876234	2877183	2876294	2877213
RTS_NC_009648_2878544_2879223_-	KPN_02621	2878544	2879223	-	-
RTS_NC_009648_2879924_2881203_-	KPN_02623	2879924	2881203	2880014	2881143
RTS_NC_009648_2885414_2887143_-	KPN_02629	2885414	2887143	2885414	2887143
RTS_NC_009648_2888324_2893613_-	KPN_02631;KPN_02632;KPN_02633;KPN_02634	2888324	2893613	-	-
RTS_NC_009648_2893614_2896023_-	KPN_02635;KPN_02636	2893614	2896023	-	-
RTS_NC_009648_2900024_2903018_-	KPN_02639	2900024	2903018	-	-
RTS_NC_009648_2903019_2905683_-	KPN_02640	2903019	2905683	2902994	2905683
RTS_NC_009648_2922225_2924537_-	KPN_02654;KPN_02655;KPN_02656	2922225	2924537	-	-
RTS_NC_009648_2924538_2933094_-	KPN_02656;KPN_02658;KPN_02659;KPN_02660;KPN_02661;KPN_02662;KPN_02663;KPN_02664	2924538	2933094	-	-
RTS_NC_009648_2933095_2933614_-	KPN_02664	2933095	2933614	2933025	2933614
RTS_NC_009648_2934556_2949625_-	KPN_02666;KPN_02667;KPN_02668;KPN_02669;KPN_02670;KPN_02671;KPN_02672;KPN_02673;KPN_02674;KPN_02675; KPN_02676;KPN_02677;KPN_02678	2934556	2949625	2934556	2949625
RTS_NC_009648_2950186_2951555_-	KPN_02679	2950186	2951555	2950186	2951555
RTS_NC_009648_2953876_2957755_-	KPN_02682;KPN_02683;KPN_02684;KPN_02685;KPN_02686	2953876	2957755	-	-
RTS_NC_009648_2961556_2963465_-	KPN_02689;KPN_02690;KPN_02691	2961556	2963465	2961556	2963465
RTS_NC_009648_2966146_2970468_-	KPN_02696;KPN_02697;KPN_02698;KPN_02699;KPN_02700	2966146	2970468	2966146	2970468
RTS_NC_009648_2970469_2973190_-	KPN_02701;KPN_02702;KPN_02703	2970469	2973190	2970469	2973190
RTS_NC_009648_2973191_2976708_-	KPN_02703;KPN_02704;KPN_02705;KPN_02706	2973191	2976708	2973191	2976708
RTS_NC_009648_2976709_2980505_-	KPN_02707;KPN_02708;KPN_02709;KPN_02710	2976709	2980505	2976709	2980505
RTS_NC_009648_2981656_2982925_-	KPN_02712	2981656	2982925	-	-
RTS_NC_009648_2982926_2984315_-	KPN_02713	2982926	2984315	2983036	2984315
RTS_NC_009648_2986366_2991067_-	KPN_02715;KPN_02716;KPN_02717;KPN_02718;KPN_02719;KPN_02720	2986366	2991067	2986366	2991067
RTS_NC_009648_2991528_2992317_-	KPN_02722	2991528	2992317	2991528	2992317
RTS_NC_009648_2992318_2995957_-	KPN_02723;KPN_02724	2992318	2995957	2992318	2995957
RTS_NC_009648_2996058_2996407_-	KPN_02725	2996058	2996407	2996058	2996647
RTS_NC_009648_2998098_2999047_-	KPN_02727	2998098	2999047	2998098	2999077
RTS_NC_009648_3002238_3003187_-	KPN_02732	3002238	3003187	3002238	3003187
RTS_NC_009648_3005298_3006817_-	KPN_02735	3005298	3006817	3005298	3006817
RTS_NC_009648_3009380_3010599_-	KPN_02738	3009380	3010599	3009380	3010599
RTS_NC_009648_3011780_3013719_-	KPN_02740	3011780	3013719	3011780	3013719
RTS_NC_009648_3015350_3016839_-	KPN_02743	3015350	3016839	3015350	3016809
RTS_NC_009648_3020572_3020801_-	KPN_02746;KPN_02747	3020572	3020801	-	-
RTS_NC_009648_3021802_3023291_-	KPN_02750	3021802	3023291	3021802	3023291
RTS_NC_009648_3023902_3024911_-	KPN_02755	3023902	3024911	3023902	3024911
RTS_NC_009648_3025852_3029381_-	KPN_02757;KPN_02758;KPN_02759	3025852	3029381	3025852	3029381
RTS_NC_009648_3034462_3035621_-	KPN_02765;KPN_02766	3034462	3035621	3034462	3035621
RTS_NC_009648_3037402_3042371_-	KPN_02769;KPN_02770;KPN_02771;KPN_02772;KPN_02773	3037402	3042371	3037432	3042371
RTS_NC_009648_3042892_3043981_-	KPN_02774;KPN_02775	3042892	3043981	3042891	3043981
RTS_NC_009648_3043982_3045551_-	KPN_02775;KPN_02776;KPN_02777	3043982	3045551	3043982	3045551
RTS_NC_009648_3049042_3052121_-	KPN_02781;KPN_02782;KPN_02783;KPN_02784;KPN_02785	3049042	3052121	-	-
RTS_NC_009648_3062572_3065051_-	KPN_02797	3062572	3065051	3062572	3065051
RTS_NC_009648_3069142_3071951_-	KPN_02800;KPN_02801;KPN_02802	3069142	3071951	-	-
RTS_NC_009648_3077632_3081331_-	KPN_02807;KPN_02808;KPN_02809	3077632	3081331	3077482	3081371
RTS_NC_009648_3081332_3082096_-	KPN_02809;KPN_02810	3081332	3082096	-	-
RTS_NC_009648_3082097_3084151_-	KPN_02810;KPN_02811;KPN_02812	3082097	3084151	-	-
RTS_NC_009648_3084152_3084461_-	KPN_02812	3084152	3084461	3084152	3084431
RTS_NC_009648_3085552_3086681_-	KPN_02815	3085552	3086681	3085552	3086681
RTS_NC_009648_3089722_3090459_-	KPN_02819	3089722	3090459	3089722	3090461
RTS_NC_009648_3090460_3095171_-	KPN_02820;KPN_02821;KPN_02822;KPN_02823	3090460	3095171	-	-
RTS_NC_009648_3103342_3104651_-	KPN_02829;KPN_02830	3103342	3104651	3103342	3104651
RTS_NC_009648_3109342_3111301_-	KPN_02833;KPN_02834	3109342	3111301	3109372	3111301
RTS_NC_009648_3111302_3112541_-	KPN_02834	3111302	3112541	3111302	3112511
RTS_NC_009648_3116632_3117851_-	KPN_02838;KPN_02839;KPN_02840	3116632	3117851	-	-
RTS_NC_009648_3118042_3119859_-	KPN_02841;KPN_02842	3118042	3119859	3118072	3119859
RTS_NC_009648_3119860_3125094_-	KPN_02842;KPN_02843;KPN_02844;KPN_02845;KPN_02846	3119860	3125094	-	-
RTS_NC_009648_3125095_3126511_-	KPN_02847	3125095	3126511	3125302	3126641
RTS_NC_009648_3126512_3127141_-	KPN_02848	3126512	3127141	3126772	3127301
RTS_NC_009648_3127142_3134741_-	KPN_02848;KPN_02849;KPN_02850	3127142	3134741	-	-
RTS_NC_009648_3137332_3140281_-	KPN_02854;KPN_02855;KPN_02856;KPN_02857	3137332	3140281	3137512	3140281
RTS_NC_009648_3140282_3142989_-	KPN_02857;KPN_02858;KPN_02859;KPN_02860	3140282	3142989	3140282	3142989
RTS_NC_009648_3142990_3145516_-	KPN_02860;KPN_02861;KPN_02862;KPN_02863	3142990	3145516	3142990	3145516
RTS_NC_009648_3145517_3146471_-	KPN_02864	3145517	3146471	3145517	3146441
RTS_NC_009648_3148222_3150431_-	KPN_02866;KPN_02867;KPN_02868	3148222	3150431	-	-
RTS_NC_009648_3151312_3153761_-	KPN_02870;KPN_02871;KPN_02872	3151312	3153761	-	-
RTS_NC_009648_3154912_3158201_-	KPN_02873	3154912	3158201	-	-
RTS_NC_009648_3160012_3161351_-	KPN_02876	3160012	3161351	3160012	3161351
RTS_NC_009648_3162712_3167021_-	KPN_02878;KPN_02879;KPN_02880;KPN_02881	3162712	3167021	3162712	3167021
RTS_NC_009648_3167302_3171311_-	KPN_02882	3167302	3171311	3167302	3171311
RTS_NC_009648_3172942_3174311_-	KPN_02884;KPN_02885	3172942	3174311	3172942	3174251
RTS_NC_009648_3175372_3179176_-	KPN_02888;KPN_02889;KPN_02890;KPN_02891;KPN_02892	3175372	3179176	-	-
RTS_NC_009648_3179177_3182161_-	KPN_02893;KPN_02894	3179177	3182161	3179242	3182171
RTS_NC_009648_3182162_3184576_-	KPN_02895;KPN_02896;KPN_02897;KPN_02898	3182162	3184576	3182242	3184576
RTS_NC_009648_3184577_3185321_-	KPN_02898	3184577	3185321	3184577	3185201
RTS_NC_009648_3186892_3187781_-	KPN_02900	3186892	3187781	3186892	3188291
RTS_NC_009648_3189232_3189701_-	KPN_02902	3189232	3189701	3189232	3189731
RTS_NC_009648_3190672_3191953_-	KPN_02904	3190672	3191953	3190672	3191983
RTS_NC_009648_3197724_3199063_-	KPN_02910	3197724	3199063	3197604	3199093
RTS_NC_009648_3199374_3200643_-	KPN_02911;KPN_02912	3199374	3200643	3199404	3200643
RTS_NC_009648_3200644_3202177_-	KPN_02912	3200644	3202177	3200644	3202177
RTS_NC_009648_3202178_3203335_-	KPN_02912;KPN_02913;KPN_02914	3202178	3203335	3202178	3203335
RTS_NC_009648_3203336_3204625_-	KPN_02914	3203336	3204625	3203336	3204625
RTS_NC_009648_3204841_3207495_-	KPN_02915	3204841	3207495	3204871	3207495
RTS_NC_009648_3207496_3209545_-	KPN_02916;KPN_02917	3207496	3209545	3207496	3209335
RTS_NC_009648_3211956_3215365_-	KPN_02921;KPN_02922;KPN_02923	3211956	3215365	3211956	3215640
RTS_NC_009648_3219276_3219775_-	KPN_02928	3219276	3219775	3219306	3219775
RTS_NC_009648_3219846_3222075_-	KPN_02929;KPN_02930;KPN_02931;KPN_02932	3219846	3222075	3219876	3222075
RTS_NC_009648_3222076_3223795_-	KPN_02933	3222076	3223795	3222076	3223705
RTS_NC_009648_3225876_3226525_-	KPN_02936	3225876	3226525	3225906	3226525
RTS_NC_009648_3229686_3230545_-	KPN_02940;KPN_02941	3229686	3230545	3229776	3230545
RTS_NC_009648_3240323_3242012_-	KPN_02948	3240323	3242012	3240323	3242012
RTS_NC_009648_3242013_3242922_-	KPN_02948;KPN_02949	3242013	3242922	3242013	3242922
RTS_NC_009648_3246023_3249942_-	KPN_02956;KPN_02957;KPN_02958;KPN_02959;KPN_02960	3246023	3249942	-	-
RTS_NC_009648_3253104_3254133_-	KPN_02962;KPN_02963	3253104	3254133	3253104	3254133
RTS_NC_009648_3254134_3256578_-	KPN_02963	3254134	3256578	3254134	3256663
RTS_NC_009648_3256914_3257553_-	KPN_02964	3256914	3257553	3256914	3257553
RTS_NC_009648_3257554_3259003_-	KPN_02964	3257554	3259003	3256914	3257553
RTS_NC_009648_3259074_3260328_-	KPN_02965	3259074	3260328	3259074	3260328
RTS_NC_009648_3260329_3261463_-	KPN_02965;KPN_02966	3260329	3261463	3260329	3261463
RTS_NC_009648_3262104_3262603_-	KPN_02968	3262104	3262603	3262164	3262603
RTS_NC_009648_3267324_3267843_-	KPN_02971	3267324	3267843	3267324	3267843
RTS_NC_009648_3267844_3269143_-	KPN_02972	3267844	3269143	3267844	3269143
RTS_NC_009648_3277524_3278833_-	KPN_02982	3277524	3278833	3277524	3278683
RTS_NC_009648_3293880_3295099_-	KPN_02993	3293880	3295099	3294060	3295099
RTS_NC_009648_3296220_3297649_-	KPN_02997	3296220	3297649	3296490	3297649
RTS_NC_009648_3297960_3298459_-	KPN_02998	3297960	3298459	3297960	3298399
RTS_NC_009648_3299610_3300109_-	KPN_03000	3299610	3300109	3299430	3300139
RTS_NC_009648_3300600_3302089_-	KPN_03002	3300600	3302089	3300600	3302059
RTS_NC_009648_3316590_3317904_-	KPN_03017;KPN_03018	3316590	3317904	3317370	3317904
RTS_NC_009648_3317905_3321289_-	KPN_03018;KPN_03019;KPN_03020;KPN_03021;KPN_03022	3317905	3321289	3317905	3321289
RTS_NC_009648_3321420_3322059_-	KPN_03023;KPN_03024;KPN_03025	3321420	3322059	-	-
RTS_NC_009648_3322060_3322489_-	KPN_03025;KPN_03026;KPN_03027	3322060	3322489	-	-
RTS_NC_009648_3322680_3326075_-	KPN_03028;KPN_03029	3322680	3326075	3322650	3326122
RTS_NC_009648_3326076_3327852_-	KPN_03030;KPN_03031	3326076	3327852	-	-
RTS_NC_009648_3327853_3328370_-	KPN_03032	3327853	3328370	3327853	3328370
RTS_NC_009648_3328371_3331072_-	KPN_03032;KPN_03033;KPN_03034;KPN_03035	3328371	3331072	3328371	3331072
RTS_NC_009648_3331296_3332425_-	KPN_03036	3331296	3332425	3331386	3332425
RTS_NC_009648_3337656_3339235_-	KPN_03044	3337656	3339235	3337656	3339415
RTS_NC_009648_3341946_3343195_-	KPN_03047;KPN_03048	3341946	3343195	3342066	3343195
RTS_NC_009648_3345996_3347035_-	KPN_03050	3345996	3347035	3345996	3347035
RTS_NC_009648_3350616_3354955_-	KPN_03054;KPN_03055;KPN_03056;KPN_03057;KPN_03058;KPN_03059	3350616	3354955	-	-
RTS_NC_009648_3364566_3366265_-	KPN_03069;KPN_03070	3364566	3366265	-	-
RTS_NC_009648_3369787_3371276_-	KPN_03072	3369787	3371276	3369787	3371276
RTS_NC_009648_3382807_3383666_-	KPN_03086	3382807	3383666	-	-
RTS_NC_009648_3394177_3394556_-	KPN_03095	3394177	3394556	3394177	3394556
RTS_NC_009648_3397480_3398519_-	KPN_03100	3397480	3398519	-	-
RTS_NC_009648_3400210_3401809_-	KPN_03103;KPN_03104	3400210	3401809	3400210	3401809
RTS_NC_009648_3401810_3404457_-	KPN_03104;KPN_03105;KPN_03106;KPN_03107	3401810	3404457	3401810	3404457
RTS_NC_009648_3404458_3406489_-	KPN_03107;KPN_03108;KPN_03109;KPN_03110	3404458	3406489	3404458	3406489
RTS_NC_009648_3406490_3411509_-	KPN_03110;KPN_03111;KPN_03112;KPN_03113;KPN_03114;KPN_03115	3406490	3411509	3406490	3411597
RTS_NC_009648_3412390_3417239_-	KPN_03117;KPN_03118;KPN_03119	3412390	3417239	3412810	3417239
RTS_NC_009648_3417865_3418684_-	KPN_03121	3417865	3418684	3417865	3418684
RTS_NC_009648_3420208_3423412_-	KPN_03123;KPN_03124	3420208	3423412	3420208	3423287
RTS_NC_009648_3423413_3428177_-	KPN_03125;KPN_03126;KPN_03127	3423413	3428177	3423508	3428117
RTS_NC_009648_3431068_3436397_-	KPN_03129;KPN_03130;KPN_03131;KPN_03132	3431068	3436397	3431068	3436487
RTS_NC_009648_3436738_3438437_-	KPN_03133;KPN_03134;KPN_03135	3436738	3438437	-	-
RTS_NC_009648_3438958_3439637_-	KPN_03136	3438958	3439637	3439018	3440507
RTS_NC_009648_3467270_3469779_-	KPN_03157;KPN_03158;KPN_03159	3467270	3469779	3467240	3469779
RTS_NC_009648_3470030_3470319_-	KPN_03160	3470030	3470319	3469880	3470349
RTS_NC_009648_3472100_3474189_-	KPN_03163;KPN_03164	3472100	3474189	3472100	3474339
RTS_NC_009648_3496828_3515539_-	KPN_03182;KPN_03183;KPN_03184;KPN_03185;KPN_03186;KPN_03187;KPN_03188;KPN_03189;KPN_03190;KPN_03191; KPN_03192;KPN_03193;KPN_03194;KPN_03195;KPN_03196;KPN_03197;KPN_03198;KPN_03199;KPN_03200;KPN_03201; KPN_03202	3496828	3515539	-	-
RTS_NC_009648_3531814_3535163_-	KPN_03224;KPN_03225	3531814	3535163	3532564	3535163
RTS_NC_009648_3536794_3556013_-	KPN_03228;KPN_03229;KPN_03230;KPN_03231;KPN_03232;KPN_03233;KPN_03234;KPN_03235;KPN_03236;KPN_03237; KPN_03238;KPN_03239	3536794	3556013	-	-
RTS_NC_009648_3559506_3563005_-	KPN_03244;KPN_03245	3559506	3563005	3559506	3563005
RTS_NC_009648_3559716_3563005_-	KPN_03244;KPN_03245	3559716	3563005	3559506	3563005
RTS_NC_009648_3564546_3568735_-	KPN_03247;KPN_03248;KPN_03249;KPN_03250	3564546	3568735	3564546	3568735
RTS_NC_009648_3569706_3573295_-	KPN_03252;KPN_03254	3569706	3573295	-	-
RTS_NC_009648_3583567_3585176_-	KPN_03264	3583567	3585176	-	-
RTS_NC_009648_3585277_3586166_-	KPN_03265	3585277	3586166	3585277	3586166
RTS_NC_009648_3587809_3591189_-	KPN_03267;KPN_03268;KPN_03269	3587809	3591189	-	-
RTS_NC_009648_3596395_3602174_-	KPN_03275;KPN_03276;KPN_03277;KPN_03278;KPN_03279	3596395	3602174	3596395	3602174
RTS_NC_009648_3604286_3605595_-	KPN_03284	3604286	3605595	3604286	3605595
RTS_NC_009648_3616649_3617448_-	KPN_03295;KPN_03296	3616649	3617448	3616589	3617388
RTS_NC_009648_3622379_3622848_-	KPN_03300	3622379	3622848	3622379	3622848
RTS_NC_009648_3622979_3624678_-	KPN_03301;KPN_03302	3622979	3624678	3622979	3624678
RTS_NC_009648_3624989_3625518_-	KPN_03303;KPN_03304	3624989	3625518	3624989	3625518
RTS_NC_009648_3628109_3629178_-	KPN_03308	3628109	3629178	3628139	3629508
RTS_NC_009648_3632399_3633378_-	KPN_03313	3632399	3633378	3632369	3633378
RTS_NC_009648_3635009_3635213_-	KPN_03315;KPN_03316	3635009	3635213	-	-
RTS_NC_009648_3635214_3635928_-	KPN_03316	3635214	3635928	3635159	3635928
RTS_NC_009648_3636959_3639728_-	KPN_03318;KPN_03319;KPN_03320	3636959	3639728	3636989	3639728
RTS_NC_009648_3639729_3643158_-	KPN_03320;KPN_03321;KPN_03322	3639729	3643158	3639729	3643098
RTS_NC_009648_3643499_3644538_-	KPN_03324;KPN_03325	3643499	3644538	3643499	3644538
RTS_NC_009648_3645659_3646793_-	KPN_03327;KPN_03328	3645659	3646793	-	-
RTS_NC_009648_3654299_3659868_-	KPN_03338;KPN_03339;KPN_03340;KPN_03341	3654299	3659868	-	-
RTS_NC_009648_3660179_3664518_-	KPN_03342;KPN_03343;KPN_03344;KPN_03345	3660179	3664518	3660179	3664518
RTS_NC_009648_3665309_3667278_-	KPN_03348	3665309	3667278	3665999	3667278
RTS_NC_009648_3667499_3668178_-	KPN_03349	3667499	3668178	3667379	3668268
RTS_NC_009648_3669239_3671911_-	KPN_03351;KPN_03352;KPN_03353	3669239	3671911	-	-
RTS_NC_009648_3671912_3674386_-	KPN_03354;KPN_03355;KPN_03356	3671912	3674386	3671969	3674386
RTS_NC_009648_3674387_3675498_-	KPN_03356	3674387	3675498	3674387	3675468
RTS_NC_009648_3675724_3677878_-	KPN_03357	3675724	3677878	3675724	3677843
RTS_NC_009648_3690004_3693293_-	KPN_03368;KPN_03369;KPN_03370;KPN_03371	3690004	3693293	-	-
RTS_NC_009648_3695014_3696145_-	KPN_03373	3695014	3696145	3695044	3696023
RTS_NC_009648_3696146_3698747_-	KPN_03374	3696146	3698747	3696058	3698207
RTS_NC_009648_3706138_3707147_-	KPN_03383	3706138	3707147	3706348	3707147
RTS_NC_009648_3711628_3712642_-	KPN_03390;KPN_03391	3711628	3712642	3711628	3712642
RTS_NC_009648_3712643_3713467_-	KPN_03391;KPN_03392	3712643	3713467	3712643	3713467
RTS_NC_009648_3717538_3720051_-	KPN_03397	3717538	3720051	3717538	3719901
RTS_NC_009648_3730095_3732244_-	KPN_03404;KPN_03405;KPN_03406;KPN_03407	3730095	3732244	-	-
RTS_NC_009648_3736155_3736959_-	KPN_03411	3736155	3736959	-	-
RTS_NC_009648_3736960_3737554_-	KPN_03411	3736960	3737554	-	-
RTS_NC_009648_3738645_3742354_-	KPN_03415;KPN_03416	3738645	3742354	3739065	3742354
RTS_NC_009648_3744015_3745794_-	KPN_03420;KPN_03421;KPN_03422	3744015	3745794	-	-
RTS_NC_009648_3745795_3750544_-	KPN_03422;KPN_03423;KPN_03424;KPN_03425;KPN_03426;KPN_03427	3745795	3750544	-	-
RTS_NC_009648_3752085_3753544_-	KPN_03430	3752085	3753544	3752085	3753544
RTS_NC_009648_3755805_3758687_-	KPN_03433;KPN_03434	3755805	3758687	3755805	3758687
RTS_NC_009648_3758688_3760314_-	KPN_03435;KPN_03436	3758688	3760314	3758688	3760314
RTS_NC_009648_3760315_3760809_-	KPN_03436	3760315	3760809	3760315	3760809
RTS_NC_009648_3760810_3763412_-	KPN_03436;KPN_03437	3760810	3763412	3760810	3763534
RTS_NC_009648_3763413_3764974_-	KPN_03437;KPN_03438;KPN_03439	3763413	3764974	-	-
RTS_NC_009648_3768195_3772644_-	KPN_03444;KPN_03445;KPN_03446;KPN_03447;KPN_03448	3768195	3772644	3768195	3772684
RTS_NC_009648_3776325_3777154_-	KPN_03452	3776325	3777154	3776325	3777334
RTS_NC_009648_3778125_3779074_-	KPN_03454	3778125	3779074	3778125	3779074
RTS_NC_009648_3779865_3785614_-	KPN_03456;KPN_03457;KPN_03458	3779865	3785614	3779865	3785614
RTS_NC_009648_3787695_3788761_-	KPN_03461;KPN_03462	3787695	3788761	3787575	3788761
RTS_NC_009648_3788762_3789121_-	KPN_03462	3788762	3789121	3788762	3789121
RTS_NC_009648_3796914_3798013_-	KPN_03471	3796914	3798013	3796914	3798013
RTS_NC_009648_3802434_3802993_-	KPN_03475	3802434	3802993	3802434	3802993
RTS_NC_009648_3803514_3811301_-	KPN_04858;KPN_04859;KPN_04860;KPN_04861;KPN_04862;KPN_04863;KPN_04864;KPN_04865;KPN_04866	3803514	3811301	-	-
RTS_NC_009648_3811302_3812877_-	KPN_04866	3811302	3812877	3811302	3812877
RTS_NC_009648_3812878_3817167_-	KPN_04866;KPN_04867;KPN_04868;KPN_04869;KPN_04870;KPN_04871	3812878	3817167	-	-
RTS_NC_009648_3817168_3817942_-	KPN_04871	3817168	3817942	3816363	3817167
RTS_NC_009648_3826923_3827397_-	KPN_04884	3826923	3827397	-	-
RTS_NC_009648_3827398_3828957_-	KPN_04884;KPN_04885;KPN_04886	3827398	3828957	-	-
RTS_NC_009648_3828958_3829162_-	KPN_04886	3828958	3829162	-	-
RTS_NC_009648_3841413_3842122_-	KPN_03482	3841413	3842122	3841413	3842122
RTS_NC_009648_3851433_3854842_-	KPN_03493;KPN_03494	3851433	3854842	-	-
RTS_NC_009648_3860343_3861382_-	KPN_03499	3860343	3861382	3860343	3861172
RTS_NC_009648_3863553_3864862_-	KPN_03502;KPN_03503;KPN_03504	3863553	3864862	-	-
RTS_NC_009648_3874267_3876416_-	KPN_03511;KPN_03512	3874267	3876416	3874387	3876416
RTS_NC_009648_3882517_3885026_-	KPN_03519;KPN_03520	3882517	3885026	3882037	3885056
RTS_NC_009648_3892814_3893693_-	KPN_03532	3892814	3893693	3892814	3893693
RTS_NC_009648_3893694_3893913_-	KPN_03532	3893694	3893913	3892814	3893693
RTS_NC_009648_3894944_3895383_-	KPN_03534	3894944	3895383	-	-
RTS_NC_009648_3896620_3899764_-	KPN_03536;KPN_03537;KPN_03538;KPN_03539	3896620	3899764	3896620	3901144
RTS_NC_009648_3902955_3904929_-	KPN_03541;KPN_03542	3902955	3904929	3902955	3904929
RTS_NC_009648_3914833_3916982_-	KPN_03553;KPN_03554	3914833	3916982	-	-
RTS_NC_009648_3920533_3924752_-	KPN_03559;KPN_03560;KPN_03562;KPN_03564;KPN_03565	3920533	3924752	-	-
RTS_NC_009648_3927943_3929312_-	KPN_03569	3927943	3929312	-	-
RTS_NC_009648_3929353_3932122_-	KPN_03570;KPN_03571	3929353	3932122	-	-
RTS_NC_009648_3932123_3934802_-	KPN_03571;KPN_03572	3932123	3934802	3932123	3934802
RTS_NC_009648_3934873_3935152_-	KPN_03573	3934873	3935152	3934873	3935152
RTS_NC_009648_3935153_3941792_-	KPN_03573;KPN_03574;KPN_03575;KPN_03576;KPN_03577;KPN_03578;KPN_03579	3935153	3941792	3935153	3941792
RTS_NC_009648_3945643_3946232_-	KPN_03584;KPN_03585	3945643	3946232	3945643	3946202
RTS_NC_009648_3946273_3950333_-	KPN_03586;KPN_03587;KPN_03588	3946273	3950333	3946333	3950333
RTS_NC_009648_3950334_3951458_-	KPN_03588;KPN_03589	3950334	3951458	3950334	3951458
RTS_NC_009648_3951459_3952413_-	KPN_03591	3951459	3952413	3951459	3952413
RTS_NC_009648_3953984_3956913_-	KPN_03593;KPN_03594;KPN_03595;KPN_03596	3953984	3956913	-	-
RTS_NC_009648_3958454_3960213_-	KPN_03599;KPN_03600	3958454	3960213	3958454	3960213
RTS_NC_009648_3960254_3963603_-	KPN_03601;KPN_03602;KPN_03603;KPN_03604;KPN_03605	3960254	3963603	3960314	3963603
RTS_NC_009648_3971474_3972998_-	KPN_03617;KPN_03618	3971474	3972998	3971474	3972998
RTS_NC_009648_3972999_3975543_-	KPN_03619	3972999	3975543	3972999	3975543
RTS_NC_009648_3975674_3976863_-	KPN_03620	3975674	3976863	3975644	3976863
RTS_NC_009648_3987854_3988868_-	KPN_03627;KPN_03628	3987854	3988868	3987824	3988868
RTS_NC_009648_3989269_3990223_-	KPN_03629;KPN_03630	3989269	3990223	3989269	3990223
RTS_NC_009648_3990224_3991598_-	KPN_03631	3990224	3991598	3990224	3991598
RTS_NC_009648_3997579_3998811_-	KPN_03637	3997579	3998811	-	-
RTS_NC_009648_3998812_4000628_-	KPN_03639;KPN_03640	3998812	4000628	-	-
RTS_NC_009648_4002109_4004678_-	KPN_03642;KPN_03643;KPN_03644	4002109	4004678	4002109	4004698
RTS_NC_009648_4006399_4010138_-	KPN_03648;KPN_03649;KPN_03650;KPN_03651	4006399	4010138	4005727	4010023
RTS_NC_009648_4010959_4012378_-	KPN_03653	4010959	4012378	4010024	4012378
RTS_NC_009648_4012379_4021453_-	KPN_03653;KPN_03654;KPN_03655;KPN_03656;KPN_03657;KPN_03658;KPN_03659;KPN_03660	4012379	4021453	4012379	4021453
RTS_NC_009648_4021454_4023208_-	KPN_03660	4021454	4023208	4021454	4023208
RTS_NC_009648_4038323_4038602_-	KPN_03675;KPN_03676;KPN_03677	4038323	4038602	4038323	4038602
RTS_NC_009648_4038603_4042261_-	KPN_03677;KPN_03678;KPN_03679	4038603	4042261	-	-
RTS_NC_009648_4042262_4043748_-	KPN_03679	4042262	4043748	4041839	4042261
RTS_NC_009648_4044299_4047278_-	KPN_03681;KPN_03682;KPN_03683;KPN_03684;KPN_03685;KPN_03686	4044299	4047278	4044299	4047278
RTS_NC_009648_4047279_4048308_-	KPN_03686	4047279	4048308	4047279	4048338
RTS_NC_009648_4052729_4054157_-	KPN_03692;KPN_03693	4052729	4054157	4053179	4054218
RTS_NC_009648_4054158_4057765_-	KPN_03693;KPN_03694;KPN_03695;KPN_03696;KPN_03697;KPN_03698;KPN_03699	4054158	4057765	-	-
RTS_NC_009648_4057766_4062910_-	KPN_03699;KPN_03700;KPN_03701;KPN_03702;KPN_03703;KPN_03704;KPN_03705;KPN_03706;KPN_03707;KPN_03708; KPN_03709	4057766	4062910	4057766	4062950
RTS_NC_009648_4062911_4068126_-	KPN_03710;KPN_03711;KPN_03712;KPN_03713;KPN_03714;KPN_03715;KPN_03716;KPN_03717;KPN_03718;KPN_03719; KPN_03720	4062911	4068126	4062961	4068126
RTS_NC_009648_4068617_4069256_-	KPN_03722	4068617	4069256	4068497	4069256
RTS_NC_009648_4069257_4069566_-	KPN_03723	4069257	4069566	4069257	4069596
RTS_NC_009648_4069697_4074371_-	KPN_03724;KPN_03725;KPN_03726;KPN_03727;KPN_03728	4069697	4074371	4069727	4074371
RTS_NC_009648_4074372_4076471_-	KPN_03728;KPN_03729;KPN_03730;KPN_03731;KPN_03732	4074372	4076471	4074372	4076471
RTS_NC_009648_4076472_4077246_-	KPN_03732	4076472	4077246	4076472	4077126
RTS_NC_009648_4077497_4078196_-	KPN_03734	4077497	4078196	4077497	4078196
RTS_NC_009648_4078197_4080876_-	KPN_03735;KPN_03736;KPN_03737	4078197	4080876	4078197	4080906
RTS_NC_009648_4084847_4085519_-	KPN_03742	4084847	4085519	4085087	4085519
RTS_NC_009648_4085520_4085769_-	KPN_03742	4085520	4085769	4085087	4085519
RTS_NC_009648_4087700_4092099_-	KPN_03745;KPN_03746;KPN_03747;KPN_03748;KPN_03749	4087700	4092099	-	-
RTS_NC_009648_4092590_4095009_-	KPN_03751	4092590	4095009	4092620	4094889
RTS_NC_009648_4099190_4106084_-	KPN_03755;KPN_03756;KPN_03757;KPN_03758;KPN_03759;KPN_03760;KPN_03761	4099190	4106084	4099520	4106139
RTS_NC_009648_4106085_4109589_-	KPN_03762;KPN_03763;KPN_03764;KPN_03765;KPN_03766	4106085	4109589	4106210	4109589
RTS_NC_009648_4112240_4112829_-	KPN_03768	4112240	4112829	4112240	4112829
RTS_NC_009648_4119320_4121559_-	KPN_03774;KPN_03775	4119320	4121559	4119320	4121384
RTS_NC_009648_4127871_4128371_-	KPN_03781;KPN_03782	4127871	4128371	4127751	4128371
RTS_NC_009648_4128372_4129060_-	KPN_03782	4128372	4129060	4128372	4129780
RTS_NC_009648_4132131_4136980_-	KPN_03786;KPN_03787	4132131	4136980	4132161	4136830
RTS_NC_009648_4139841_4142080_-	KPN_03789;KPN_03790;KPN_03791	4139841	4142080	4139841	4142050
RTS_NC_009648_4143891_4144480_-	KPN_03793	4143891	4144480	4143891	4144480
RTS_NC_009648_4144581_4154010_-	KPN_03794;KPN_03795;KPN_03796;KPN_03797;KPN_03798	4144581	4154010	4144581	4154170
RTS_NC_009648_4154011_4155557_-	KPN_03798;KPN_03799	4154011	4155557	-	-
RTS_NC_009648_4155838_4158907_-	KPN_03800;KPN_03801;KPN_03802	4155838	4158907	-	-
RTS_NC_009648_4158908_4160987_-	KPN_03803;KPN_03804	4158908	4160987	4158988	4160897
RTS_NC_009648_4162558_4164347_-	KPN_03807	4162558	4164347	4162558	4164377
RTS_NC_009648_4164748_4170442_-	KPN_03809;KPN_03810;KPN_03811;KPN_03812;KPN_03813;KPN_03814;KPN_03815	4164748	4170442	4164748	4170442
RTS_NC_009648_4170443_4170647_-	KPN_03815	4170443	4170647	4170443	4170647
RTS_NC_009648_4170688_4175807_-	KPN_03816;KPN_03817;KPN_03818;KPN_03819;KPN_03820	4170688	4175807	4170688	4175807
RTS_NC_009648_4176388_4178687_-	KPN_03822	4176388	4178687	4176538	4178687
RTS_NC_009648_4181458_4182827_-	KPN_03825	4181458	4182827	4181458	4182827
RTS_NC_009648_4184458_4185547_-	KPN_03827	4184458	4185547	4184488	4185587
RTS_NC_009648_4185548_4189007_-	KPN_03828;KPN_03829;KPN_03830	4185548	4189007	4185598	4189007
RTS_NC_009648_4189828_4190387_-	KPN_03833	4189828	4190387	4189318	4190387
RTS_NC_009648_4193428_4193717_-	KPN_03836	4193428	4193717	4193428	4193717
[truncated: 1,662 more rows]
[truncated: 1 more columns]
