# Supplementary material for: Multiple-omic data analysis of Klebsiella pneumoniae MGH 78578 reveals its transcriptional architecture and regulatory features
Source: BMC Genomics. 2012 Nov 29;13:679. doi: 10.1186/1471-2164-13-679 (PMC3536570; doi:10.1186/1471-2164-13-679)
Supplement: Additional file 2 — RTSs containing more than one TSS. [file 1471-2164-13-679-S2.xlsx]

## Sheet: RTS_multiple_TSS_sigma_binding
RTS	TSSs	Genes included	RpoD binding	RpoS binding	COG function (same order as "Gene included")
RTS_NC_009648_1_290_+_exp	180;189	KPN_00001	O	O	Not in COGs genes
RTS_NC_009648_301_5060_+_exp	180;189;469	KPN_00002;KPN_00003;KPN_00004	O	O	Amino acid transport and metabolism genes;Amino acid transport and metabolism genes;Amino acid transport and metabolism genes
RTS_NC_009648_9182_11667_+_exp	9124;9290	KPN_00008;KPN_00009;KPN_00010	-	-	Carbohydrate transport and metabolism genes;Coenzyme transport and metabolism genes;Carbohydrate transport and metabolism genes
RTS_NC_009648_155074_155513_-_exp	155502;155505	KPN_00130	O	O	Not in COGs genes
RTS_NC_009648_227745_235360_+_exp	227842;227855	KPN_00195;KPN_00196;KPN_00197;KPN_00198;KPN_00192;KPN_00193;KPN_00194	O	O	Cell wall/membrane biogenesis genes;"Replication, Recombination and Repair gene";"Replication, Recombination and Repair gene";Lipid transport and metabolism genes;Cell wall/membrane biogenesis genes;Lipid transport and metabolism genes;Cell wall/membrane biogenesis genes
RTS_NC_009648_261017_262122_-_exp	262048;262120	KPN_00226;KPN_00227	-	-	Cell wall/membrane biogenesis genes;General function prediction only genes
RTS_NC_009648_348806_351345_+_exp	348797;348798	KPN_00309;KPN_00310	-	-	Amino acid transport and metabolism genes;Amino acid transport and metabolism genes
RTS_NC_009648_440206_442506_+_exp	440122;440275	KPN_00399;KPN_00400	O	O	Intracellular trafficking and secretion genes;"Postranslational modification, protein turnover and chaperone genes"
RTS_NC_009648_544746_545054_+_exp	544792;544905	KPN_00498	O	-	Transcription genes
RTS_NC_009648_781575_785619_-_exp	785425;785792	KPN_00696;KPN_00697;KPN_00698;KPN_00699	O	O	Carbohydrate transport and metabolism genes;Transcription genes;Carbohydrate transport and metabolism genes;Carbohydrate transport and metabolism genes
RTS_NC_009648_865744_866082_+_exp	865729;865925	KPN_00781	O	-	Carbohydrate transport and metabolism genes
RTS_NC_009648_939205_939755_+_exp	939065;939189	KPN_00843	O	O	Cell wall/membrane biogenesis genes
RTS_NC_009648_1221620_1221939_-_exp	1221845;1221849	KPN_01072	O	O	Not in COGs genes
RTS_NC_009648_1244210_1248366_+_exp	1244030;1244198	KPN_01094;KPN_01095;KPN_01096;KPN_01097;KPN_01098	-	-	Amino acid transport and metabolism genes;General function prediction only genes;Nucleotide transport and metabolism genes;"Replication, Recombination and Repair gene";"Replication, Recombination and Repair gene"
RTS_NC_009648_1378493_1379022_+_exp	1378469;1378510	KPN_01226	O	O	Signal Transduction mechanism genes
RTS_NC_009648_1378493_1379052_+_exp	1378469;1378510	KPN_01226	O	O	Signal Transduction mechanism genes
RTS_NC_009648_1423793_1426752_+_exp	1423612;1423877	KPN_01270	O	O	Replication, Recombination and Repair gene
RTS_NC_009648_1464570_1466149_+_exp	1464616;1464618;1464627;1464727	KPN_01305	-	-	Transcription genes
RTS_NC_009648_1773043_1773396_+_exp	1773050;1773227	KPN_01596	O	-	Postranslational modification, protein turnover and chaperone genes
RTS_NC_009648_2366050_2367389_+_exp	2365929;2366230	KPN_02159	O	O	General function prediction only genes
RTS_NC_009648_2382709_2382983_-_exp	2382992;2383020	KPN_02174	O	O	Replication, Recombination and Repair gene
RTS_NC_009648_2395105_2395788_+_exp	2395225;2395275	KPN_02187	O	-	Function unknown genes
RTS_NC_009648_2452373_2454078_+_exp	2452362;2452541	KPN_02236;KPN_02237	O	O	Cell wall/membrane biogenesis genes;Lipid transport and metabolism genes
RTS_NC_009648_2595665_2596674_-_exp	2596668;2596830	KPN_02370	O	-	Cell wall/membrane biogenesis genes
RTS_NC_009648_2599025_2600754_+_exp	2599037;2599042	KPN_02373;KPN_02374	O	O	Inorganic ion transport and metabolism genes;Inorganic ion transport and metabolism genes
RTS_NC_009648_2643292_2643851_-_exp	2643728;2643983	KPN_02420	O	O	Not in COGs genes
RTS_NC_009648_2679543_2679762_-_exp	2679704;2679778	KPN_02456;KPN_02457	O	O	Function unknown genes;Not in COGs genes
RTS_NC_009648_2739810_2741146_-_exp	2741195;2741197	KPN_02509;KPN_02510	-	-	Cell wall/membrane biogenesis genes;Cell wall/membrane biogenesis genes
RTS_NC_009648_3033646_3034481_+_exp	3033584;3033714	KPN_02763;KPN_02764	O	O	Carbohydrate transport and metabolism genes;Carbohydrate transport and metabolism genes
RTS_NC_009648_3184577_3185321_-_exp	3185200;3185204	KPN_02898	O	O	Transcription genes
RTS_NC_009648_3185392_3187091_+_exp	3185354;3185356	KPN_02899	O	O	Coenzyme transport and metabolism genes
RTS_NC_009648_3293880_3295099_-_exp	3295063;3295064	KPN_02993	-	-	Transcription genes
RTS_NC_009648_3777255_3778774_+_exp	3777153;3777201;3777293	KPN_03453	-	O	Inorganic ion transport and metabolism genes
RTS_NC_009648_3934873_3935152_-_exp	3935002;3935262	KPN_03573	O	O	Translational genes
RTS_NC_009648_3951224_3951450_+_exp	3951201;3951335	KPN_03590	O	O	Translational genes
RTS_NC_009648_3991609_3991842_+_exp	3991512;3991662	KPN_03632	O	-	Function unknown genes
RTS_NC_009648_4182898_4184447_+_exp	4182892;4182895	KPN_03826	-	-	Transcription genes
RTS_NC_009648_4396192_4399481_+_exp	4396186;4396202;4396297	KPN_04013;KPN_04014	O	O	Nucleotide transport and metabolism genes;Not in COGs genes
RTS_NC_009648_4690202_4692117_+_exp	4690095;4690300	KPN_04282;KPN_04283	O	O	Postranslational modification, protein turnover and chaperone genes;Transcription genes
RTS_NC_009648_4712085_4714690_+_exp	4711969;4712016	KPN_04305	O	O	Nucleotide transport and metabolism genes
RTS_NC_009648_4851459_4851664_+_exp	4851374;4851560	KPN_04433	-	-	Function unknown genes
RTS_NC_009648_5308669_5311604_+_exp	5308705;5308706	KPN_04852;KPN_04853;KPN_04854	O	O	Function unknown genes;Transcription genes;Signal Transduction mechanism genes
RTS_NC_009648_3833253_3835496_+_exp	3833207;3833208	KPN_04893;KPN_04894;KPN_03477	O	-	Not in COGs genes;"Replication, Recombination and Repair gene";Not in COGs genes
RTS_NC_009650_18795_21584_+_exp	18826;18906	KPN_pKPN4p07058;KPN_pKPN4p07059;KPN_pKPN4p07060;KPN_pKPN4p07061	-	-
RTS_NC_009651_65712_66756_-_exp	66849;66947	KPN_pKPN5p08234	O	O
RTS_NC_009648_440002_440205_+_exp	439921;440122		O	O
RTS_NC_009648_2863243_2863446_+_exp	2863244;2863356		O	O
RTS_NC_009648_844442_844706_-_exp	844733;844848		O	-
RTS_NC_009648_3438478_3438727_-_exp	3438609;3438838		O	O
RTS_NC_009649_29556_29665_+_exp	29568;29569		O	-
RTS_NC_009649_134199_134458_+_exp	134190;134372		O	O
RTS_NC_009648_99307_99572_+_stat	99142;99453	KPN_00083	O	O	Amino acid transport and metabolism genes
RTS_NC_009648_99643_100892_+_stat	99453;99674	KPN_00084	O	O	Transcription genes
RTS_NC_009648_142494_143884_+_stat	142302;142559	KPN_00120	-	-	Energy production and conversion genes
RTS_NC_009648_205070_205994_-_stat	205902;206111	KPN_00173;KPN_00174	O	-	Inorganic ion transport and metabolism genes;Nucleotide transport and metabolism genes
RTS_NC_009648_205970_207463_+_stat	206091;206102;206120	KPN_00175	O	-	Nucleotide transport and metabolism genes
RTS_NC_009648_282479_283068_+_stat	282481;282536	KPN_00250	O	-	Nucleotide transport and metabolism genes
RTS_NC_009648_303728_304488_+_stat	303676;303682	KPN_00268	-	-	Signal Transduction mechanism genes
RTS_NC_009648_388339_391658_+_stat	388356;388360	KPN_00346;KPN_00347;KPN_00348	O	O	2ndary Metabolites biosynthesis, transport and catabolism genes;Function unknown genes;General function prediction only genes
RTS_NC_009648_418369_418958_+_stat	418385;418552;418563	KPN_00379	-	O	Function unknown genes
RTS_NC_009648_489238_489486_+_stat	489282;489299;489400	KPN_00445	-	O	Transcription genes
RTS_NC_009648_489487_489917_+_stat	489299;489400;489559	KPN_00445	O	O	Transcription genes
RTS_NC_009648_532324_532673_+_stat	532312;532320	KPN_00487	-	O	Not in COGs genes
RTS_NC_009648_720342_723541_+_stat	720334;720360	KPN_00634;KPN_00635;KPN_00636	-	-	Carbohydrate transport and metabolism genes;Carbohydrate transport and metabolism genes;Amino acid transport and metabolism genes
RTS_NC_009648_748453_748782_-_stat	748637;748740	KPN_00660	O	-	Coenzyme transport and metabolism genes
RTS_NC_009648_749913_750592_-_stat	750601;750787	KPN_00662	O	-	Coenzyme transport and metabolism genes
RTS_NC_009648_777336_778615_+_stat	777144;777183	KPN_00687	O	O	Energy production and conversion genes
RTS_NC_009648_778626_778735_-_stat	778684;778834	KPN_00688	-	-	Structural RNAs
RTS_NC_009648_781575_785619_-_stat	785426;785792	KPN_00696;KPN_00697;KPN_00698;KPN_00699	O	O	Carbohydrate transport and metabolism genes;Transcription genes;Carbohydrate transport and metabolism genes;Carbohydrate transport and metabolism genes
RTS_NC_009648_932116_934475_-_stat	934350;934647	KPN_00837	-	O	Cell wall/membrane biogenesis genes
RTS_NC_009648_960737_962886_-_stat	962784;962793	KPN_00859;KPN_00860	O	O	Coenzyme transport and metabolism genes;Coenzyme transport and metabolism genes
RTS_NC_009648_978651_979450_-_stat	979367;979392	KPN_00872	-	-	Transcription genes
RTS_NC_009648_986315_987024_+_stat	986461;986513	KPN_00879	O	O	Not in COGs genes
RTS_NC_009648_1005965_1006889_-_stat	1007020;1007028	KPN_00901	O	O	Cell wall/membrane biogenesis genes
RTS_NC_009648_1061156_1065235_+_stat	1061172;1061181	KPN_00941;KPN_00942;KPN_00943;KPN_00944	O	-	Defense Mechanism genes;Cell wall/membrane biogenesis genes;Function unknown genes;Function unknown genes
RTS_NC_009648_1091523_1092072_-_stat	1092017;1092144	KPN_00962	-	-	Transcription genes
RTS_NC_009648_1116893_1117186_+_stat	1116910;1117012	KPN_00982	O	O	Translational genes
RTS_NC_009648_1122553_1125362_+_stat	1122376;1122465	KPN_00988	-	-	Transcription genes
RTS_NC_009648_1169084_1170513_-_stat	1170342;1170422	KPN_01019;KPN_01020	-	O	Transcription genes;General function prediction only genes
RTS_NC_009648_1203897_1204237_-_stat	1204064;1204234	KPN_01053	-	-	Transcription genes
RTS_NC_009648_1210339_1211789_-_stat	1211787;1211914	KPN_01062	O	O	Not in COGs genes
RTS_NC_009648_1239290_1242733_+_stat	1239288;1239322	KPN_01088;KPN_01089;KPN_01090;KPN_01091;KPN_01092	-	-	Lipid transport and metabolism genes;Lipid transport and metabolism genes;Lipid transport and metabolism genes;Lipid transport and metabolism genes;Lipid transport and metabolism genes
RTS_NC_009648_1244900_1248366_+_stat	1244888;1245057	KPN_01094;KPN_01095;KPN_01096;KPN_01097;KPN_01098	-	-	Amino acid transport and metabolism genes;General function prediction only genes;Nucleotide transport and metabolism genes;"Replication, Recombination and Repair gene";"Replication, Recombination and Repair gene"
RTS_NC_009648_1379063_1380012_-_stat	1380140;1380149	KPN_01227	O	O	Replication, Recombination and Repair gene
RTS_NC_009648_1381733_1387152_+_stat	1381762;1381799	KPN_01230;KPN_01231;KPN_01232;KPN_01233;KPN_01234;KPN_01235	-	-	Carbohydrate transport and metabolism genes;Carbohydrate transport and metabolism genes;Carbohydrate transport and metabolism genes;Transcription genes;Carbohydrate transport and metabolism genes;Function unknown genes
RTS_NC_009648_1413632_1414632_+_stat	1413728;1413748	KPN_01258;KPN_01259	-	-	General function prediction only genes;Translational genes
RTS_NC_009648_1426823_1427982_+_stat	1426816;1427009	KPN_01271	-	-	Transcription genes
RTS_NC_009648_1431473_1432122_-_stat	1432028;1432031	KPN_01273	O	-	Coenzyme transport and metabolism genes
RTS_NC_009648_1442670_1443848_+_stat	1442723;1442817	KPN_01286	-	-	Nucleotide transport and metabolism genes
RTS_NC_009648_1538743_1539962_+_stat	1538815;1538861;1538876	KPN_01373	-	-	Inorganic ion transport and metabolism genes
RTS_NC_009648_1568744_1569383_-_stat	1569486;1569496	KPN_01411	O	O	Not in COGs genes
RTS_NC_009648_1581494_1581993_+_stat	1581691;1581692	KPN_01427	O	-	Not in COGs genes
RTS_NC_009648_1613656_1614665_-_stat	1614478;1614582	KPN_01454	-	O	Transcription genes
RTS_NC_009648_1691002_1691866_-_stat	1691689;1691944	KPN_01521	O	-	Transcription genes
RTS_NC_009648_1741963_1743122_-_stat	1743034;1743209	KPN_01564	O	O	General function prediction only genes
RTS_NC_009648_1746613_1748162_-_stat	1748139;1748151	KPN_01570	-	O	Amino acid transport and metabolism genes
RTS_NC_009648_1769803_1771232_-_stat	1771053;1771056	KPN_01594	-	O	Function unknown genes
RTS_NC_009648_1785218_1787370_+_stat	1785206;1785323	KPN_01608	O	O	Not in COGs genes
RTS_NC_009648_1804816_1805343_-_stat	1805154;1805433	KPN_01623;KPN_01624	-	-	Not in COGs genes;Transcription genes
RTS_NC_009648_1833706_1834775_-_stat	1834600;1834605;1834606	KPN_01659	-	-	Transcription genes
RTS_NC_009648_1888886_1889166_+_stat	1888848;1888963	KPN_01708	O	-	Function unknown genes
RTS_NC_009648_1898747_1899996_+_stat	1898722;1898933	KPN_01718;KPN_01719	-	O	Transcription genes;Not in COGs genes
RTS_NC_009648_1931847_1932796_-_stat	1932804;1932833	KPN_01751	-	O	Translational genes
RTS_NC_009648_1933347_1934116_+_stat	1933350;1933436	KPN_01752	O	O	Transcription genes
RTS_NC_009648_2016091_2019680_-_stat	2019565;2019728	KPN_01824;KPN_01825	-	O	Transcription genes;Energy production and conversion genes
RTS_NC_009648_2034541_2034830_+_stat	2034652;2034672	KPN_01846	O	-	Not in COGs genes
RTS_NC_009648_2077891_2078870_-_stat	2078784;2078808	KPN_01884	-	-	2ndary Metabolites biosynthesis, transport and catabolism genes
RTS_NC_009648_2158463_2158662_+_stat	2158458;2158571	KPN_01960	O	O	Not in COGs genes
RTS_NC_009648_2210086_2211275_+_stat	2210109;2210131	KPN_02017;KPN_02018	O	-	Amino acid transport and metabolism genes;Defense Mechanism genes
RTS_NC_009648_2217556_2217759_+_stat	2217555;2217583	KPN_02024	O	-	Not in COGs genes
RTS_NC_009648_2228806_2229785_-_stat	2229782;2229790	KPN_02034	-	-	Transcription genes
RTS_NC_009648_2269920_2270214_-_stat	2270116;2270267	KPN_02070	O	-	Cell wall/membrane biogenesis genes
RTS_NC_009648_2335499_2336214_+_stat	2335465;2335466	KPN_02131	-	O	Transcription genes
RTS_NC_009648_2340032_2345972_-_stat	2345842;2346027;2346101	KPN_02136;KPN_02137;KPN_02138;KPN_02139;KPN_02140;KPN_02141	-	-	General function prediction only genes;Amino acid transport and metabolism genes;"Postranslational modification, protein turnover and chaperone genes";"Postranslational modification, protein turnover and chaperone genes";"Postranslational modification, protein turnover and chaperone genes";Function unknown genes
RTS_NC_009648_2502955_2508494_-_stat	2508438;2508499	KPN_02287;KPN_02288;KPN_02289;KPN_02290;KPN_02291	-	O	Amino acid transport and metabolism genes;Amino acid transport and metabolism genes;Amino acid transport and metabolism genes;Amino acid transport and metabolism genes;Amino acid transport and metabolism genes
RTS_NC_009648_2556232_2559797_+_stat	2556373;2556431	KPN_02333;KPN_02334;KPN_02335;KPN_02336	O	O	Carbohydrate transport and metabolism genes;Carbohydrate transport and metabolism genes;Carbohydrate transport and metabolism genes;Function unknown genes
RTS_NC_009648_2631142_2632811_-_stat	2632779;2632831	KPN_02405;KPN_02406	-	-	General function prediction only genes;Cell wall/membrane biogenesis genes
RTS_NC_009648_2664593_2667162_-_stat	2667295;2667301	KPN_02442;KPN_02443	-	O	Not in COGs genes;Lipid transport and metabolism genes
RTS_NC_009648_2708051_2711525_-_stat	2711546;2711679	KPN_02484	-	-	General function prediction only genes
RTS_NC_009648_2723339_2726675_-_stat	2726515;2726724	KPN_02494;KPN_02495;KPN_02496;KPN_02497	-	O	Cell wall/membrane biogenesis genes;Cell wall/membrane biogenesis genes;Cell wall/membrane biogenesis genes;Cell wall/membrane biogenesis genes
RTS_NC_009648_2738250_2738804_-_stat	2738890;2738955	KPN_02508	-	-	General function prediction only genes
RTS_NC_009648_2743862_2746111_-_stat	2746222;2746292	KPN_02512;KPN_02513	O	-	Cell wall/membrane biogenesis genes;Not in COGs genes
RTS_NC_009648_2803612_2803991_+_stat	2803617;2803633	KPN_02557;KPN_02558	O	-	Function unknown genes;General function prediction only genes
RTS_NC_009648_2807752_2810881_-_stat	2810700;2810705	KPN_02561;KPN_02562;KPN_02563	O	O	Function unknown genes;Transcription genes;Signal Transduction mechanism genes
RTS_NC_009648_2835772_2836352_+_stat	2835832;2835837;2835885;2835919	KPN_02585	O	-	Function unknown genes
RTS_NC_009648_2931615_2932954_-_stat	2932887;2932942	KPN_02663	O	-	Coenzyme transport and metabolism genes
RTS_NC_009648_2986366_2991067_-_stat	2990943;2991063	KPN_02715;KPN_02716;KPN_02717;KPN_02718;KPN_02719;KPN_02720	O	-	Not in COGs genes;Function unknown genes;General function prediction only genes;Cell wall/membrane biogenesis genes;Amino acid transport and metabolism genes;Translational genes
RTS_NC_009648_3009380_3010599_-_stat	3010519;3010520	KPN_02738	O	O	Carbohydrate transport and metabolism genes
RTS_NC_009648_3011780_3013719_-_stat	3013567;3013732	KPN_02740	O	O	Carbohydrate transport and metabolism genes
RTS_NC_009648_3031756_3033645_+_stat	3031708;3031834	KPN_02762;KPN_02763	O	O	Carbohydrate transport and metabolism genes;Carbohydrate transport and metabolism genes
RTS_NC_009648_3042891_3043981_-_stat	3043817;3044021	KPN_02774;KPN_02775	O	-	Inorganic ion transport and metabolism genes;Not in COGs genes
RTS_NC_009648_3084152_3084431_-_stat	3084319;3084365	KPN_02812	O	O	Cell wall/membrane biogenesis genes
RTS_NC_009648_3103342_3104651_-_stat	3104598;3104667	KPN_02829;KPN_02830	-	-	Not in COGs genes;Transcription genes
RTS_NC_009648_3240323_3242012_-_stat	3241943;3242175	KPN_02948	-	-	Not in COGs genes
RTS_NC_009648_3322020_3322129_-_stat	3322171;3322186	KPN_03025	-	O	Structural RNAs
RTS_NC_009648_3436738_3437327_-_stat	3437242;3437259	KPN_03133;KPN_03134	-	-	Energy production and conversion genes;Translational genes
RTS_NC_009648_3483617_3485266_+_stat	3483636;3483728	KPN_03171;KPN_03172	-	-	Not in COGs genes;Not in COGs genes
RTS_NC_009648_3696058_3698207_-_stat	3698068;3698208	KPN_03374	-	O	Amino acid transport and metabolism genes
RTS_NC_009648_3778125_3779074_-_stat	3778930;3779060	KPN_03454	O	O	Coenzyme transport and metabolism genes
RTS_NC_009648_3886897_3887175_+_stat	3886881;3887022	KPN_03522	O	-	Transcription genes
RTS_NC_009648_3920473_3922382_-_stat	3922357;3922371	KPN_03559;KPN_03560	-	O	General function prediction only genes;Cell wall/membrane biogenesis genes
RTS_NC_009648_3934873_3935152_-_stat	3935001;3935262	KPN_03573	O	O	Translational genes
RTS_NC_009648_3988869_3989133_-_stat	3989007;3989091	KPN_03628	O	O	Postranslational modification, protein turnover and chaperone genes
RTS_NC_009648_4048319_4048552_+_stat	4048328;4048388	KPN_03687	O	O	Translational genes
RTS_NC_009648_4112960_4115668_+_stat	4112951;4113074;4113111	KPN_03769;KPN_03770	O	O	Not in COGs genes;General function prediction only genes
RTS_NC_009648_4205368_4205572_-_stat	4205568;4205651	KPN_03848	O	O	2ndary Metabolites biosynthesis, transport and catabolism genes
RTS_NC_009648_4214999_4216578_+_stat	4214994;4215012	KPN_03858	O	O	Inorganic ion transport and metabolism genes
RTS_NC_009648_4233989_4234222_+_stat	4233978;4234026;4234065	KPN_03874	O	O	Not in COGs genes
RTS_NC_009648_4234223_4235328_+_stat	4234026;4234065	KPN_03874	O	O	Not in COGs genes
RTS_NC_009648_4234589_4237458_-_stat	4237369;4237444	KPN_03875	O	O	Cell wall/membrane biogenesis genes
RTS_NC_009648_4237589_4238778_+_stat	4237591;4237646;4237658;4237721	KPN_03876	-	O	Carbohydrate transport and metabolism genes
RTS_NC_009648_4298792_4298961_-_stat	4298873;4298953	KPN_03920	O	-	General function prediction only genes
RTS_NC_009648_4515622_4517021_+_stat	4515712;4515727	KPN_04122;KPN_04123	-	O	Coenzyme transport and metabolism genes;General function prediction only genes
RTS_NC_009648_4592111_4592397_+_stat	4592105;4592215	KPN_04191	O	O	Energy production and conversion genes
RTS_NC_009648_4712085_4714720_+_stat	4711969;4712275	KPN_04305	O	O	Nucleotide transport and metabolism genes
RTS_NC_009648_4732761_4735210_+_stat	4732748;4732880	KPN_04325	O	O	Amino acid transport and metabolism genes
RTS_NC_009648_4782763_4788422_-_stat	4788432;4788603	KPN_04371;KPN_04372;KPN_04373;KPN_04374;KPN_04375;KPN_04376	O	-	Coenzyme transport and metabolism genes;Coenzyme transport and metabolism genes;Coenzyme transport and metabolism genes;Coenzyme transport and metabolism genes;Coenzyme transport and metabolism genes;Coenzyme transport and metabolism genes
RTS_NC_009648_4864431_4865110_+_stat	4864439;4864508	KPN_04446	O	O	Replication, Recombination and Repair gene
RTS_NC_009648_4891280_4891484_-_stat	4891301;4891494	KPN_04467	-	O	Transcription genes
RTS_NC_009648_5031676_5032115_+_stat	5031638;5031742	KPN_04606	O	-	Transcription genes
RTS_NC_009648_5034046_5034249_+_stat	5034047;5034092	KPN_04608	-	O	Inorganic ion transport and metabolism genes
RTS_NC_009648_5088706_5090855_-_stat	5090841;5091028	KPN_04655;KPN_04656;KPN_04657	O	-	Translational genes;Nucleotide transport and metabolism genes;Nucleotide transport and metabolism genes
RTS_NC_009648_5107968_5109367_-_stat	5109264;5109356	KPN_04672	-	-	Transcription genes
RTS_NC_009648_5292415_5294658_+_stat	5292409;5292614	KPN_04837;KPN_04838	-	O	Nucleotide transport and metabolism genes;Nucleotide transport and metabolism genes
RTS_NC_009649_24360_24862_+_stat	24356;24358	KPN_pKPN3p05875	O	O
RTS_NC_009649_30886_32335_-_stat	32351;32353	KPN_pKPN3p05884;KPN_pKPN3p05885	O	O
RTS_NC_009649_40476_41665_-_stat	41608;41642	KPN_pKPN3p05895	O	O
RTS_NC_009649_68016_69295_+_stat	68087;68215	KPN_pKPN3p05928	O	-
RTS_NC_009650_18255_18794_+_stat	18061;18218	KPN_pKPN4p07057	O	O
RTS_NC_009650_46991_47970_-_stat	47891;47975	KPN_pKPN4p07092	O	O
RTS_NC_009650_50231_52260_+_stat	50313;50329;50381	KPN_pKPN4p07094;KPN_pKPN4p07095;KPN_pKPN4p07096	-	O
RTS_NC_009650_66203_67233_+_stat	66080;66091	KPN_pKPN4p07116;KPN_pKPN4p07117	O	O
RTS_NC_009650_72584_73083_+_stat	72552;72560	KPN_pKPN4p07124	O	O
RTS_NC_009651_55669_56399_+_stat	55593;55712	KPN_pKPN5p08221	O	-
RTS_NC_009651_61632_63440_+_stat	61737;61789	KPN_pKPN5p08227;KPN_pKPN5p08228;KPN_pKPN5p08229	-	-
RTS_NC_009648_1564454_1564563_+_stat	1564287;1564464		-	O
RTS_NC_009648_1600996_1601255_+_stat	1600993;1601162		-	O
RTS_NC_009648_1855427_1856286_+_stat	1855283;1855298		-	-
RTS_NC_009648_1857107_1857336_+_stat	1856909;1856943		O	O
RTS_NC_009648_1977061_1977260_+_stat	1977089;1977227		O	O
RTS_NC_009648_3259104_3259333_+_stat	3259265;3259269		O	-
RTS_NC_009648_4283834_4284037_+_stat	4283834;4283923		-	O
RTS_NC_009648_4647591_4648300_+_stat	4647428;4647452		-	-
RTS_NC_009648_205995_206289_-_stat	206111;206289		-	-
RTS_NC_009648_867214_868223_-_stat	868137;868138		-	O
RTS_NC_009648_1056077_1056396_-_stat	1056261;1056426		O	O
RTS_NC_009648_1818886_1819325_-_stat	1819287;1819334		O	O
RTS_NC_009648_1967227_1967571_-_stat	1967587;1967669		-	O
RTS_NC_009648_4269670_4269919_-_stat	4269743;4269915		O	O
RTS_NC_009649_14422_14681_+_stat	14413;14563		O	-
RTS_NC_009649_104076_104665_-_stat	104477;104572		-	O
RTS_NC_009652_151_830_-_stat	747;844		O	-
RTS_NC_009653_391_440_+_stat	287;552		-	-
