# Supplementary material for: Multiple-omic data analysis of Klebsiella pneumoniae MGH 78578 reveals its transcriptional architecture and regulatory features
Source: BMC Genomics. 2012 Nov 29;13:679. doi: 10.1186/1471-2164-13-679 (PMC3536570; doi:10.1186/1471-2164-13-679)
Supplement: Additional file 3 — List of putative sRNAs. [file 1471-2164-13-679-S3.xlsx]

## Sheet: unannotated_list
RTS ID	ID	Start	End	Genomic position	Rfam_Bits score	Rfam_E-value
RTS_NC_009648_461908_462047_+_exp_stat	Bacteria_small_SRP	12	108	461919~462015	64.05	3.398e-19
RTS_NC_009648_2580875_2581363_+_exp	SraC/RyeA	102	246	2580976~2581120	168.82	1.175e-47
RTS_NC_009648_4707411_4707610_+_exp_stat	GlmZ/SraJ	11	188	4707421~4707598	173.86	7.468e-55
RTS_NC_009648_3438478_3438947_-_exp_stat	CsrB	119	470	3438478~3438829	300.88	7.968e-38
RTS_NC_009648_4161808_4161887_-_exp_stat	RyhB	31	71	4161817~4161857	45.25	7.805e-12
RTS_NC_009648_4886005_4886234_-_exp_stat	raL	110	228	4886007~4886125	90.11	4.232e-26
RTS_NC_009648_510328_510437_+_stat	SroB	36	110	510363~510437	63.88	2.783e-15
RTS_NC_009648_2896064_2896323_+_stat	MicF	177	260	2896240~2896323	71.46	3.539e-17
RTS_NC_009648_3318090_3318169_+_stat	SraD	6	80	3318095~3318169	69.83	5.743e-20
RTS_NC_009648_3469850_3470019_+_stat	GcvB	42	170	3469891~3470019	80.09	1.268e-24
RTS_NC_009648_3973064_3973293_+_stat	SraH	19	127	3973082~3973190	98.2	1.255e-29
RTS_NC_009648_4572378_4572847_+_stat	CsrC	243	469	4572620~4572846	144.03	5.28e-50
RTS_NC_009648_1501654_1502063_-_stat	IsrN	269	405	1501659~1501795	81.02	2.538e-23
RTS_NC_009648_2580484_2581074_-_stat	RyeB	5	95	2580980~2581070	95.47	1.405e-30
RTS_NC_009648_4885975_4886234_-_stat	SraL	110	257	4885978~4886125	135	2.172e-38
