# Supplementary material for: Multiple-omic data analysis of Klebsiella pneumoniae MGH 78578 reveals its transcriptional architecture and regulatory features
Source: BMC Genomics. 2012 Nov 29;13:679. doi: 10.1186/1471-2164-13-679 (PMC3536570; doi:10.1186/1471-2164-13-679)
Supplement: Additional file 4 — List of putative ORFs. [file 1471-2164-13-679-S4.xlsx]

## Sheet: pORF_exponential_blast
Query			Best hit in BLAST search
RTS Name	Genomic position of defined pORF	Peptide sequence length	Gi	Name	E-value	Sequence length	coverage of the BLAST best hit by the query peptide
RTS_NC_009648_248931_249400_-_stat	249354~249202	50	195939634	hypothetical protein EscherichcoliO157_25027 [Escherichia coli O157:H7 str. EC4024]	2e-11	40	125
RTS_NC_009648_322945_323714_+_exp	323026~323691	221	330005556	HAD hydrolase, family IB [Klebsiella sp. MS 92-3]	7e-125	221	100
RTS_NC_009648_533134_533723_-_exp	533417~533175	80	161867988	Sch_157 [Salmonella enterica subsp. enterica serovar Choleraesuis]	2e-07	159	50.3145
RTS_NC_009648_533134_533723_-_exp	533717~533547	56	330008548	hypothetical protein HMPREF9538_03964 [Klebsiella sp. MS 92-3]	3e-24	56	100
RTS_NC_009648_572106_572995_+_stat	572174~572941	255	330012911	hypothetical protein HMPREF9538_05236 [Klebsiella sp. MS 92-3]	4e-147	255	100
RTS_NC_009648_572256_572995_+_exp	572270~572941	223	238893533	hypothetical protein KP1_1436 [Klebsiella pneumoniae NTUH-K2044]	4e-128	255	87.451
RTS_NC_009648_663181_663830_-_exp	663819~663292	175	262041345	conserved hypothetical protein [Klebsiella pneumoniae subsp. rhinoscleromatis ATCC 13884]	1e-98	175	100
RTS_NC_009648_663271_663830_-_stat	663819~663292	175	262041345	conserved hypothetical protein [Klebsiella pneumoniae subsp. rhinoscleromatis ATCC 13884]	1e-98	175	100
RTS_NC_009648_867154_868223_-_exp	867493~867212	93	329996616	regulatory protein AriR [Klebsiella sp. MS 92-3]	2e-46	92	101.087
RTS_NC_009648_867154_868223_-_exp	867883~867530	117	329996615	hypothetical protein HMPREF9538_00114 [Klebsiella sp. MS 92-3]	6e-61	117	100
RTS_NC_009648_867154_868223_-_exp	868223~867963	86	329996614	hypothetical protein HMPREF9538_00113 [Klebsiella sp. MS 92-3]	2e-43	89	96.6292
RTS_NC_009648_898024_898463_-_stat	898277~898092	61	330014494	ABC transporter, ATP-binding protein [Klebsiella sp. MS 92-3]	8e-19	199	30.6533
RTS_NC_009648_898024_898463_-_stat	898450~898364	28	330014493	hypothetical protein HMPREF9538_05653 [Klebsiella sp. MS 92-3]	2e-07	70	40
RTS_NC_009648_1093553_1095042_-_stat	1094250~1093648	200	26249200	hypothetical protein c3363 [Escherichia coli CFT073]	4e-20	475	42.1053
RTS_NC_009648_1121650_1122422_+_stat	1121660~1121755	31	330010301	hypothetical protein HMPREF9538_04427 [Klebsiella sp. MS 92-3]	3e-10	43	72.093
RTS_NC_009648_1302205_1302644_-_exp	1302605~1302375	76	262043144	conserved hypothetical protein [Klebsiella pneumoniae subsp. rhinoscleromatis ATCC 13884]	8e-36	75	101.333
RTS_NC_009648_1318931_1319730_-_exp	1319707~1319423	94	330016079	hypothetical protein HMPREF9538_06110 [Klebsiella sp. MS 92-3]	8e-30	63	149.206
RTS_NC_009648_1324986_1325845_+_exp	1325000~1325728	242	238894227	hypothetical protein KP1_2195 [Klebsiella pneumoniae NTUH-K2044]	5e-137	255	94.902
RTS_NC_009648_1403483_1404252_-_exp	1403984~1403526	152	262043025	short-chain dehydrogenase/reductase SDR [Klebsiella pneumoniae subsp. rhinoscleromatis ATCC 13884]	5e-82	235	64.6809
RTS_NC_009648_1403483_1404252_-_exp	1404232~1403900	110	238894307	short-chain dehydrogenase/reductase SDR [Klebsiella pneumoniae NTUH-K2044]	8e-27	260	42.3077
RTS_NC_009648_1428173_1428552_+_exp	1428205~1428372	55	330002579	hypothetical protein HMPREF9538_02040 [Klebsiella sp. MS 92-3]	2e-23	55	100
RTS_NC_009648_1448520_1450399_+_stat	1448966~1449508	180	300897359	conserved domain protein [Escherichia coli MS 198-1]	2e-33	130	138.462
RTS_NC_009648_1448520_1450399_+_stat	1449505~1449630	41	330002517	hypothetical protein HMPREF9538_02017 [Klebsiella sp. MS 92-3]	2e-16	41	100
RTS_NC_009648_1475430_1476109_-_stat	1475891~1475751	46	170704236	hypothetical protein BamIOP4010DRAFT_6871 [Burkholderia ambifaria IOP40-10]	3e-09	180	25.5556
RTS_NC_009648_1539703_1540202_-_stat	1539927~1539823	34	254792936	hypothetical protein ECSP_1869 [Escherichia coli O157:H7 str. TW14359]	5e-11	34	100
RTS_NC_009648_1550563_1551062_+_stat	1550659~1550889	76	322835215	hypothetical protein Rahaq_4531 [Rahnella sp. Y9602]	1e-05	70	108.571
NRTS_C_009648_1702012_1702991_+_stat	1702084~1702215	43	330015164	hypothetical protein HMPREF9538_05838 [Klebsiella sp. MS 92-3]	4e-16	43	100
RTS_NC_009648_1702222_1702991_+_exp	1702234~1702392	52	330015165	hypothetical protein HMPREF9538_05839 [Klebsiella sp. MS 92-3]	2e-20	52	100
RTS_NC_009648_1743163_1743332_+_exp	1743222~1743320	32	330014335	hypothetical protein HMPREF9538_05612 [Klebsiella sp. MS 92-3]	3e-11	61	52.459
RTS_NC_009648_1745923_1746482_+_stat	1745982~1746077	31	238894590	hypothetical protein KP1_2590 [Klebsiella pneumoniae NTUH-K2044]	5e-08	31	100
RTS_NC_009648_1745923_1746482_+_stat	1746031~1746456	141	288935647	hypothetical protein Kvar_2788 [Klebsiella variicola At-22]	2e-34	123	114.634
RTS_NC_009648_1772623_1772792_-_exp	1772787~1772683	34	238894619	hypothetical protein KP1_2620 [Klebsiella pneumoniae NTUH-K2044]	2e-10	34	100
RTS_NC_009648_1792696_1793585_+_exp	1792711~1793151	146	238894640	hypothetical protein KP1_2642 [Klebsiella pneumoniae NTUH-K2044]	5e-80	186	78.4946
RTS_NC_009648_1794496_1795025_+_stat	1794553~1794951	132	330006537	rhodanese-like protein [Klebsiella sp. MS 92-3]	1e-71	132	100
RTS_NC_009648_1918667_1919587_+_exp	1918709~1919137	142	238894772	cell envelope integrity inner membrane protein [Klebsiella pneumoniae NTUH-K2044]	2e-77	142	100
RTS_NC_009648_2116850_2117319_+_stat	2116855~2116947	30	238894960	hypothetical protein KP1_2986 [Klebsiella pneumoniae NTUH-K2044]	4e-08	30	100
RTS_NC_009648_2153213_2154042_+_stat	2153444~2153806	120	330015755	hypothetical protein HMPREF9538_05978 [Klebsiella sp. MS 92-3]	2e-62	120	100
RTS_NC_009648_2190392_2190591_-_exp	2190549~2190457	30	262044640	conserved hypothetical protein [Klebsiella pneumoniae subsp. rhinoscleromatis ATCC 13884]	3e-07	44	68.1818
RTS_NC_009648_2205345_2205635_-_exp	2205592~2205443	49	262044657	hypothetical protein HMPREF0484_4731 [Klebsiella pneumoniae subsp. rhinoscleromatis ATCC 13884]	4e-20	49	100
RTS_NC_009648_2243417_2244606_+_stat	2243450~2243911	153	330015296	transcriptional regulator, HxlR family [Klebsiella sp. MS 92-3]	3e-84	153	100
RTS_NC_009648_2272355_2273304_+_stat	2272732~2272923	63	288932949	hypothetical protein Kvar_0064 [Klebsiella variicola At-22]	3e-22	200	31.5
RTS_NC_009648_2272355_2273304_+_stat	2272812~2272901	29	262045288	conserved hypothetical protein [Klebsiella pneumoniae subsp. rhinoscleromatis ATCC 13884]	0.0003	140	20.7143
RTS_NC_009648_2272655_2272944_-_stat	2272913~2272680	77	291283387	hypothetical protein G2583_2676 [Escherichia coli O55:H7 str. CB9615]	3e-06	107	71.9626
RTS_NC_009648_2361278_2361987_-_stat	2361548~2361378	56	262044153	conserved hypothetical protein [Klebsiella pneumoniae subsp. rhinoscleromatis ATCC 13884]	4e-21	72	77.7778
RTS_NC_009648_2580875_2581614_+_exp	2580956~2581072	38	195940847	hypothetical protein EscherichcoliO157_31392 [Escherichia coli O157:H7 str. EC4024]	9e-10	65	58.4615
RTS_NC_009648_2721281_2721660_+_exp	2721353~2721487	44	262040062	conserved hypothetical protein [Klebsiella pneumoniae subsp. rhinoscleromatis ATCC 13884]	1e-13	40	110
RTS_NC_009648_2810932_2811731_+_exp	2810962~2811075	37	288934379	hypothetical protein Kvar_1501 [Klebsiella variicola At-22]	7e-11	37	100
RTS_NC_009648_2820593_2821962_+_stat	2821156~2821551	131	329999102	hypothetical protein HMPREF9538_00964 [Klebsiella sp. MS 92-3]	7e-08	60	218.333
RTS_NC_009648_3005178_3005377_+_exp	3005295~3005366	23	217326650	hypothetical protein ESCCO14588_4916 [Escherichia coli O157:H7 str. TW14588]	0.0007	38	60.5263
RTS_NC_009648_3042442_3042941_+_stat	3042531~3042620	29	262042053	DNA (cytosine-5-)-methyltransferase [Klebsiella pneumoniae subsp. rhinoscleromatis ATCC 13884]	1e-05	94	30.8511
RTS_NC_009648_3103282_3103661_+_exp	3103455~3103646	63	238895956	putative inner membrane protein [Klebsiella pneumoniae NTUH-K2044]	7e-29	63	100
RTS_NC_009648_3113632_3114251_-_exp	3114248~3114024	74	330007828	hypothetical protein HMPREF9538_03779 [Klebsiella sp. MS 92-3]	2e-34	72	102.778
RTS_NC_009648_3199134_3199393_+_stat	3199190~3199267	25	330007665	hypothetical protein HMPREF9538_03695 [Klebsiella sp. MS 92-3]	9e-06	58	43.1034
RTS_NC_009648_3297750_3297979_+_stat	3297764~3297943	59	330013287	hypothetical protein HMPREF9538_05320 [Klebsiella sp. MS 92-3]	3e-25	59	100
RTS_NC_009648_3438478_3438947_-_exp	3438844~3438677	55	261256652	hypothetical protein EscherichiacoliO157EcO_12555 [Escherichia coli O157:H7 str. FRIK966]	3e-07	46	119.565
RTS_NC_009648_3442198_3443799_-_stat	3443794~3442457	445	91212163	hypothetical protein UTI89_C3166 [Escherichia coli UTI89]	7e-141	475	93.6842
RTS_NC_009648_3605936_3606105_-_stat	3606066~3606001	21	330011069	conserved domain protein [Klebsiella sp. MS 92-3]	0.0005	119	17.6471
RTS_NC_009648_3653159_3654258_-_exp	3654039~3653890	49	10955443	hypothetical protein R721_05 [Escherichia coli]	0.0007	118	41.5254
RTS_NC_009648_3722985_3724894_-_exp	3723454~3723014	146	161505176	hypothetical protein SARI_03314 [Salmonella enterica subsp. arizonae serovar 62:z4,z23:-- str. RSK2980]	1e-22	119	122.689
RTS_NC_009648_3722985_3724894_-_exp	3723545~3723387	52	161505177	hypothetical protein SARI_03315 [Salmonella enterica subsp. arizonae serovar 62:z4,z23:-- str. RSK2980]	0.0008	194	26.8041
RTS_NC_009648_3722985_3724894_-_exp	3724893~3723511	460	268590857	conserved hypothetical protein [Providencia rettgeri DSM 1131]	4e-34	715	64.3357
RTS_NC_009648_3742425_3743944_-_stat	3743926~3743792	44	56695854	hypothetical protein SPO0952 [Ruegeria pomeroyi DSS-3]	0.0002	476	9.2437
RTS_NC_009648_3779475_3779734_-_stat	3779696~3779493	67	238896550	glycogen synthesis protein GlgS [Klebsiella pneumoniae NTUH-K2044]	5e-33	67	100
RTS_NC_009648_3796824_3796963_+_stat	3796840~3796944	34	262042268	sensor histidine kinase/response regulator [Klebsiella pneumoniae subsp. rhinoscleromatis ATCC 13884]	6e-15	537	6.33147
RTS_NC_009648_4180888_4181387_-_exp	4181280~4181170	36	295698075	hypothetical protein ECL_A239 [Enterobacter cloacae subsp. cloacae ATCC 13047]	1e-12	40	90
RTS_NC_009648_4269690_4270309_+_exp	4270135~4270284	49	157149150	hypothetical protein CKO_04989 [Citrobacter koseri ATCC BAA-895]	1e-07	344	14.2442
RTS_NC_009648_4463991_4464430_+_exp	4464101~4464394	97	262040434	conserved hypothetical protein [Klebsiella pneumoniae subsp. rhinoscleromatis ATCC 13884]	8e-13	39	248.718
RTS_NC_009648_4662951_4663270_-_stat	4663216~4663028	62	262043835	conserved hypothetical protein [Klebsiella pneumoniae subsp. rhinoscleromatis ATCC 13884]	6e-24	57	108.772
RTS_NC_009648_4672013_4672182_+_stat	4672064~4672162	32	288550552	conserved domain protein [Enterobacter cancerogenus ATCC 35316]	3e-08	86	37.2093
RTS_NC_009648_4753696_4755125_-_stat	4755074~4754907	55	161617275	hypothetical protein SPAB_05117 [Salmonella enterica subsp. enterica serovar Paratyphi B str. SPB7]	2e-05	38	144.737
RTS_NC_009648_4753696_4755125_-_stat	4755099~4754914	61	293411982	conserved hypothetical protein [Escherichia coli B354]	7e-18	82	74.3902
RTS_NC_009648_4799953_4800242_-_stat	4800202~4800050	50	195939634	hypothetical protein EscherichcoliO157_25027 [Escherichia coli O157:H7 str. EC4024]	2e-12	40	125
RTS_NC_009648_4886005_4886234_-_exp	4886187~4886035	50	330009072	hypothetical protein HMPREF9538_04058 [Klebsiella sp. MS 92-3]	7e-20	50	100
RTS_NC_009648_4950391_4951700_-_exp	4951260~4951111	49	10955443	hypothetical protein R721_05 [Escherichia coli]	0.0007	118	41.5254
RTS_NC_009648_4950391_4951700_-_exp	4951665~4951558	35	262045449	conserved hypothetical protein [Klebsiella pneumoniae subsp. rhinoscleromatis ATCC 13884]	4e-08	62	56.4516
RTS_NC_009648_5169199_5169698_+_exp	5169214~5169330	38	330005395	hypothetical protein HMPREF9538_02924 [Klebsiella sp. MS 92-3]	9e-13	110	34.5455
RTS_NC_009648_5169199_5169698_+_exp	5169296~5169571	91	262045149	conserved hypothetical protein [Klebsiella pneumoniae subsp. rhinoscleromatis ATCC 13884]	4e-40	88	103.409
RTS_NC_009648_5169199_5169698_+_exp	5169573~5169698	41	288937405	Hcp1 family type VI secretion system effector [Klebsiella variicola At-22]	9e-08	163	25.1534
RTS_NC_009648_5198001_5198290_-_stat	5198244~5198092	50	195939634	hypothetical protein EscherichcoliO157_25027 [Escherichia coli O157:H7 str. EC4024]	4e-10	40	125
RTS_NC_009649_7131_7841_-_stat	7475~7266	69	330015425	hypothetical protein HMPREF9538_05876 [Klebsiella sp. MS 92-3]	4e-28	62	111.29
RTS_NC_009649_7131_7841_-_stat	7705~7556	49	330015426	hypothetical protein HMPREF9538_05877 [Klebsiella sp. MS 92-3]	4e-20	49	100
RTS_NC_009649_7131_7841_-_stat	7785~7642	47	206575389	hypothetical protein KPK_B0007 [Klebsiella pneumoniae 342]	7e-05	41	114.634
RTS_NC_009649_7852_8591_+_stat	7896~8023	42	218559985	hypothetical protein ECS88_3283 [Escherichia coli S88]	7e-15	107	39.2523
RTS_NC_009649_23886_25075_-_exp	24205~24095	36	295698075	hypothetical protein ECL_A239 [Enterobacter cloacae subsp. cloacae ATCC 13047]	1e-12	40	90
RTS_NC_009649_23886_25075_-_exp	24332~24246	28	226809968	hypothetical protein pEC-IMPQ_090 [Enterobacter cloacae]	2e-09	174	16.092
RTS_NC_009649_23886_25075_-_exp	24847~24263	194	60115530	hypothetical protein SC017 [Salmonella enterica subsp. enterica serovar Choleraesuis str. SC-B67]	8e-94	325	59.6923
RTS_NC_009649_23886_25075_-_exp	25055~24915	46	300819976	resolvase protein [Escherichia coli MS 107-1]	9e-21	197	23.3503
RTS_NC_009649_30816_31255_+_exp	30938~31048	36	295698075	hypothetical protein ECL_A239 [Enterobacter cloacae subsp. cloacae ATCC 13047]	1e-12	40	90
RTS_NC_009649_94326_94555_+_stat	94357~94461	34	84060794	IS1-associated hypothetical protein [Escherichia coli]	1e-08	96	35.4167
RTS_NC_009650_21891_22750_-_stat	22002~21910	30	91763339	hypothetical protein PU1002_00005 [Candidatus Pelagibacter ubique HTCC1002]	5e-06	26	115.385
RTS_NC_009650_22821_23440_+_exp	23036~23356	106	18466609	putative transposase [Salmonella enterica subsp. enterica serovar Typhi str. CT18]	2e-56	61	173.77
RTS_NC_009650_22821_23440_+_exp	23254~23337	27	297622224	TnpA [Klebsiella oxytoca KOX105]	3e-08	190	14.2105
RTS_NC_009650_28311_28510_+_stat	28334~28444	36	84060794	IS1-associated hypothetical protein [Escherichia coli]	9e-10	96	37.5
RTS_NC_009650_28791_29020_+_stat	28839~28991	50	30065054	hypothetical protein S4829 [Shigella flexneri 2a str. 2457T]	1e-09	323	15.4799
RTS_NC_009651_721_1790_+_exp	735~869	44	60115553	hypothetical protein SC039 [Salmonella enterica subsp. enterica serovar Choleraesuis str. SC-B67]	1e-15	530	8.30189
RTS_NC_009651_721_1790_+_exp	760~924	54	300819976	resolvase protein [Escherichia coli MS 107-1]	8e-25	197	27.4112
RTS_NC_009651_721_1790_+_exp	1703~1780	25	297622224	TnpA [Klebsiella oxytoca KOX105]	3e-08	190	13.1579
RTS_NC_009651_10623_11452_+_exp	10636~10776	46	300819976	resolvase protein [Escherichia coli MS 107-1]	9e-21	197	23.3503
RTS_NC_009651_17253_18082_-_exp	17700~17590	36	295698075	hypothetical protein ECL_A239 [Enterobacter cloacae subsp. cloacae ATCC 13047]	1e-12	40	90
RTS_NC_009651_17253_18082_-_exp	17859~17758	33	300837011	IS903D transposase [Klebsiella pneumoniae]	2e-05	126	26.1905
RTS_NC_009651_17253_18082_-_exp	18022~17741	93	226810129	hypothetical protein pEC-IMPQ_257 [Enterobacter cloacae]	1e-26	58	160.345
RTS_NC_009651_19053_19672_-_exp	19559~19341	72	242348160	hypothetical protein pRAx_0065 [Escherichia coli]	2e-35	120	60
RTS_NC_009651_39638_40407_+_exp	39644~39784	46	300819976	resolvase protein [Escherichia coli MS 107-1]	9e-21	197	23.3503
RTS_NC_009651_39608_40467_+_stat	40370~40447	25	152973767	replication initiator protein [Klebsiella pneumoniae subsp. pneumoniae MGH 78578]	1e-07	282	8.86525
RTS_NC_009651_67062_67891_+_exp	67074~67214	46	300819976	resolvase protein [Escherichia coli MS 107-1]	9e-21	197	23.3503
RTS_NC_009651_67062_67891_+_exp	67282~67890	202	60115530	hypothetical protein SC017 [Salmonella enterica subsp. enterica serovar Choleraesuis str. SC-B67]	3e-112	325	62.1538
RTS_NC_009651_70422_71251_+_stat	70450~70785	111	152973615	hypothetical protein KPN_pKPN4p07045 [Klebsiella pneumoniae subsp. pneumoniae MGH 78578]	9e-58	111	100
RTS_NC_009651_70452_71101_+_exp	70459~70785	108	152973615	hypothetical protein KPN_pKPN4p07045 [Klebsiella pneumoniae subsp. pneumoniae MGH 78578]	5e-56	111	97.2973
RTS_NC_009651_71592_72421_-_exp	72401~72261	46	300819976	resolvase protein [Escherichia coli MS 107-1]	9e-21	197	23.3503
RTS_NC_009651_76730_77559_-_exp	77548~77410	46	300819976	resolvase protein [Escherichia coli MS 107-1]	9e-21	197	23.3503
RTS_NC_009651_84380_85179_+_exp	84391~84555	54	300819976	resolvase protein [Escherichia coli MS 107-1]	8e-25	197	27.4112
RTS_NC_009652_151_830_-_stat	733~428	101	216996021	hypothetical protein pKpn114_07 [Klebsiella pneumoniae]	4e-51	101	100
RTS_NC_009652_3821_4230_+_exp	3924~4070	48	154485920	hypothetical protein BIFADO_00003 [Bifidobacterium adolescentis L2-32]	6e-11	42	114.286
RTS_NC_009652_3761_4230_-_stat	4134~3901	77	190570386	hypothetical protein pIGRW12_p6 [Escherichia coli]	3e-20	175	44
RTS_NC_009652_3761_4230_-_stat	4145~4056	29	41056926	hypothetical protein p9123p8 [Escherichia coli]	9e-09	147	19.7279
RTS_NC_009652_3761_4230_-_stat	4195~3968	75	307315452	hypothetical protein EschWDRAFT_4628 [Escherichia coli W]	1e-26	163	46.0123
RTS_NC_009653_2233_2402_-_stat	2394~2289	35	301643374	conserved domain protein [Escherichia coli MS 146-1]	1e-10	103	33.9806
RTS_NC_009653_3043_3332_-_exp	3233~3096	45	216996021	hypothetical protein pKpn114_07 [Klebsiella pneumoniae]	7e-18	101	44.5545
RTS_NC_009653_2653_3362_-_stat	3350~3096	84	216996021	hypothetical protein pKpn114_07 [Klebsiella pneumoniae]	4e-18	101	83.1683
