# Supplementary material for: Multiple-omic data analysis of Klebsiella pneumoniae MGH 78578 reveals its transcriptional architecture and regulatory features
Source: BMC Genomics. 2012 Nov 29;13:679. doi: 10.1186/1471-2164-13-679 (PMC3536570; doi:10.1186/1471-2164-13-679)
Supplement: Additional file 5 — List of antisense transcripts. [file 1471-2164-13-679-S5.xlsx]

## Sheet: antisense_analysis_gene_coverag
				Coverage of target by antisense RTS
Antisense RTS	Sense RTS	Gene included in sense RTS	Class of overlap between RTSs	Sense RTS	Gene	Function of gene included in sense RTS
RTS_NC_009648_159822_164911_+_exp	RTS_NC_009648_160482_161191_-_exp	KPN_00134	Sense RTS completely covered by antisense RTS	100	100	yadF putative carbonic anhdrase
RTS_NC_009648_478498_483077_+_exp	RTS_NC_009648_482128_482872_-_exp	KPN_00439	Sense RTS completely covered by antisense RTS	100	100	ylaC hypothetical protein
RTS_NC_009648_513964_514823_+_exp	RTS_NC_009648_514204_515813_-_exp	KPN_00466	3' overlapping	38.5	96.1	ybbJ hypothetical protein
RTS_NC_009648_733182_735361_+_exp	RTS_NC_009648_734322_737151_-_exp	KPN_00646	3' overlapping	36.7	100	ybdM hypothetical protein
RTS_NC_009648_986345_989964_+_exp	RTS_NC_009648_986735_987204_-_exp	KPN_00880	Sense RTS completely covered by antisense RTS	100	100	grxA for glutathione
RTS_NC_009648_1021499_1025124_+_exp	RTS_NC_009648_1021895_1022244_-_exp	KPN_00913	Sense RTS completely covered by antisense RTS	100	100	cspD DNA replication inhibitor
RTS_NC_009648_1125913_1128816_+_exp	RTS_NC_009648_1127863_1128482_-_exp	KPN_00992	Sense RTS completely covered by antisense RTS	100	100	mgsA methylglyoxal synthase
RTS_NC_009648_1170614_1174147_+_exp	RTS_NC_009648_1173884_1174113_-_exp	KPN_01023	Sense RTS completely covered by antisense RTS	100	100	hypothetical protein
RTS_NC_009648_1219100_1220289_+_exp	RTS_NC_009648_1220090_1220319_-_exp	KPN_01070	3' overlapping	86.9	91.2	yceO hypothetical protein
RTS_NC_009648_1337646_1340084_+_exp	RTS_NC_009648_1339026_1339885_-_exp	KPN_01190	Sense RTS completely covered by antisense RTS	100	100	putative glutathione peroxidase
RTS_NC_009648_1362803_1363332_+_exp	RTS_NC_009648_1361213_1363362_-_exp	KPN_01211	Antisense RTS completely covered by sense RTS	24.6	99	nudG pyrimidine (deoxy)nucleoside triphosphate pyrophosphohydrolase
RTS_NC_009648_1466220_1467893_+_exp	RTS_NC_009648_1467330_1467889_-_exp	KPN_01307	Sense RTS completely covered by antisense RTS	100	100	pseudogene
RTS_NC_009648_1467894_1469806_+_exp	RTS_NC_009648_1468830_1469719_-_exp	KPN_01309	Sense RTS completely covered by antisense RTS	100	100	ycjI murein peptide amidase A
RTS_NC_009648_1643086_1645719_+_exp	RTS_NC_009648_1645036_1645835_-_exp	KPN_01483	3' overlapping	85.5	100	acpD azoreductase
RTS_NC_009648_1792696_1793585_+_exp	RTS_NC_009648_1793176_1794025_-_exp	KPN_01613	3' overlapping	48.2	100	hypothetical protein
RTS_NC_009648_1803646_1805259_+_exp	RTS_NC_009648_1804846_1805343_-_exp	KPN_01623	3' overlapping	83.1	100	marB hypothetical protein
RTS_NC_009648_1805260_1805994_+_exp	RTS_NC_009648_1805344_1805945_-_exp	KPN_01625	Sense RTS completely covered by antisense RTS	100	100	DNA-binding transcriptional repressor MarR
RTS_NC_009648_1864667_1866576_+_exp	RTS_NC_009648_1865567_1865826_-_exp	KPN_01686	Sense RTS completely covered by antisense RTS	100	100	hypothetical protein
RTS_NC_009648_1893401_1894270_+_exp	RTS_NC_009648_1893407_1894296_-_exp	KPN_01713	3' overlapping	97.1	99.2	hypothetical protein
RTS_NC_009648_2654273_2654641_+_exp	RTS_NC_009648_2654363_2654532_-_exp	KPN_02431	Sense RTS completely covered by antisense RTS	100	100	tRNA for serine
RTS_NC_009648_2810932_2811731_+_exp	RTS_NC_009648_2810882_2814821_-_exp	KPN_02564	Antisense RTS completely covered by sense RTS	20.3	92.4	yehW glycine betaine/choline ABC transporter membrane protein
RTS_NC_009648_2817323_2821362_+_exp	RTS_NC_009648_2819903_2822622_-_exp	KPN_02571	3' overlapping	53.7	100	putative integrase, catalytic region
RTS_NC_009648_2817323_2821362_+_exp	RTS_NC_009648_2819903_2822622_-_exp	KPN_02572	3' overlapping	53.7	100	IS150 hypothetical protein
RTS_NC_009648_3103282_3103661_+_exp	RTS_NC_009648_3103342_3104651_-_exp	KPN_02829	3' overlapping	24.4	100	putative inner membrane protein
RTS_NC_009648_3469850_3472239_+_exp	RTS_NC_009648_3470030_3470319_-_exp	KPN_03160	Sense RTS completely covered by antisense RTS	100	100	ygdI hypothetical protein
RTS_NC_009648_3563586_3565015_+_exp	RTS_NC_009648_3564546_3568735_-_exp	KPN_03247	3' overlapping	11.2	90.4	putative acyltransferase
RTS_NC_009648_3608639_3617058_+_exp	RTS_NC_009648_3616649_3617448_-_exp	KPN_03295	3' overlapping	51.2	90.4	acyltransferase domain
RTS_NC_009648_3777255_3778774_+_exp	RTS_NC_009648_3778125_3779074_-_exp	KPN_03454	3' overlapping	68.4	94.9	ribB 3,4-dihydroxy-2-butanone 4-phosphate synthase
RTS_NC_009648_4009489_4010007_+_exp	RTS_NC_009648_4006399_4010138_-_exp	KPN_03651	Antisense RTS completely covered by sense RTS	13.9	100	yhcR hypothetical protein
RTS_NC_009648_4080887_4085743_+_exp	RTS_NC_009648_4084847_4085519_-_exp	KPN_03742	Sense RTS completely covered by antisense RTS	100	100	yhfA hypothetical protein
RTS_NC_009648_4080887_4085743_+_exp	RTS_NC_009648_4085520_4085769_-_exp	KPN_03742	3' overlapping	89.6	100	yhfA hypothetical protein
RTS_NC_009648_4469781_4472111_+_exp	RTS_NC_009648_4471642_4472411_-_exp	KPN_04083	3' overlapping	61	100	yidG hypothetical protein
RTS_NC_009648_4512706_4518540_+_exp	RTS_NC_009648_4517032_4518431_-_exp	KPN_04124	Sense RTS completely covered by antisense RTS	100	100	yieG putative membrane / transport protein
RTS_NC_009648_4732731_4736159_+_exp	RTS_NC_009648_4735221_4736170_-_exp	KPN_04326	3' overlapping	98.8	100	ysgA putative dienelactone hydrolase
RTS_NC_009648_4741755_4744844_+_exp	RTS_NC_009648_4744251_4744725_-_exp	KPN_04336	Sense RTS completely covered by antisense RTS	100	100	rfaH transcriptional activator RfaH
RTS_NC_009648_4741755_4744844_+_exp	RTS_NC_009648_4744726_4744930_-_exp	KPN_04336	3' overlapping	57.8	100	rfaH transcriptional activator RfaH
RTS_NC_009648_4883395_4885994_+_exp	RTS_NC_009648_4884985_4885454_-_exp	KPN_04462	Sense RTS completely covered by antisense RTS	100	100	DNA-binding transcriptional regulator SoxS
RTS_NC_009648_5185311_5187100_+_exp	RTS_NC_009648_5185401_5186170_-_exp	KPN_04733	Sense RTS completely covered by antisense RTS	100	100	putative transcriptional regulator
RTS_NC_009648_5304235_5307213_+_exp	RTS_NC_009648_5306515_5307164_-_exp	KPN_04849	Sense RTS completely covered by antisense RTS	100	100	yjjX NTPase
RTS_NC_009648_460298_461207_-_exp	RTS_NC_009648_460288_460877_+_exp	KPN_00416	3' overlapping	98.3	100	ybaY glycoprotein/polysaccharide metabolism
RTS_NC_009648_1672393_1672987_-_exp	RTS_NC_009648_1672368_1672657_+_exp	KPN_01503	3' overlapping	91.3	100	yqaE YqaE family transport protein
RTS_NC_009648_1691867_1693486_-_exp	RTS_NC_009648_1691902_1692581_+_exp	KPN_01522	Sense RTS completely covered by antisense RTS	100	100	ydgC hypothetical protein
RTS_NC_009648_1746613_1749752_-_exp	RTS_NC_009648_1748323_1748432_+_exp	KPN_01571	Sense RTS completely covered by antisense RTS	100	100	hypothetical protein
RTS_NC_009648_1746613_1749752_-_exp	RTS_NC_009648_1748383_1748432_+_exp	KPN_01571	Sense RTS completely covered by antisense RTS	100	100	hypothetical protein
RTS_NC_009648_1783388_1785087_-_exp	RTS_NC_009648_1783208_1784247_+_exp	KPN_01606	3' overlapping	82.7	100	ygbI DEOR-type transcriptional regulator
RTS_NC_009648_2177902_2178106_-_exp	RTS_NC_009648_2177817_2181076_+_exp	KPN_01982	Antisense RTS completely covered by sense RTS	6.3	94.7	ydhI hypothetical protein
RTS_NC_009648_2208506_2210105_-_exp	RTS_NC_009648_2208616_2209475_+_exp	KPN_02015	Sense RTS completely covered by antisense RTS	100	100	amino acid exporter
RTS_NC_009648_2329445_2332194_-_exp	RTS_NC_009648_2326565_2330574_+_exp	KPN_02126	3' overlapping	28.2	100	putative ABC transporter ATP
RTS_NC_009648_2564744_2566313_-_exp	RTS_NC_009648_2565184_2565773_+_exp	KPN_02342	Sense RTS completely covered by antisense RTS	100	100	putative outer membrane or exported
RTS_NC_009648_2578384_2579243_-_exp	RTS_NC_009648_2578228_2578673_+_exp	KPN_02353	3' overlapping	64.9	100	yebW hypothetical protein
RTS_NC_009648_2648387_2652491_-_exp	RTS_NC_009648_2648572_2649551_+_exp	KPN_02426	Sense RTS completely covered by antisense RTS	100	100	yedA hypothetical protein
RTS_NC_009648_2682053_2684352_-_exp	RTS_NC_009648_2683163_2683632_+_exp	KPN_02461	Sense RTS completely covered by antisense RTS	100	100	4-oxalocrotonate tautomerase
RTS_NC_009648_2797877_2799371_-_exp	RTS_NC_009648_2797942_2798411_+_exp	KPN_02552	Sense RTS completely covered by antisense RTS	100	100	uspA universal stress protein A
RTS_NC_009648_2924538_2933094_-_exp	RTS_NC_009648_2925405_2925994_+_exp	KPN_02657	Sense RTS completely covered by antisense RTS	100	100	yfaO putative enzyme (Nudix hydrolase)
RTS_NC_009648_3536794_3556013_-_exp	RTS_NC_009648_3535324_3537323_+_exp	KPN_03227	3' overlapping	26.5	100	hypothetical protein
RTS_NC_009648_3569706_3573295_-_exp	RTS_NC_009648_3571326_3572425_+_exp	KPN_03253	Sense RTS completely covered by antisense RTS	100	100	lysR DNA
RTS_NC_009648_3653159_3654258_-_exp	RTS_NC_009648_3652889_3654378_+_exp	KPN_03337	Antisense RTS completely covered by sense RTS	73.8	93.1	transposase
RTS_NC_009648_3665309_3667278_-_exp	RTS_NC_009648_3664988_3666018_+_exp	KPN_03347	3' overlapping	68.8	100	ygfA putative ligase
RTS_NC_009648_3738645_3742354_-_exp	RTS_NC_009648_3738684_3739294_+_exp	KPN_03414	Sense RTS completely covered by antisense RTS	100	100	hypothetical protein
RTS_NC_009648_3920533_3924752_-_exp	RTS_NC_009648_3922363_3923222_+_exp	KPN_03561	Sense RTS completely covered by antisense RTS	100	100	yhbO intracellular proteinase
RTS_NC_009648_3920533_3924752_-_exp	RTS_NC_009648_3923413_3924092_+_exp	KPN_03563	Sense RTS completely covered by antisense RTS	100	100	yhbQ GIY
RTS_NC_009648_4052729_4054157_-_exp	RTS_NC_009648_4048553_4052827_+_exp	KPN_03691	3' overlapping	2.3	95.6	mscL large
RTS_NC_009648_4052729_4054157_-_exp	RTS_NC_009648_4052828_4053168_+_exp	KPN_03691	Sense RTS completely covered by antisense RTS	100	95.6	mscL large
RTS_NC_009648_4950391_4951700_-_exp	RTS_NC_009648_4950001_4951610_+_exp	KPN_04522	3' overlapping	75.8	100	putative transposase
RTS_NC_009649_1_1104_+_exp	RTS_NC_009649_421_1130_-_exp	KPN_pKPN3p05860	3' overlapping	96.3	99.3	hypothetical protein
RTS_NC_009650_7881_9989_+_exp	RTS_NC_009650_9111_10060_-_exp	KPN_pKPN4p07048	3' overlapping	92.5	100	putative cytoplasmic protein
RTS_NC_009650_7881_9989_+_exp	RTS_NC_009650_9111_10060_-_exp	KPN_pKPN4p07049	3' overlapping	92.5	99.6	transposase for IS26
RTS_NC_009650_9990_11770_+_exp	RTS_NC_009650_10911_11890_-_exp	KPN_pKPN4p07051	3' overlapping	87.7	100	putative DEOR transcriptional regulator
RTS_NC_009651_721_1790_+_exp	RTS_NC_009651_751_1270_-_exp	KPN_pKPN5p08162	Sense RTS completely covered by antisense RTS	100	100	putative transposase
RTS_NC_009651_721_1790_+_exp	RTS_NC_009651_751_1270_-_exp	KPN_pKPN5p08163	Sense RTS completely covered by antisense RTS	100	100	putative transposase
RTS_NC_009651_721_1790_+_exp	RTS_NC_009651_1271_1790_-_exp	KPN_pKPN5p08163	Sense RTS completely covered by antisense RTS	100	100	putative transposase
RTS_NC_009651_23073_24041_+_exp	RTS_NC_009651_22983_24087_-_exp	KPN_pKPN5p08188	Antisense RTS completely covered by sense RTS	87.7	100	hypothetical protein
RTS_NC_009651_28204_29033_+_exp	RTS_NC_009651_28174_29003_-_exp	KPN_pKPN5p08195	5' overlapping	96.4	100	putative transposase
RTS_NC_009651_39638_40407_+_exp	RTS_NC_009651_39398_39707_-_exp	KPN_pKPN5p08206	5' overlapping	22.3	100	transposase
RTS_NC_009651_39638_40407_+_exp	RTS_NC_009651_39708_40527_-_exp	KPN_pKPN5p08206	3' overlapping	85.3	100	transposase
RTS_NC_009651_67062_67891_+_exp	RTS_NC_009651_66757_67861_-_exp	KPN_pKPN5p08235	5' overlapping	72.4	100	putative transposase
RTS_NC_009651_69162_70591_-_exp	RTS_NC_009651_67932_69361_+_exp	KPN_pKPN5p08237	3' overlapping	13.9	100	hypothetical protein
RTS_NC_009648_324145_324434_+_stat	RTS_NC_009648_324175_324554_-_stat	KPN_00284	3' overlapping	68.3	94.1	yeiE putative transcriptional regulator (LysR familiy)
RTS_NC_009648_480898_482807_+_stat	RTS_NC_009648_482278_482872_-_stat	KPN_00439	3' overlapping	89.1	100	ylaC hypothetical protein
RTS_NC_009648_513964_514823_+_stat	RTS_NC_009648_514354_515813_-_stat	KPN_00466	3' overlapping	32.1	96.1	ybbJ hypothetical protein
RTS_NC_009648_862504_866082_+_stat	RTS_NC_009648_865024_865913_-_stat	KPN_00780	Sense RTS completely covered by antisense RTS	100	100	ybhA phosphotransferase
RTS_NC_009648_1003955_1006914_+_stat	RTS_NC_009648_1005965_1006889_-_stat	KPN_00901	Sense RTS completely covered by antisense RTS	100	91.6	ybjS putative dehydrogenase, NAD(P)
RTS_NC_009648_1003955_1006914_+_stat	RTS_NC_009648_1006890_1011324_-_stat	KPN_00901	3' overlapping	0.5	91.6	ybjS putative dehydrogenase, NAD(P)
RTS_NC_009648_1121650_1122422_+_stat	RTS_NC_009648_1121450_1122272_-_stat	KPN_00987	5' overlapping	75.7	100	sulA SOS cell division inhibitor
RTS_NC_009648_1122553_1125362_+_stat	RTS_NC_009648_1125223_1126022_-_stat	KPN_00989	3' overlapping	17.4	100	yccS efflux transport protein
RTS_NC_009648_1125913_1128816_+_stat	RTS_NC_009648_1127863_1128482_-_stat	KPN_00992	Sense RTS completely covered by antisense RTS	100	100	mgsA methylglyoxal synthase
RTS_NC_009648_1152203_1154542_+_stat	RTS_NC_009648_1154133_1154542_-_stat	KPN_01005	Sense RTS completely covered by antisense RTS	100	100	yccK sulfur transfer protein TusE
RTS_NC_009648_1219070_1220289_+_stat	RTS_NC_009648_1220120_1220319_-_stat	KPN_01070	3' overlapping	84.9	91.2	yceO hypothetical protein
RTS_NC_009648_1306969_1309968_+_stat	RTS_NC_009648_1309255_1309604_-_stat	KPN_01155	Sense RTS completely covered by antisense RTS	100	100	hypothetical protein
RTS_NC_009648_1362833_1364172_+_stat	RTS_NC_009648_1362893_1363452_-_stat	KPN_01211	Sense RTS completely covered by antisense RTS	100	100	nudG pyrimidine (deoxy)nucleoside triphosphate pyrophosphohydrolase
RTS_NC_009648_1391453_1392252_+_stat	RTS_NC_009648_1391693_1392070_-_stat	KPN_01239	Sense RTS completely covered by antisense RTS	100	100	ydjM possible SOS response
RTS_NC_009648_1550563_1551062_+_stat	RTS_NC_009648_1543508_1551092_-_stat	KPN_01385	Antisense RTS completely covered by sense RTS	6.6	100	regulatory protein
RTS_NC_009648_1633426_1645719_+_stat	RTS_NC_009648_1644976_1645715_-_stat	KPN_01483	Sense RTS completely covered by antisense RTS	100	100	acpD azoreductase
RTS_NC_009648_1745923_1746482_+_stat	RTS_NC_009648_1746043_1746512_-_stat	KPN_01569	3' overlapping	93.6	100	asr acid shock protein
RTS_NC_009648_1779313_1780227_+_stat	RTS_NC_009648_1779518_1783107_-_stat	KPN_01602	3' overlapping	19.8	93.4	ygbM putative epimerase/isomerase
RTS_NC_009648_1792696_1793435_+_stat	RTS_NC_009648_1793176_1794025_-_stat	KPN_01613	3' overlapping	30.5	100	hypothetical protein
RTS_NC_009648_1855427_1856286_+_stat	RTS_NC_009648_1855187_1856826_-_stat	KPN_01678	Antisense RTS completely covered by sense RTS	52.4	92.5	putative oxidoreductase, Fe-S subunit
RTS_NC_009648_1877627_1878636_+_stat	RTS_NC_009648_1878107_1882746_-_stat	KPN_01697	3' overlapping	11.4	100	putative glyoxalase/bleomycin resistance protein/dioxygenase
RTS_NC_009648_1975197_1975906_+_stat	RTS_NC_009648_1974957_1976123_-_stat	KPN_01792	Antisense RTS completely covered by sense RTS	60.8	91	hypothetical protein
RTS_NC_009648_2019781_2020790_+_stat	RTS_NC_009648_2019781_2020910_-_stat	KPN_01826	Antisense RTS completely covered by sense RTS	89.4	100	hypothetical protein
RTS_NC_009648_2110370_2111079_+_stat	RTS_NC_009648_2107509_2110959_-_stat	KPN_01914	5' overlapping	17.1	99.3	putative regulator
RTS_NC_009648_2110370_2111079_+_stat	RTS_NC_009648_2107700_2110959_-_stat	KPN_01914	5' overlapping	18.1	99.3	putative regulator
RTS_NC_009648_2116850_2117319_+_stat	RTS_NC_009648_2117000_2117259_-_stat	KPN_01922	Sense RTS completely covered by antisense RTS	100	100	hypothetical protein
RTS_NC_009648_2136863_2137812_+_stat	RTS_NC_009648_2136041_2138022_-_stat	KPN_01941	Antisense RTS completely covered by sense RTS	47.9	94.5	tehA potassium-tellurite ethidium and proflavin transporter
RTS_NC_009648_2153213_2154042_+_stat	RTS_NC_009648_2153223_2154042_-_stat	KPN_01955	Sense RTS completely covered by antisense RTS	100	100	hypothetical protein
RTS_NC_009648_2270975_2271414_+_stat	RTS_NC_009648_2270825_2271224_-_stat	KPN_02071	5' overlapping	62.4	100	putative enzyme
RTS_NC_009648_2270975_2271414_+_stat	RTS_NC_009648_2271225_2272019_-_stat	KPN_02071	3' overlapping	23.8	100	putative enzyme
RTS_NC_009648_2654273_2654641_+_stat	RTS_NC_009648_2654363_2654532_-_stat	KPN_02431	Sense RTS completely covered by antisense RTS	100	100	tRNA for serine
RTS_NC_009648_2820593_2821962_+_stat	RTS_NC_009648_2819903_2823372_-_stat	KPN_02572	Antisense RTS completely covered by sense RTS	39.5	100	IS150 hypothetical protein
RTS_NC_009648_2972956_2973425_+_stat	RTS_NC_009648_2970469_2973190_-_stat	KPN_02703	5' overlapping	8.6	96.1	cvpA colicin V production protein
RTS_NC_009648_2972956_2973425_+_stat	RTS_NC_009648_2973191_2976708_-_stat	KPN_02703	3' overlapping	6.7	96.1	cvpA colicin V production protein
RTS_NC_009648_4205407_4206827_+_stat	RTS_NC_009648_4205368_4205572_-_stat	KPN_03848	5' overlapping	80.9	90.9	putative phenolic acid decarboxylase
RTS_NC_009648_4205407_4206827_+_stat	RTS_NC_009648_4205573_4205987_-_stat	KPN_03848	Sense RTS completely covered by antisense RTS	100	90.9	putative phenolic acid decarboxylase
RTS_NC_009648_4277084_4277883_+_stat	RTS_NC_009648_4276484_4277853_-_stat	KPN_03901	5' overlapping	56.2	100	IS150 hypothetical protein
RTS_NC_009648_4468431_4472111_+_stat	RTS_NC_009648_4471132_4472411_-_stat	KPN_04082	3' overlapping	76.5	100	yidF putative regulator
RTS_NC_009648_4468431_4472111_+_stat	RTS_NC_009648_4471132_4472411_-_stat	KPN_04083	3' overlapping	76.5	100	yidG hypothetical protein
RTS_NC_009648_5052226_5057979_+_stat	RTS_NC_009648_5056876_5057945_-_stat	KPN_04626	Sense RTS completely covered by antisense RTS	100	100	fbp fructose-1,6-bisphosphatase
RTS_NC_009648_5211112_5216498_+_stat	RTS_NC_009648_5215642_5216441_-_stat	KPN_04757	Sense RTS completely covered by antisense RTS	100	100	putative NAD(P)H dehydrogenase (quinone)
RTS_NC_009648_493468_495607_-_stat	RTS_NC_009648_495178_496101_+_stat	KPN_00450	5' overlapping	46.5	100	ybaN hypothetical protein
RTS_NC_009648_537456_538315_-_stat	RTS_NC_009648_536916_541795_+_stat	KPN_00492	Antisense RTS completely covered by sense RTS	17.6	100	similar to PapD
RTS_NC_009648_862229_862463_-_stat	RTS_NC_009648_862234_862403_+_stat	KPN_00776	Sense RTS completely covered by antisense RTS	100	100	ybhT hypothetical protein
RTS_NC_009648_1093553_1095042_-_stat	RTS_NC_009648_1094933_1097412_+_stat	KPN_00964	5' overlapping	4.4	100	putative transmembrane amino acid transporter protein
RTS_NC_009648_1321698_1321957_-_stat	RTS_NC_009648_1321698_1321987_+_stat	KPN_01169	Antisense RTS completely covered by sense RTS	89.6	98.5	hypothetical protein
RTS_NC_009648_1329306_1331095_-_stat	RTS_NC_009648_1329126_1330315_+_stat	KPN_01180	3' overlapping	84.9	93.6	putative glycosyl transferase
RTS_NC_009648_1707593_1709532_-_stat	RTS_NC_009648_1707983_1708632_+_stat	KPN_01536	Sense RTS completely covered by antisense RTS	100	100	ydaL hypothetical protein
RTS_NC_009648_1899677_1900181_-_stat	RTS_NC_009648_1898747_1899996_+_stat	KPN_01719	3' overlapping	25.5	100	hypothetical protein
RTS_NC_009648_1910337_1912296_-_stat	RTS_NC_009648_1910237_1911306_+_stat	KPN_01729	3' overlapping	90.6	90.9	carbohydrate kinase
RTS_NC_009648_2107509_2110959_-_stat	RTS_NC_009648_2108240_2109309_+_stat	KPN_01912	Sense RTS completely covered by antisense RTS	100	100	rihA ribonucleoside hydrolase 1
RTS_NC_009648_2107700_2110959_-_stat	RTS_NC_009648_2108240_2109309_+_stat	KPN_01912	Sense RTS completely covered by antisense RTS	100	100	rihA ribonucleoside hydrolase 1
RTS_NC_009648_2177877_2178106_-_stat	RTS_NC_009648_2177757_2181076_+_stat	KPN_01982	Antisense RTS completely covered by sense RTS	6.9	100	ydhI hypothetical protein
RTS_NC_009648_2199262_2199571_-_stat	RTS_NC_009648_2199342_2199511_+_stat	KPN_02006	Sense RTS completely covered by antisense RTS	100	100	tRNA for valine
RTS_NC_009648_2199262_2199571_-_stat	RTS_NC_009648_2199342_2199511_+_stat	KPN_02007	Sense RTS completely covered by antisense RTS	100	100	tRNA for valine
RTS_NC_009648_2208616_2210255_-_stat	RTS_NC_009648_2208676_2209535_+_stat	KPN_02015	Sense RTS completely covered by antisense RTS	100	100	amino acid exporter
RTS_NC_009648_2353718_2354907_-_stat	RTS_NC_009648_2353868_2354787_+_stat	KPN_02148	Sense RTS completely covered by antisense RTS	100	100	LysR family transcriptional regulator
RTS_NC_009648_2361278_2361987_-_stat	RTS_NC_009648_2361398_2361721_+_stat	KPN_02154	Sense RTS completely covered by antisense RTS	100	100	hypothetical protein
RTS_NC_009648_2361278_2361987_-_stat	RTS_NC_009648_2361398_2361721_+_stat	KPN_02155	Sense RTS completely covered by antisense RTS	100	100	hypothetical protein
RTS_NC_009648_2361278_2361987_-_stat	RTS_NC_009648_2361722_2361987_+_stat	KPN_02155	Sense RTS completely covered by antisense RTS	100	100	hypothetical protein
RTS_NC_009648_2415909_2417333_-_stat	RTS_NC_009648_2415893_2417707_+_stat	KPN_02206	Antisense RTS completely covered by sense RTS	78.5	100	purU formyltetrahydrofolate deformylase
RTS_NC_009648_2415909_2417333_-_stat	RTS_NC_009648_2415893_2417707_+_stat	KPN_02207	Antisense RTS completely covered by sense RTS	78.5	100	tRNA for tyrosine
RTS_NC_009648_2417334_2418083_-_stat	RTS_NC_009648_2415893_2417707_+_stat	KPN_02208	3' overlapping	20.6	100	tRNA for tyrosine
RTS_NC_009648_2565214_2566343_-_stat	RTS_NC_009648_2565184_2565443_+_stat	KPN_02342	3' overlapping	88.4	95.8	putative outer membrane or exported
RTS_NC_009648_2578384_2579243_-_stat	RTS_NC_009648_2578354_2578673_+_stat	KPN_02353	3' overlapping	90.6	100	yebW hypothetical protein
RTS_NC_009648_2682053_2684352_-_stat	RTS_NC_009648_2683163_2683632_+_stat	KPN_02461	Sense RTS completely covered by antisense RTS	100	100	4-oxalocrotonate tautomerase
RTS_NC_009648_3439018_3440507_-_stat	RTS_NC_009648_3439408_3440507_+_stat	KPN_03137	Sense RTS completely covered by antisense RTS	100	100	queF 7-cyano-7-deazaguanine reductase
RTS_NC_009648_3571956_3573415_-_stat	RTS_NC_009648_3573096_3573445_+_stat	KPN_03255	5' overlapping	91.4	93.9	hypothetical protein
RTS_NC_009648_3742425_3743019_-_stat	RTS_NC_009648_3742305_3743033_+_stat	KPN_03418	Antisense RTS completely covered by sense RTS	81.6	96.2	hypothetical protein
RTS_NC_009648_3743020_3743944_-_stat	RTS_NC_009648_3743034_3743974_+_stat	KPN_03419	5' overlapping	96.8	98.8	putative glutathione S-transferase YghU
RTS_NC_009648_4004699_4005726_-_stat	RTS_NC_009648_4004689_4005368_+_stat	KPN_03645	3' overlapping	98.5	100	argR arginine repressor
RTS_NC_009648_4005727_4010023_-_stat	RTS_NC_009648_4005679_4006358_+_stat	KPN_03646	3' overlapping	92.9	96.5	pseudogene
RTS_NC_009648_4005727_4010023_-_stat	RTS_NC_009648_4005679_4006358_+_stat	KPN_03647	3' overlapping	92.9	100	yhcN hypothetical protein
RTS_NC_009648_4010024_4012378_-_stat	RTS_NC_009648_4009969_4010978_+_stat	KPN_03652	3' overlapping	94.5	100	yhcS putative DNA
RTS_NC_009648_4128372_4129780_-_stat	RTS_NC_009648_4129761_4130500_+_stat	KPN_03783	5' overlapping	2.6	100	yhgH putative periplasmic gluconate
RTS_NC_009648_4189318_4190387_-_stat	RTS_NC_009648_4188958_4189997_+_stat	KPN_03832	3' overlapping	65.4	100	yhhL hypothetical protein
RTS_NC_009648_4339442_4341321_-_stat	RTS_NC_009648_4338302_4340541_+_stat	KPN_03959	3' overlapping	49.1	100	yibQ hypothetical protein
RTS_NC_009648_4668683_4670052_-_stat	RTS_NC_009648_4668683_4668792_+_stat	KPN_04263	Sense RTS completely covered by antisense RTS	100	100	tRNA for tryptophan
RTS_NC_009648_4753696_4754845_-_stat	RTS_NC_009648_4750756_4754919_+_stat	KPN_04344	Antisense RTS completely covered by sense RTS	27.6	100	hemG protoporphyrinogen oxidase
RTS_NC_009648_4762727_4764221_-_stat	RTS_NC_009648_4764112_4765901_+_stat	KPN_04353	5' overlapping	6.1	100	tRNA for threonine
RTS_NC_009648_4949426_4950890_-_stat	RTS_NC_009648_4949971_4951820_+_stat	KPN_04521	5' overlapping	49.7	100	hypothetical protein
RTS_NC_009648_4977876_4978245_-_stat	RTS_NC_009648_4977096_4978135_+_stat	KPN_04546	3' overlapping	24.9	100	ecnA entericidin A
RTS_NC_009648_5199921_5200180_-_stat	RTS_NC_009648_5199705_5200454_+_stat	KPN_04745	Antisense RTS completely covered by sense RTS	34.6	100	tRNA for glutamate
RTS_NC_009649_68016_69295_+_stat	RTS_NC_009649_68706_69235_-_stat	KPN_pKPN3p05929	Sense RTS completely covered by antisense RTS	100	100	hypothetical protein
RTS_NC_009649_71286_71905_+_stat	RTS_NC_009649_71376_73315_-_stat	KPN_pKPN3p05933	3' overlapping	27.3	100	copper-binding protein
RTS_NC_009649_70416_71275_-_stat	RTS_NC_009649_69336_71215_+_stat	KPN_pKPN3p05932	3' overlapping	42.5	100	hypothetical protein
RTS_NC_009650_7941_9989_+_stat	RTS_NC_009650_9081_10030_-_stat	KPN_pKPN4p07048	3' overlapping	95.7	100	putative cytoplasmic protein
RTS_NC_009650_7941_9989_+_stat	RTS_NC_009650_9081_10030_-_stat	KPN_pKPN4p07049	3' overlapping	95.7	99.6	transposase for IS26
RTS_NC_009650_21441_21730_-_stat	RTS_NC_009650_19491_21584_+_stat	KPN_pKPN4p07061	3' overlapping	6.8	100	putative resolvase
RTS_NC_009650_21441_21730_-_stat	RTS_NC_009650_21585_22544_+_stat	KPN_pKPN4p07061	5' overlapping	15.1	100	putative resolvase
RTS_NC_009650_21891_22750_-_stat	RTS_NC_009650_21585_22544_+_stat	KPN_pKPN4p07062	3' overlapping	68.1	99	beta-lactamase
RTS_NC_009650_21891_22750_-_stat	RTS_NC_009650_22545_22780_+_stat	KPN_pKPN4p07062	5' overlapping	87.2	99	beta-lactamase
RTS_NC_009651_721_1790_+_stat	RTS_NC_009651_751_1270_-_stat	KPN_pKPN5p08162	Sense RTS completely covered by antisense RTS	100	100	putative transposase
RTS_NC_009651_721_1790_+_stat	RTS_NC_009651_751_1270_-_stat	KPN_pKPN5p08163	Sense RTS completely covered by antisense RTS	100	100	putative transposase
RTS_NC_009651_721_1790_+_stat	RTS_NC_009651_1271_3980_-_stat	KPN_pKPN5p08163	3' overlapping	19.2	100	putative transposase
RTS_NC_009651_23073_24041_+_stat	RTS_NC_009651_22893_24087_-_stat	KPN_pKPN5p08188	Antisense RTS completely covered by sense RTS	81.1	100	hypothetical protein
RTS_NC_009651_28174_29033_+_stat	RTS_NC_009651_28174_29003_-_stat	KPN_pKPN5p08195	Sense RTS completely covered by antisense RTS	100	100	putative transposase
RTS_NC_009651_39608_40467_+_stat	RTS_NC_009651_39398_39707_-_stat	KPN_pKPN5p08206	5' overlapping	32	100	transposase
RTS_NC_009651_39608_40467_+_stat	RTS_NC_009651_39708_40527_-_stat	KPN_pKPN5p08206	3' overlapping	92.7	100	transposase
RTS_NC_009651_41468_44037_+_stat	RTS_NC_009651_42878_43347_-_stat	KPN_pKPN5p08209	Sense RTS completely covered by antisense RTS	100	100	hypothetical protein
RTS_NC_009651_67062_67891_+_stat	RTS_NC_009651_66757_67956_-_stat	KPN_pKPN5p08235	Antisense RTS completely covered by sense RTS	69.1	100	putative transposase
RTS_NC_009651_69132_70531_-_stat	RTS_NC_009651_67932_69361_+_stat	KPN_pKPN5p08237	3' overlapping	16	100	hypothetical protein
RTS_NC_009652_151_830_-_stat	RTS_NC_009652_1_860_+_stat	KPN_pKPN6p09258	Antisense RTS completely covered by sense RTS	79	100	RNA one modulator-like protein
RTS_NC_009652_151_830_-_stat	RTS_NC_009652_1_860_+_stat	KPN_pKPN6p09259	Antisense RTS completely covered by sense RTS	79	100	Excl1 protein
RTS_NC_009653_1423_1696_-_stat	RTS_NC_009653_1393_1641_+_stat	KPN_pKPN7p10263	3' overlapping	87.9	100	hypothetical protein
RTS_NC_009653_1423_1696_-_stat	RTS_NC_009653_1642_2012_+_stat	KPN_pKPN7p10263	5' overlapping	14.6	100	hypothetical protein
RTS_NC_009653_2653_3362_-_stat	RTS_NC_009653_2083_3332_+_stat	KPN_pKPN7p10265	3' overlapping	54.4	100	RNA one modulator-like protein
RTS_NC_009653_2653_3362_-_stat	RTS_NC_009653_2083_3332_+_stat	KPN_pKPN7p10266	3' overlapping	54.4	100	Excl1 protein
