# Supplementary material for: Multiple-omic data analysis of Klebsiella pneumoniae MGH 78578 reveals its transcriptional architecture and regulatory features
Source: BMC Genomics. 2012 Nov 29;13:679. doi: 10.1186/1471-2164-13-679 (PMC3536570; doi:10.1186/1471-2164-13-679)
Supplement: Additional file 6 — Expression level differences between exponential versus stationary phase for the five sigma factors and known virulence genes. [file 1471-2164-13-679-S6.xlsx]

## Sheet: virulence_expression_fromcalls
Gene name	Gene function	log2(signal) in exponential phase	log2(signal) in stationary phase	fold change
Sigma factors
KPN_03474	rpoD RNA polymerase sigma factor RpoD	12.1113	11.0616	0.483069
KPN_03103	rpoS RNA polymerase sigma factor RpoS	11.8511	13.9558	4.3009
KPN_03612	rpoN RNA polymerase factor sigma RpoN	10.7276	9.625	0.465686
KPN_03827	rpoH RNA polymerase factor sigma RpoH	11.4664	11.0092	0.728368
KPN_02898	rpoE RNA polymerase sigma factor RpoE	10.3544	12.6685	4.97294
Capsule synthesis genes
KPN_02484	glycosyltransferase	11.0576	9.26473	0.288598
KPN_02485	O-antigen export - NBD component	11.0773	9.04663	0.244747
KPN_02486	O-antigen export - TMD component	10.4121	8.00897	0.189053
KPN_02487	wbbL glycosyltransferase	10.0015	8.03507	0.255885
KPN_02488	rmlC dTDP-4-dehydrorhamnose 3,5-epimerase	12.2377	10.6796	0.339591
KPN_02489	rmlD dTDP-4-dehydrorhamnose reductase	12.64	11.3098	0.397721
KPN_02490	rmlA glucose-1-phosphate thymidylyltransferase	12.4895	11.0486	0.368337
KPN_02491	rmlB dTDP-D-glucose 4,6-dehydratase	11.7303	9.47573	0.209564
KPN_02492	uge uridine diphosphate galacturonate 4-epimerase	11.0824	9.44853	0.322217
KPN_02493	ugd UDP-glucose dehydrogenase	11.9608	8.4822	0.0897074
KPN_02494	rmlC dTDP-4-dehydrorhamnose 3,5-epimerase	12.4452	10.9765	0.361308
KPN_02495	rmlD dTDP-4-dehydrorhamnose reductase	12.7386	11.3408	0.379507
KPN_02496	rmlA glucose-1-phosphate thymidylyltransferase	12.7544	11.3078	0.366885
KPN_02497	rmlB dTDP-glucose 4,6-dehydratase	13.205	11.6383	0.337587
KPN_02498	yfbL hypothetical protein	3.2653	4.3587	2.13376
KPN_02499	gnd 6-phosphogluconate dehydrogenase	12.9254	11.212	0.304953
KPN_02500	polysaccharide biosynthesis protein	9.48013	7.41543	0.239036
KPN_02501	acyltransferase	8.47033	7.5617	0.53269
KPN_02502	carbohydrate lyase	9.51527	8.02913	0.356968
KPN_02503	polysaccharide polymerase	9.84813	7.964	0.270907
KPN_02504	putative glucuronosyltransferase	10.568	8.204	0.194252
KPN_02505	glycosyltransferase	10.2712	7.63537	0.160896
KPN_02506	glycosyltransferase	11.1601	8.41967	0.14964
KPN_02507	glycosyltransferase	10.9448	7.8008	0.113123
KPN_02508	putative rhamnosyl transferase	11.305	8.6247	0.156009
KPN_02509	wbaP UDP-Gal::undecaprenolphosphate Gal-1-P transferase	11.6185	8.53427	0.117913
KPN_02510	wzc tyrosine autokinase	12.0405	8.89667	0.113137
KPN_02511	wzb protein tyrosine phosphatase	12.6207	9.66717	0.129092
KPN_02512	wza CPS export - outer membrane protein	12.707	10.81	0.268512
KPN_02513	wzi hypothetical protein	12.4161	11.2458	0.444347
KPN_02514	putative acid phosphatase	10.2203	8.98897	0.425924
KPN_02515	galF UTP--glucose-1-phosphate uridylyltransferase subunit GalF	11.9523	11.6027	0.784834
KPN_00052	djlA Dna-J like membrane chaperone protein	8.39497	6.56217	0.280719
KPN_02421	rcsA positive regulator for ctr capsule biosynthesis, positive transcription factor	10.9474	8.99923	0.259151
KPN_02638	rcsB transcriptional regulator RcsB	11.5547	12.2533	1.62296
KPN_02639	rcsC regulates capsule biosynthesis, cell division genes, OsmC expression	7.39557	5.3498	0.242194
Genes for Sidrophore synthesis, transport and degradation
KPN_00165	fhuA ferrichrome outer membrane transporter	10.8821	8.31087	0.168264
KPN_00166	fhuC iron-hydroxamate transporter ATP-binding subunit	8.61	6.29213	0.200564
KPN_00167	fhuD iron-hydroxamate transporter substrate-binding subunit	7.2684	5.54443	0.302715
KPN_00168	fhuB iron-hydroxamate transporter permease subunit	6.54277	5.58503	0.514865
KPN_00318	isochorismatase family protein	8.9382	6.26977	0.157297
KPN_00528	putative iron-sulfur modifier protein	4.91823	5.0157	1.06989
KPN_00601	entD enterochelin synthetase, component D	5.88807	4.7299	0.448081
KPN_00602	fepA outer membrane receptor FepA	9.98067	5.89107	0.0587365
KPN_00603	fes enterobactin/ferric enterobactin esterase	8.35493	5.70843	0.159707
KPN_00605	entF may be part of enterobactin synthase as component F	8.35113	6.30863	0.242743
KPN_00606	fepC iron-enterobactin transporter ATP-binding protein	8.0608	5.83507	0.21379
KPN_00607	fepG iron-enterobactin transporter permease	6.7781	5.02493	0.29665
KPN_00608	fepD iron-enterobactin transporter membrane protein	7.04097	5.59827	0.367878
KPN_00609	ybdA enterobactin exporter EntS	6.192	5.291	0.535515
KPN_00610	fepB iron-enterobactin transporter periplasmic binding protein	8.31853	5.7948	0.173892
KPN_00611	entC isochorismate synthase	8.90933	5.7559	0.112389
KPN_00612	entE enterobactin synthase subunit E	8.23683	5.27127	0.128019
KPN_00613	entB 2,3-dihydro-2,3-dihydroxybenzoate synthetase	8.49033	5.92563	0.169024
KPN_00614	entA 2,3-dihydroxybenzoate-2,3-dehydrogenase	7.88943	5.51287	0.192567
KPN_01244	iroN outer membrane receptor FepA	4.83393	4.79357	0.972408
KPN_01250	ybiL catecholate siderophore receptor Fiu	8.81393	5.3297	0.0893596
KPN_02101	iron ABC transporter substrate	6.56443	5.18287	0.383802
KPN_02102	iron ABC transporter permease	5.47783	4.89777	0.668933
KPN_02103	ferric enterobactin (enterochelin) transport	5.48933	5.1311	0.780119
KPN_02104	ferric enterobactin transporter ATP-binding protein	7.1825	6.00483	0.442066
KPN_02186	tonB uptake of iron, cyanocobalimin; sensitivity to phages, colicins	10.3329	8.48063	0.276963
KPN_02593	cirA colicin I receptor	8.08743	5.3152	0.146378
KPN_02663	menF menaquinone-specific isochorismate synthase	6.85897	6.0467	0.569486
KPN_03087	ferric enterobactin/colicins B/D outer membrane porin	8.3465	5.98407	0.194463
KPN_03425	exbD biopolymer transport protein ExbD	10.9158	7.72077	0.109192
KPN_03426	exbB biopolymer transport protein ExbB	11.3138	8.8241	0.178047
KPN_04448	outer membrane receptor FepA	6.44877	6.34473	0.930428
Genes for LPS
KPN_00100	lpxC UDP-3-O-[3-hydroxymyristoyl] N-acetylglucosamine deacetylase	12.1786	13.0549	1.8357
KPN_00192	lpxD UDP-3-O-[3-hydroxymyristoyl] glucosamine N-acyltransferase	11.6577	9.61117	0.242065
KPN_00194	lpxA UDP-N-acetylglucosamine acyltransferase	11.03	7.86993	0.111873
KPN_00195	lpxB lipid-A-disaccharide synthase	8.42903	5.5976	0.140493
KPN_00214	gmhB D,D-heptose 1,7-bisphosphate phosphatase	9.96717	8.3063	0.316249
KPN_00236	gmhA phosphoheptose isomerase	11.2603	10.5591	0.615048
KPN_00480	ybbF UDP-2,3-diacylglucosamine hydrolase	8.39097	4.6839	0.0765706
KPN_00496	KPN_00496 lipid A biosynthesis lauroyl acyltransferase	9.37153	8.3113	0.479555
KPN_00942	lpxK tetraacyldisaccharide 4'-kinase	7.61093	6.6281	0.505985
KPN_01068	htrB lipid A biosynthesis lauroyl acyltransferase	8.62587	8.58913	0.974859
KPN_02230	kdsA 2-dehydro-3-deoxyphosphooctonate aldolase	10.455	9.83033	0.648556
KPN_02370	msbB lipid A biosynthesis (KDO)2-(lauroyl)-lipid IVA acyltransferase	8.9924	8.11537	0.544486
KPN_02517	asmA putative assembly protein	8.36547	7.43473	0.524591
KPN_03456	rfaE bifunctional heptose 7-phosphate kinase/heptose 1-phosphate adenyltransferase	9.91527	8.71293	0.434572
KPN_03608	yrbI 3-deoxy-D-manno-octulosonate 8-phosphate phosphatase	9.74087	9.03857	0.614592
KPN_03610	yhbN lipopolysaccharide transport periplasmic protein LptA	11.1634	10.8642	0.81272
KPN_03904	yhjW phosphoethanolamine transferase	6.04957	5.6901	0.779452
KPN_03963	rfaD ADP-L-glycero-D-manno-heptose-6-epimerase	11.1866	11.1388	0.96739
KPN_03964	waaF ADP-heptose--LPS heptosyltransferase	9.39643	7.47843	0.264621
KPN_03965	waaC ADP-heptose--LPS heptosyltransferase	8.76957	6.27493	0.177435
KPN_03966	waaL O-antigen ligase	7.52363	5.82787	0.308691
KPN_03967	wabN deacetylase	9.4557	7.27083	0.219933
KPN_03968	waaQ heptosyl III transferase	9.43113	7.2096	0.214413
KPN_03969	wabG glucuronic acid transferase	8.9427	6.67097	0.207081
KPN_03970	wabH putative glycosyltransferase	8.70943	6.87013	0.279457
KPN_03971	KPN_03971 likely involved in nonstoichiometric addition	10.2158	7.74123	0.179921
KPN_03972	waaA 3-deoxy-D-manno-octulosonic-acid transferase	9.8837	6.58467	0.1016
KPN_03973	waaE glucosyl transferase	9.86083	8.89353	0.511463
KPN_04285	wzz lipopolysaccharide biosynthesis protein WzzE	8.97947	8.144	0.560402
Genes for Fimbriae
KPN_00109	hofB involved in biogenesis of fimbriae (type IV pilin), protein transport, DNA uptake	4.67873	4.6815	1.00192
KPN_00262	stbE putative fimbriae; chaperone	6.0104	6.14323	1.09644
KPN_00263	stbD putative fimbriae; usher	6.5262	7.38847	1.81789
KPN_00264	stbC putative fimbriae; usher	6.1207	5.78413	0.791924
KPN_00265	stbB putative fimbriae; chaperone	4.70107	4.59813	0.931139
KPN_00266	stbA putative fimbriae; major subunit	4.886	5.1007	1.16046
KPN_00275	fimbrial subunit	4.87337	5.13657	1.20014
KPN_00276	putative fimbrial chaperone	4.22673	4.3433	1.08415
KPN_00277	putative fimbrial usher	4.84767	5.03627	1.13966
KPN_00491	putative fimbrial-like protein	5.67543	7.27767	3.03613
KPN_00494	putative fimbrial biogenesis outer membrane usher protein	5.1622	5.86537	1.62807
KPN_00843	ompX outer membrane protein X	12.5567	11.7893	0.587475
KPN_01484	hrpA ATP-dependent RNA helicase HrpA	8.4363	7.62137	0.568435
KPN_01670	fimbrial protein	4.4506	4.82177	1.2934
KPN_01671	putative fimbrial biogenesis outer membrane usher protein	4.54153	4.78053	1.18017
KPN_01672	putative fimbrial chaperone	4.794	5.54257	1.68012
KPN_01673	putative fimbrial-like protein	4.7711	4.70587	0.955791
KPN_02983	fimZ putative transcriptional regulator of fimbrial expression	5.769	5.49087	0.824658
KPN_02984	fimA major type 1 subunit fimbrin (pilin)	6.781	7.37363	1.508
KPN_02985	fim similar to PapD	5.45723	6.3075	1.80283
KPN_02986	fimD outer membrane protein; export and assembly of type 1 fimbriae	5.25603	5.82183	1.48021
KPN_02987	fim putative fimbrial-like protein	4.4351	4.8267	1.31185
KPN_02988	fimD putative export and assembly of type 1 fimbriae, usher	4.60767	4.80233	1.14446
KPN_02989	fim putative chaperone	4.52397	4.5359	1.00831
KPN_02990	fim putative fimbrial-like protein	5.18387	4.8602	0.799036
KPN_03275	putative fimbrial-like protein	10.8846	11.4595	1.48964
KPN_03276	putative fimbrial-like protein	12.2435	11.6555	0.665251
KPN_03277	putative fimbrial usher protein	12.2408	10.8881	0.391559
KPN_03278	putative pili assembly chaperone	13.0169	10.8764	0.226796
KPN_03279	putative fimbrial-like protein	15.3921	15.2986	0.937266
KPN_03285	fimB tyrosine recombinase	7.89977	5.64647	0.209744
KPN_03286	fimE tyrosine recombinase	6.75837	5.26017	0.353995
KPN_03287	fimA major type 1 subunit fimbrin (pilin)	11.4814	11.6897	1.15535
KPN_03288	fimI fimbrial protein	8.84477	7.28647	0.339551
KPN_03289	fimC required for type 1 fimbriae	8.09303	6.2169	0.272413
KPN_03290	fimD outer membrane protein; export and assembly of type 1 fimbriae	6.025	5.36117	0.631199
KPN_03291	fimF fimbrial morphology protein	5.6771	5.6619	0.989519
KPN_03292	fimG fimbrial morphology protein	6.43127	6.17533	0.837445
KPN_03293	fimH minor fimbrial subunit	6.70533	6.60853	0.935105
KPN_03294	putative fimbrial protein	5.3372	5.26143	0.948838
KPN_03401	fim putative fimbrial biogenesis outer membrane usher protein	5.69883	5.3624	0.791997
KPN_03402	fim putative pili assembly chaperone	5.30167	4.73903	0.677065
KPN_03403	fim putative fimbrial chaperone	5.45623	5.35253	0.930643
KPN_03404	fim putative fimbrial-like protein	5.72803	5.8191	1.06516
KPN_03405	fim putative fimbrial-like protein	6.783	6.94207	1.11656
KPN_03406	fim putative fimbrial chaperone	6.51023	6.72337	1.1592
KPN_03407	fim putative fimbrial-like protein	7.50073	7.2444	0.837213
KPN_04471	putative fimbrial-like protein	5.96327	6.06467	1.07281
KPN_04473	putative outer membrane usher protein	5.38963	5.38387	0.996011
KPN_04474	fimbrial morphology	5.2024	4.7245	0.718022
KPN_04475	similar to FimH protein	6.2356	5.6891	0.684679
KPN_04539	putative fimbrial-like protein	5.1486	4.7795	0.774265
KPN_04540	putative fimbrial biogenesis outer membrane usher protein	4.89133	4.83093	0.958999
KPN_04541	periplasmic chaperone, required for type 1 fimbriae	4.7479	4.52843	0.858883
