# Supplementary material for: Multiple-omic data analysis of Klebsiella pneumoniae MGH 78578 reveals its transcriptional architecture and regulatory features
Source: BMC Genomics. 2012 Nov 29;13:679. doi: 10.1186/1471-2164-13-679 (PMC3536570; doi:10.1186/1471-2164-13-679)
Supplement: Additional file 7 — RTS and chIP-chip data for known virulence genes. [file 1471-2164-13-679-S7.xlsx]

## Sheet: RNAP_sigmaD_sigmaS_for_RTS_havi
RTS name	Genes included	RTS start	RTS stop	RTS start	RTS stop	RNAP binding site		sigma D binding site		sigma S binding site
		in exponential phase		in stationary phase		start	stop	start	stop	start	stop
RTS including genes for capsule synthesis
RTS_NC_009648_57611_58560_+	KPN_00052	57611	58560	-	-	57540	57790	57525	57775	57540	57790
RTS_NC_009648_2644042_2644969_+	KPN_02421	2644042	2644969	2644102	2645021	2643777	2644027	2643791	2644041	2643814	2644064
RTS_NC_009648_2708051_2711525_-	KPN_02484	2708051	2711525	2708051	2711525	2711400	2711650	-	-	-	-
RTS_NC_009648_2711526_2714441_-	KPN_02484;KPN_02485;KPN_02486	2711526	2714441	2711526	2714441	2714316	2714566	2714340	2714590	-	-
RTS_NC_009648_2714442_2715370_-	KPN_02486;KPN_02487	2714442	2715370	2714442	2715370	2715245	2715495	2715465	2715715	-	-
RTS_NC_009648_2715371_2719590_-	KPN_02487;KPN_02488;KPN_02489;KPN_02490;KPN_02491	2715371	2719590	2715371	2719500	2719440	2719690	2719455	2719705	2719508	2719758
RTS_NC_009648_2719811_2720970_+	KPN_02492	2719811	2720970	2719811	2720970	2719620	2719870	2719455	2719705	2719508	2719758
RTS_NC_009648_2721821_2723338_-	KPN_02493;KPN_02494	2721821	2723338	2721821	2723338	2723213	2723463	2722920	2723170	-	-
RTS_NC_009648_2723339_2726675_-	KPN_02494;KPN_02495;KPN_02496;KPN_02497	2723339	2726675	2723339	2726675	2726550	2726800	-	-	2726708	2726958
RTS_NC_009648_2726676_2728475_-	KPN_02497;KPN_02499	2726676	2728475	2726676	2728475	2728350	2728600	2728275	2728525	2728328	2728578
RTS_NC_009648_2728476_2730327_-	KPN_02500;KPN_02501	2728476	2730327	2728476	2730327	2730202	2730452	2729992	2730242	-	-
RTS_NC_009648_2731183_2732443_-	KPN_02502	2731183	2732443	2731183	2732443	2732318	2732568	-	-	-	-
RTS_NC_009648_2732444_2733208_-	KPN_02502;KPN_02503	2732444	2733208	2732444	2733208	2733083	2733333	2732918	2733168	2732896	2733146
RTS_NC_009648_2733209_2735128_-	KPN_02503;KPN_02504;KPN_02505	2733209	2735128	2733209	2735128	2735003	2735253	2735123	2735373	-	-
RTS_NC_009648_2735129_2737454_-	KPN_02505;KPN_02506;KPN_02507	2735129	2737454	2735129	2737454	2737329	2737579	2737112	2737362	-	-
RTS_NC_009648_2737455_2738249_-	KPN_02507;KPN_02508	2737455	2738249	2737455	2738249	2738124	2738374	2737914	2738164	2738042	2738292
RTS_NC_009648_2738250_2738804_-	KPN_02508	2738250	2738804	2738250	2738804	2738679	2738929	-	-	-	-
RTS_NC_009648_2738805_2739809_-	KPN_02509	2738805	2739809	2738805	2739809	2739684	2739934	-	-	-	-
RTS_NC_009648_2739810_2741146_-	KPN_02509;KPN_02510	2739810	2741146	2739810	2741146	2741021	2741271	-	-	-	-
RTS_NC_009648_2741147_2742706_-	KPN_02510;KPN_02511	2741147	2742706	2741147	2742706	2742581	2742831	2742521	2742771	-	-
RTS_NC_009648_2742707_2743861_-	KPN_02511;KPN_02512	2742707	2743861	2742707	2743861	2743736	2743986	2743534	2743784	2743789	2744039
RTS_NC_009648_2743862_2746111_-	KPN_02512;KPN_02513	2743862	2746111	2743862	2746111	2745986	2746236	2745911	2746161	-	-
RTS_NC_009648_2746112_2747401_-	KPN_02514	2746112	2747401	2746552	2747401	2747276	2747526	2747216	2747466	-	-
RTS_NC_009648_2747402_2748851_-	KPN_02515	2747402	2748851	-	-	2749046	2749296	2748941	2749191	2748791	2749041
RTS_NC_009648_2747402_2748911_-	KPN_02515;KPN_02515	-	-	2747402	2748911	2749046	2749296	2748941	2749191	2748791	2749041
RTS_NC_009648_2899223_2900043_+	KPN_02637;KPN_02638	2899223	2900043	2899223	2900043	2899098	2899348	2899001	2899251	2899038	2899288
RTS_NC_009648_2900024_2903018_-	KPN_02639	2900024	2903018	-	-	2902893	2903143	2902938	2903188	-	-
RTS including genes for sidrophore synthesis, transport and degradation
RTS_NC_009648_194300_200240_+	KPN_00165;KPN_00166;KPN_00167;KPN_00168	194300	200240	-	-	-	-	-	-	-	-
RTS_NC_009648_194300_196569_+	KPN_00165	-	-	194300	196569	-	-	-	-	-	-
RTS_NC_009648_359348_362697_+	KPN_00318;KPN_00319;KPN_00320	359348	362697	359246	362547	359051	359301	359249	359499	-	-
RTS_NC_009648_679051_681560_-	KPN_00601;KPN_00602	679051	681560	678421	681500	-	-	-	-	-	-
RTS_NC_009648_681601_687260_+	KPN_00603;KPN_00604;KPN_00605	681601	687260	681631	687020	-	-	-	-	-	-
RTS_NC_009648_686941_689840_-	KPN_00606;KPN_00607;KPN_00608	686941	689840	-	-	-	-	-	-	-	-
RTS_NC_009648_689911_691190_+	KPN_00609	689911	691190	-	-	-	-	-	-	-	-
RTS_NC_009648_691261_692330_-	KPN_00610	691261	692330	-	-	-	-	-	-	-	-
RTS_NC_009648_692461_701000_+	KPN_00611;KPN_00612;KPN_00613;KPN_00614; KPN_00615;KPN_00616;KPN_00617	692461	701000	-	-	-	-	-	-	-	-
RTS_NC_009648_1394393_1395012_-	KPN_01243;KPN_01244	1394393	1395012	1394333	1395012	-	-	1394817	1395067	-	-
RTS_NC_009648_1399913_1403322_-	KPN_01249;KPN_01250	1399913	1403322	-	-	-	-	-	-	-	-
RTS_NC_009648_2298125_2306274_-	KPN_02096;KPN_02097;KPN_02098;KPN_02099; KPN_02100;KPN_02101;KPN_02102;KPN_02103;KPN_02104	2298125	2306274	-	-	-	-	-	-	-	-
RTS_NC_009648_2393993_2395064_-	KPN_02186	2393993	2395064	2394173	2395064	-	-	2395094	2395344	-	-
RTS_NC_009648_2844463_2846762_-	KPN_02593	2844463	2846762	-	-	-	-	-	-	-	-
RTS_NC_009648_2924538_2933094_-	KPN_02656;KPN_02658;KPN_02659;KPN_02660;KPN_02661; KPN_02662;KPN_02663;KPN_02664	2924538	2933094	-	-	2932969	2933219	2932894	2933144	-	-
RTS_NC_009648_2931615_2932954_-	KPN_02663	-	-	2931615	2932954	2932969	2933219	2932894	2933144	-	-
RTS_NC_009648_3383617_3390315_+	KPN_03087;KPN_03088;KPN_03089;KPN_03090;KPN_03091; KPN_03092	3383617	3390315	-	-	-	-	-	-	-	-
RTS_NC_009648_3385597_3387326_+	KPN_03087;KPN_03088;KPN_03089	-	-	3385597	3387326	-	-	-	-	-	-
RTS_NC_009648_3745795_3750544_-	KPN_03422;KPN_03423;KPN_03424;KPN_03425;KPN_03426; KPN_03427	3745795	3750544	-	-	-	-	3750102	3750352	3750259	3750509
RTS_NC_009648_3749145_3750544_-	KPN_03425;KPN_03426;KPN_03427	-	-	3749145	3750544	-	-	3750102	3750352	3750259	3750509
RTS_NC_009648_4867251_4869610_+	KPN_04448	4867251	4869610	4867341	4869700	-	-	-	-	-	-
RTS including genes for lipopolysaccharides
RTS_NC_009648_118132_119282_+	KPN_00099;KPN_00100	118132	119282	118132	119282	118007	118257	118135	118385	118187	118437
RTS_NC_009648_226043_227744_+	KPN_00190;KPN_00191;KPN_00192	226043	227744	226043	227744	225918	226168	225693	225943	-	-
RTS_NC_009648_227745_235360_+	KPN_00195;KPN_00196;KPN_00197;KPN_00198;KPN_00192; KPN_00193;KPN_00194	227745	235360	-	-	227620	227870	227628	227878	227620	227870
RTS_NC_009648_227745_229180_+	KPN_00195;KPN_00192;KPN_00193;KPN_00194	-	-	227745	229180	227620	227870	227628	227878	227620	227870
RTS_NC_009648_248451_248744_+	KPN_00214	248451	248744	248541	248744	248620	248870	-	-	-	-
RTS_NC_009648_248745_249464_+	KPN_00214	248745	249464	248541	248744	248620	248870	-	-	-	-
RTS_NC_009648_269459_270918_+	KPN_00236;KPN_00237	269459	270918	269399	270948	269336	269586	269276	269526	269193	269443
RTS_NC_009648_527129_528863_-	KPN_00479;KPN_00480;KPN_00481	527129	528863	-	-	528818	529068	528721	528971	-	-
RTS_NC_009648_528274_528863_-	KPN_00480;KPN_00481	-	-	528274	528863	528818	529068	528721	528971	-	-
RTS_NC_009648_543096_544495_+	KPN_00496;KPN_00497	543096	544495	543036	544555	542920	543170	542920	543170	542905	543155
RTS_NC_009648_1061027_1065235_+	KPN_00941;KPN_00942;KPN_00943;KPN_00944	1061027	1065235	1061156	1065235	1061031	1061281	1060971	1061221	-	-
RTS_NC_009648_1217990_1218939_-	KPN_01068	1217990	1218939	1218020	1218939	1218804	1219054	1218857	1219107	1218947	1219197
RTS_NC_009648_2447003_2448955_-	KPN_02230;KPN_02231;KPN_02232	2447003	2448955	2447003	2448955	2448830	2449080	-	-	-	-
RTS_NC_009648_2595665_2596674_-	KPN_02370	2595665	2596674	2595665	2596644	-	-	2596539	2596789	-	-
RTS_NC_009648_2751412_2754671_-	KPN_02517;KPN_02518;KPN_02519	2751412	2754671	-	-	2754836	2755086	2754454	2754704	-	-
RTS_NC_009648_2751412_2754961_-	KPN_02517;KPN_02518;KPN_02519;KPN_02520	-	-	2751412	2754961	2754836	2755086	-	-	-	-
RTS_NC_009648_3779865_3785614_-	KPN_03456;KPN_03457;KPN_03458	3779865	3785614	3779865	3785614	3785509	3785759	3785539	3785789	-	-
RTS_NC_009648_3963554_3965812_+	KPN_03606;KPN_03607;KPN_03608	3963554	3965812	3963584	3965812	3963468	3963718	3963521	3963771	3963476	3963726
RTS_NC_009648_3965813_3971583_+	KPN_03608;KPN_03609;KPN_03610;KPN_03611;KPN_03612; KPN_03613;KPN_03614;KPN_03615;KPN_03616	3965813	3971583	3965813	3971583	3965688	3965938	3965718	3965968	-	-
RTS_NC_009648_4279874_4281693_-	KPN_03904	4279874	4281693	4279904	4281693	4281603	4281853	4281408	4281658	-	-
RTS_NC_009648_4343882_4349211_+	KPN_03963;KPN_03964;KPN_03965;KPN_03966	4343882	4349211	4343762	4349211	4343744	4343994	4343804	4344054	4343571	4343821
RTS_NC_009648_4350117_4351191_-	KPN_03967	4350117	4351191	4350117	4351071	4351004	4351254	4350929	4351179	-	-
RTS_NC_009648_4351142_4355365_+	KPN_03968;KPN_03969;KPN_03970;KPN_03971	4351142	4355365	4351082	4355365	4351071	4351321	4350929	4351179	-	-
RTS_NC_009648_4355366_4358241_+	KPN_03971;KPN_03972;KPN_03973;KPN_03974	4355366	4358241	4355366	4358241	4355241	4355491	4355264	4355514	-	-
RTS_NC_009648_4692159_4707014_+	KPN_04284;KPN_04285;KPN_04286;KPN_04287;KPN_04288; KPN_04289;KPN_04290;KPN_04291;KPN_04292;KPN_04293; KPN_04294;KPN_04295;KPN_04296;KPN_04297;KPN_04298	4692159	4707014	4692249	4707014	4692148	4692398	4692178	4692428	4692126	4692376
RTS including genes for fimbria
RTS_NC_009648_295319_296108_-	KPN_00262;KPN_00263	295319	296108	295349	296108	295983	296233	-	-	295878	296128
RTS_NC_009648_296109_296778_-	KPN_00263;KPN_00264	296109	296778	296109	296778	-	-	-	-	-	-
RTS_NC_009648_536916_541795_+	KPN_00491;KPN_00492;KPN_00493;KPN_00494	-	-	536916	541795	-	-	-	-	-	-
RTS_NC_009648_939205_939755_+	KPN_00843	939205	939755	939205	939755	939080	939330	938855	939105	939028	939278
RTS_NC_009648_1645720_1649826_+	KPN_01484	1645720	1649826	1645720	1649856	1645595	1645845	1645543	1645793	-	-
RTS_NC_009648_1849306_1849925_-	KPN_01671;KPN_01672	-	-	1849306	1849925	-	-	-	-	-	-
RTS_NC_009648_1849996_1850945_-	KPN_01672;KPN_01673	-	-	1849996	1850945	-	-	-	-	-	-
RTS_NC_009648_3278934_3280052_+	KPN_02983;KPN_02984	3278934	3280052	-	-	3278758	3279008	3278623	3278873	-	-
RTS_NC_009648_3280053_3280393_+	KPN_02984;KPN_02985	3280053	3280393	-	-	3279928	3280178	-	-	3280161	3280411
RTS_NC_009648_3596395_3602174_-	KPN_03275;KPN_03276;KPN_03277;KPN_03278;KPN_03279	3596395	3602174	3596395	3602174	3602069	3602319	3602069	3602319	3602219	3602469
RTS_NC_009648_3606146_3607245_+	KPN_03285	3606146	3607245	3606176	3607245	3605775	3606025	-	-	-	-
RTS_NC_009648_3607496_3608361_+	KPN_03286	3607496	3608361	-	-	-	-	-	-	-	-
RTS_NC_009648_3607496_3608538_+	KPN_03286	3607496	3608538	-	-	-	-	-	-	-	-
RTS_NC_009648_3608362_3610668_+	KPN_03287;KPN_03288;KPN_03289	3608362	3610668	-	-	3608237	3608487	3608041	3608291	-	-
RTS_NC_009648_3608639_3617058_+	KPN_03287;KPN_03288;KPN_03289;KPN_03290;KPN_03291; KPN_03292;KPN_03293;KPN_03294	3608639	3617058	-	-	3608237	3608487	-	-	-	-
RTS_NC_009648_3608639_3609378_+	KPN_03287	-	-	3608639	3609378	3608237	3608487	-	-	-	-
RTS_NC_009648_3729585_3732244_-	KPN_03403;KPN_03404;KPN_03405;KPN_03406;KPN_03407	-	-	3729585	3732244	-	-	-	-	3731959	3732209
RTS_NC_009648_3730095_3732244_-	KPN_03404;KPN_03405;KPN_03406;KPN_03407	3730095	3732244	-	-	-	-	-	-	3731959	3732209
RTS_NC_009648_4897675_4899734_+	KPN_04475	4897675	4899734	-	-	-	-	-	-	-	-
