# Supplementary material for: Multiple-omic data analysis of Klebsiella pneumoniae MGH 78578 reveals its transcriptional architecture and regulatory features
Source: BMC Genomics. 2012 Nov 29;13:679. doi: 10.1186/1471-2164-13-679 (PMC3536570; doi:10.1186/1471-2164-13-679)
Supplement: Additional file 8 — List of all RNAP binding sites and their associated RTSs. [file 1471-2164-13-679-S8.xlsx]

## Sheet: rts_rnap
RTS ID	exponential RNAP binding	stationary RNAP binding
RTS_NC_009648_1_290_+	1-225
RTS_NC_009648_301_5060_+	65-315
RTS_NC_009648_5311_5720_+	5214-5464	5214-5464
RTS_NC_009648_8228_9181_+	8037-8287	8037-8287
RTS_NC_009648_9182_11667_+	8967-9217
RTS_NC_009648_13478_16769_+	13332-13582	13332-13582
RTS_NC_009648_16900_18959_+
RTS_NC_009648_19750_26639_+	19537-19787	19432-19682
RTS_NC_009648_40991_41910_+	40935-41185
RTS_NC_009648_42251_46890_+	42135-42385	42135-42385
RTS_NC_009648_47021_49830_+
RTS_NC_009648_49961_50490_+	49915-50165	49915-50165
RTS_NC_009648_57611_58560_+	57540-57790
RTS_NC_009648_62681_63420_+
RTS_NC_009648_73872_75155_+
RTS_NC_009648_75156_75871_+	74956-75206	74956-75206
RTS_NC_009648_81042_83161_+
RTS_NC_009648_95923_96962_+	95875-96125
RTS_NC_009648_97213_99306_+	97075-97325	97075-97325
RTS_NC_009648_99307_99572_+	99152-99402	99152-99402
RTS_NC_009648_99613_100922_+	99610-99860	99610-99860
RTS_NC_009648_101113_118131_+	101042-101292	101162-101412
RTS_NC_009648_118132_119282_+	118052-118302	118052-118302
RTS_NC_009648_119647_123272_+	119447-119697
RTS_NC_009648_125203_126392_+	125147-125397	125147-125397
RTS_NC_009648_130485_132094_+
RTS_NC_009648_136695_142493_+	136648-136898
RTS_NC_009648_142494_143884_+	142324-142574	142324-142574
RTS_NC_009648_144015_144334_+
RTS_NC_009648_147045_149858_+	146809-147059	146944-147194
RTS_NC_009648_149962_150401_+	149936-150186	149936-150186
RTS_NC_009648_155584_157283_+
RTS_NC_009648_159822_164911_+	159721-159971
RTS_NC_009648_172002_174541_+	171834-172084
RTS_NC_009648_191292_194131_+	191101-191351	190966-191216
RTS_NC_009648_194300_200240_+
RTS_NC_009648_201740_203293_+	201677-201927	201677-201927
RTS_NC_009648_203294_203739_+	203214-203464	203214-203464
RTS_NC_009648_205970_207463_+	205869-206119	205869-206119
RTS_NC_009648_207464_209110_+	207325-207575	207325-207575
RTS_NC_009648_209151_210460_+
RTS_NC_009648_215451_218324_+	215305-215555
RTS_NC_009648_218325_222929_+	218140-218390
RTS_NC_009648_222930_226042_+	222775-223025	222775-223025
RTS_NC_009648_226043_227744_+	225918-226168	225918-226168
RTS_NC_009648_227745_235360_+	227560-227810
RTS_NC_009648_235401_239410_+
RTS_NC_009648_239961_241840_+	239785-240035	239695-239945
RTS_NC_009648_248451_248744_+
RTS_NC_009648_248745_249464_+	248620-248870
RTS_NC_009648_249465_250724_+	249280-249530	249280-249530
RTS_NC_009648_250725_254741_+	250630-250880
RTS_NC_009648_254872_255761_+
RTS_NC_009648_257992_259721_+	257861-258111	257861-258111
RTS_NC_009648_261923_262752_+
RTS_NC_009648_263213_264042_+
RTS_NC_009648_264083_264192_+	263937-264187
RTS_NC_009648_265193_265842_+
RTS_NC_009648_269459_270918_+	269238-269488	269238-269488
RTS_NC_009648_271889_278148_+	271683-271933
RTS_NC_009648_279299_280848_+	279213-279463	279213-279463
RTS_NC_009648_282539_283068_+		282288-282538
RTS_NC_009648_283139_285018_+	283076-283326
RTS_NC_009648_294029_294232_+
RTS_NC_009648_294233_294888_+	294078-294328
RTS_NC_009648_302138_303727_+	302088-302338	302088-302338
RTS_NC_009648_309779_310398_+	309753-310003
RTS_NC_009648_320005_321254_+	319829-320079	319829-320079
RTS_NC_009648_330055_330704_+
RTS_NC_009648_339625_339884_+
RTS_NC_009648_348806_351345_+
RTS_NC_009648_351416_354855_+
RTS_NC_009648_359348_362697_+		359046-359296
RTS_NC_009648_366608_368907_+	366552-366802	366552-366802
RTS_NC_009648_369878_370801_+	369635-369885	369620-369870
RTS_NC_009648_370802_371581_+	370677-370927	371082-371332
RTS_NC_009648_371582_373497_+	371457-371707
RTS_NC_009648_374438_375567_+
RTS_NC_009648_380018_382108_+	379842-380092	379842-380092
RTS_NC_009648_382299_383818_+	382198-382448	382198-382448
RTS_NC_009648_383839_387458_+
RTS_NC_009648_397669_403238_+
RTS_NC_009648_406339_407952_+	406118-406368	406118-406368
RTS_NC_009648_407953_410528_+	407798-408048	407798-408048
RTS_NC_009648_414679_416198_+	414488-414738	414488-414738
RTS_NC_009648_418369_418958_+	418216-418466	418216-418466
RTS_NC_009648_437983_439988_+	437828-438078
RTS_NC_009648_440206_442506_+	440021-440271	440021-440271
RTS_NC_009648_442507_445266_+	442352-442602
RTS_NC_009648_445267_448547_+	445112-445362
RTS_NC_009648_451228_452147_+
RTS_NC_009648_453268_453666_+
RTS_NC_009648_453667_457367_+	453437-453687	453437-453687
RTS_NC_009648_457528_459257_+
RTS_NC_009648_460288_460877_+	460172-460422	460172-460422
RTS_NC_009648_462238_462887_+	462107-462357	462107-462357
RTS_NC_009648_466078_466487_+	465872-466122	465872-466122
RTS_NC_009648_473008_474426_+
RTS_NC_009648_474427_476477_+	474272-474522	474272-474522
RTS_NC_009648_478498_483077_+	478262-478512
RTS_NC_009648_489238_489486_+
RTS_NC_009648_489487_493397_+	489332-489582
RTS_NC_009648_495178_496101_+
RTS_NC_009648_496102_499277_+	495887-496137	495887-496137
RTS_NC_009648_499318_501287_+	499172-499422	499172-499422
RTS_NC_009648_501448_501794_+
RTS_NC_009648_501795_503061_+	501782-502032	501782-502032
RTS_NC_009648_503062_504647_+	502937-503187	502937-503187
RTS_NC_009648_507958_509717_+
RTS_NC_009648_513964_514823_+	513923-514173	513923-514173
RTS_NC_009648_515884_517373_+	515753-516003	515753-516003
RTS_NC_009648_519724_522893_+
RTS_NC_009648_522904_524093_+
RTS_NC_009648_528964_530393_+	528818-529068	528818-529068
RTS_NC_009648_531844_531953_+	531653-531903
RTS_NC_009648_533044_533513_+
RTS_NC_009648_543096_544495_+	542920-543170	542845-543095
RTS_NC_009648_545055_546355_+	544930-545180	544930-545180
RTS_NC_009648_552006_553735_+
RTS_NC_009648_577836_578305_+		577585-577835
RTS_NC_009648_579384_581582_+
RTS_NC_009648_581583_583423_+	581458-581708
RTS_NC_009648_597474_602473_+
RTS_NC_009648_603864_606163_+
RTS_NC_009648_606798_607843_+	606673-606923	606673-606923
RTS_NC_009648_610524_615752_+
RTS_NC_009648_623609_624288_+
RTS_NC_009648_624959_627798_+
RTS_NC_009648_642541_644030_+
RTS_NC_009648_656431_657260_+
RTS_NC_009648_661051_663320_+
RTS_NC_009648_663931_665300_+	663875-664125	663875-664125
RTS_NC_009648_666331_667430_+
RTS_NC_009648_672061_673040_+
RTS_NC_009648_681601_687260_+
RTS_NC_009648_689911_691190_+
RTS_NC_009648_692461_701000_+
RTS_NC_009648_703861_708920_+
RTS_NC_009648_710251_711841_+
RTS_NC_009648_720342_723661_+
RTS_NC_009648_729282_731761_+	729181-729431	729181-729431
RTS_NC_009648_733182_735361_+
RTS_NC_009648_738222_739265_+	738198-738448
RTS_NC_009648_739306_740945_+
RTS_NC_009648_744629_744892_+	744521-744771	744521-744771
RTS_NC_009648_744893_745758_+	744768-745018
RTS_NC_009648_746193_747064_+
RTS_NC_009648_747065_747562_+	746985-747235	746985-747235
RTS_NC_009648_763353_763882_+
RTS_NC_009648_777246_778615_+	777175-777425	777175-777425
RTS_NC_009648_785535_788014_+	785494-785744
RTS_NC_009648_788115_789874_+	788014-788264	788014-788264
RTS_NC_009648_795345_798334_+	795169-795419
RTS_NC_009648_806236_808205_+	806180-806430
RTS_NC_009648_809806_816185_+
RTS_NC_009648_818026_828036_+	817790-818040	817790-818040
RTS_NC_009648_828562_832001_+	828339-828589
RTS_NC_009648_832082_834993_+	832071-832321	832071-832321
RTS_NC_009648_834994_837670_+	834801-835051	834801-835051
RTS_NC_009648_837671_838420_+	837546-837796	837546-837796
RTS_NC_009648_838421_839121_+	838296-838546	838296-838546
RTS_NC_009648_839552_841821_+
RTS_NC_009648_843152_844251_+	842931-843181	842931-843181
RTS_NC_009648_862234_862403_+	862103-862353	862103-862353
RTS_NC_009648_862504_865283_+
RTS_NC_009648_866083_867143_+	865868-866118	865868-866118
RTS_NC_009648_868474_869960_+	868373-868623
RTS_NC_009648_869961_870653_+	869836-870086	869708-869958
RTS_NC_009648_878344_881813_+		878093-878343
RTS_NC_009648_883414_884727_+	883178-883428	883178-883428
RTS_NC_009648_884728_886403_+	884498-884748	884498-884748
RTS_NC_009648_893794_898493_+
RTS_NC_009648_898834_901084_+	898754-899004	898754-899004
RTS_NC_009648_905895_909664_+	905719-905969	905719-905969
RTS_NC_009648_912736_913415_+	912515-912765	912515-912765
RTS_NC_009648_924526_925985_+
RTS_NC_009648_926146_929345_+	925940-926190	925940-926190
RTS_NC_009648_931336_932705_+
RTS_NC_009648_939205_939755_+	938960-939210	938960-939210
RTS_NC_009648_941956_945905_+
RTS_NC_009648_948076_949925_+	947915-948165	947915-948165
RTS_NC_009648_953836_955025_+
RTS_NC_009648_962927_969426_+
RTS_NC_009648_972857_973296_+
RTS_NC_009648_977241_979000_+	977035-977285	977035-977285
RTS_NC_009648_980451_981790_+
RTS_NC_009648_983811_984460_+
RTS_NC_009648_986345_989964_+	986184-986434
RTS_NC_009648_990155_994828_+	989927-990177	989927-990177
RTS_NC_009648_994829_998514_+	994749-994999	994749-994999
RTS_NC_009648_1003955_1006734_+
RTS_NC_009648_1011425_1011894_+
RTS_NC_009648_1016975_1021498_+	1016844-1017094	1016844-1017094
RTS_NC_009648_1021499_1025124_+	1021374-1021624
RTS_NC_009648_1031409_1032107_+	1031188-1031438	1031188-1031438
RTS_NC_009648_1032108_1038632_+	1031953-1032203	1031953-1032203
RTS_NC_009648_1038633_1040008_+	1038478-1038728	1038478-1038728
RTS_NC_009648_1044399_1045648_+
RTS_NC_009648_1052087_1052680_+
RTS_NC_009648_1052681_1055466_+	1052526-1052776	1052526-1052776
RTS_NC_009648_1055477_1056325_+	1055376-1055626	1055376-1055626
RTS_NC_009648_1056326_1058230_+	1056126-1056376	1056126-1056376
RTS_NC_009648_1058231_1058586_+	1058136-1058386	1058136-1058386
RTS_NC_009648_1061027_1065235_+	1060971-1061221	1060971-1061221
RTS_NC_009648_1065236_1066056_+	1065096-1065346	1065096-1065346
RTS_NC_009648_1066072_1067291_+
RTS_NC_009648_1067933_1075201_+	1067772-1068022	1067772-1068022
RTS_NC_009648_1075202_1077001_+	1075077-1075327
RTS_NC_009648_1077002_1077676_+	1076877-1077127
RTS_NC_009648_1077677_1078722_+	1077552-1077802	1077552-1077802
RTS_NC_009648_1081487_1089372_+	1081347-1081597	1081347-1081597
RTS_NC_009648_1094903_1097442_+
RTS_NC_009648_1098833_1101822_+	1098672-1098922
RTS_NC_009648_1106183_1107361_+	1106157-1106407	1106157-1106407
RTS_NC_009648_1107362_1108242_+	1107237-1107487	1107237-1107487
RTS_NC_009648_1109213_1116732_+
RTS_NC_009648_1116893_1117182_+
RTS_NC_009648_1119593_1120242_+	1119372-1119622	1119372-1119622
RTS_NC_009648_1122613_1123592_+
RTS_NC_009648_1125913_1128816_+	1125857-1126107	1125857-1126107
RTS_NC_009648_1128817_1129052_+	1128692-1128942	1128692-1128942
RTS_NC_009648_1129645_1141834_+
RTS_NC_009648_1141835_1150076_+	1141695-1141945	1141695-1141945
RTS_NC_009648_1150077_1150732_+	1149960-1150210	1149960-1150210
RTS_NC_009648_1152843_1154212_+
RTS_NC_009648_1155513_1157242_+
RTS_NC_009648_1157313_1157422_+		1157032-1157282
RTS_NC_009648_1165034_1166163_+
RTS_NC_009648_1170614_1174147_+
RTS_NC_009648_1174148_1174773_+	1174008-1174258	1174008-1174258
RTS_NC_009648_1176044_1177354_+
RTS_NC_009648_1178656_1178915_+	1178428-1178678	1178428-1178678
RTS_NC_009648_1178986_1180205_+
RTS_NC_009648_1186036_1186775_+	1185890-1186140	1185890-1186140
RTS_NC_009648_1191715_1193255_+	1191680-1191930
RTS_NC_009648_1193296_1194215_+
RTS_NC_009648_1195186_1198705_+
RTS_NC_009648_1198706_1199856_+	1198491-1198741	1198491-1198741
RTS_NC_009648_1205988_1207264_+
RTS_NC_009648_1207265_1208407_+	1207140-1207390	1207140-1207390
RTS_NC_009648_1209079_1210658_+
RTS_NC_009648_1211789_1215849_+	1211664-1211914	1211664-1211914
RTS_NC_009648_1219100_1220289_+	1218864-1219114	1218864-1219114
RTS_NC_009648_1225760_1229649_+	1225554-1225804
RTS_NC_009648_1230950_1231959_+
RTS_NC_009648_1235840_1236939_+		1235499-1235749
RTS_NC_009648_1237514_1242733_+	1237389-1237639
RTS_NC_009648_1242734_1244139_+	1242534-1242784	1242534-1242784
RTS_NC_009648_1244210_1248366_+
RTS_NC_009648_1248809_1250229_+	1248684-1248934	1248684-1248934
RTS_NC_009648_1250390_1253806_+
RTS_NC_009648_1253807_1254297_+	1253682-1253932	1253682-1253932
RTS_NC_009648_1254523_1255862_+
RTS_NC_009648_1255933_1256582_+
RTS_NC_009648_1259893_1260302_+	1259807-1260057	1259807-1260057
RTS_NC_009648_1265203_1270712_+
RTS_NC_009648_1272643_1275422_+
RTS_NC_009648_1278373_1280372_+		1278407-1278657
RTS_NC_009648_1280623_1282292_+
RTS_NC_009648_1287913_1289403_+	1287677-1287927
RTS_NC_009648_1293050_1294359_+
RTS_NC_009648_1298750_1300274_+	1298739-1298989	1298709-1298959
RTS_NC_009648_1304485_1305498_+
RTS_NC_009648_1305499_1306968_+	1305404-1305654	1305404-1305654
RTS_NC_009648_1306969_1309364_+	1306889-1307139
RTS_NC_009648_1309855_1310714_+	1309769-1310019
RTS_NC_009648_1311310_1312080_+	1311127-1311377	1311127-1311377
RTS_NC_009648_1313861_1314900_+
RTS_NC_009648_1319861_1320847_+	1319745-1319995
RTS_NC_009648_1320888_1321924_+
RTS_NC_009648_1323786_1324345_+	1323685-1323935	1323685-1323935
RTS_NC_009648_1327026_1327945_+	1326850-1327100	1326850-1327100
RTS_NC_009648_1329126_1330525_+	1328973-1329223	1328973-1329223
RTS_NC_009648_1330926_1332895_+
RTS_NC_009648_1335576_1336495_+
RTS_NC_009648_1337646_1340084_+
RTS_NC_009648_1340085_1340905_+	1339975-1340225
RTS_NC_009648_1344150_1346005_+	1344010-1344260
RTS_NC_009648_1348276_1349105_+	1348160-1348410	1348160-1348410
RTS_NC_009648_1354913_1356012_+	1354775-1355025	1354775-1355025
RTS_NC_009648_1357247_1361382_+	1357122-1357372	1357122-1357372
RTS_NC_009648_1363373_1364112_+
RTS_NC_009648_1378493_1379022_+
RTS_NC_009648_1378493_1379052_+
RTS_NC_009648_1381163_1381801_+	1381036-1381286	1381036-1381286
RTS_NC_009648_1381802_1382142_+	1381662-1381912
RTS_NC_009648_1384043_1387152_+
RTS_NC_009648_1389533_1389912_+	1389395-1389645	1389395-1389645
RTS_NC_009648_1393793_1394562_+	1393722-1393972	1393722-1393972
RTS_NC_009648_1405643_1406202_+
RTS_NC_009648_1412963_1413631_+	1412922-1413172	1412922-1413172
RTS_NC_009648_1413632_1414632_+	1413497-1413747	1413497-1413747
RTS_NC_009648_1415513_1416672_+
RTS_NC_009648_1419563_1420632_+	1419342-1419592	1419342-1419592
RTS_NC_009648_1422203_1423362_+
RTS_NC_009648_1423793_1426752_+	1423707-1423957	1423707-1423957
RTS_NC_009648_1426823_1428102_+
RTS_NC_009648_1428713_1431492_+
RTS_NC_009648_1432223_1433041_+	1432152-1432402	1432152-1432402
RTS_NC_009648_1433042_1434702_+	1432842-1433092	1432842-1433092
RTS_NC_009648_1434773_1435902_+
RTS_NC_009648_1450830_1451929_+	1450609-1450859	1450609-1450859
RTS_NC_009648_1457850_1462099_+	1457659-1457909	1457659-1457909
RTS_NC_009648_1463100_1464529_+
RTS_NC_009648_1464570_1466149_+
RTS_NC_009648_1466220_1467893_+	1466209-1466459
RTS_NC_009648_1467894_1469806_+	1467784-1468034
RTS_NC_009648_1469807_1471459_+	1469599-1469849	1469599-1469849
RTS_NC_009648_1472160_1472738_+	1472074-1472324
RTS_NC_009648_1472739_1473229_+	1472554-1472804
RTS_NC_009648_1476660_1478119_+
RTS_NC_009648_1480590_1481303_+
RTS_NC_009648_1481304_1482199_+	1481179-1481429
RTS_NC_009648_1483560_1484091_+
RTS_NC_009648_1489292_1489911_+
RTS_NC_009648_1503876_1511372_+	1503760-1504010
RTS_NC_009648_1512763_1514702_+	1512557-1512807
RTS_NC_009648_1517653_1518662_+	1517492-1517742	1517492-1517742
RTS_NC_009648_1519153_1520162_+	1518917-1519167
RTS_NC_009648_1521343_1522472_+
RTS_NC_009648_1523293_1525202_+
RTS_NC_009648_1525813_1527212_+
RTS_NC_009648_1528273_1528896_+		1528360-1528610
RTS_NC_009648_1528897_1530152_+	1528772-1529022
RTS_NC_009648_1535353_1536152_+	1535297-1535547	1535297-1535547
RTS_NC_009648_1538653_1540071_+
RTS_NC_009648_1540072_1541912_+	1539947-1540197	1539790-1540040
RTS_NC_009648_1553263_1554096_+
RTS_NC_009648_1554097_1559582_+	1553882-1554132
RTS_NC_009648_1560613_1563603_+	1560572-1560822	1560572-1560822
RTS_NC_009648_1581278_1581993_+	1581108-1581358
RTS_NC_009648_1585154_1585593_+		1585158-1585408
RTS_NC_009648_1592835_1594583_+
RTS_NC_009648_1594584_1595168_+	1594369-1594619	1594369-1594619
RTS_NC_009648_1595169_1597234_+	1595044-1595294	1595044-1595294
RTS_NC_009648_1607836_1608395_+	1607645-1607895
RTS_NC_009648_1610386_1613915_+	1610240-1610490	1610240-1610490
RTS_NC_009648_1614856_1616375_+
RTS_NC_009648_1616446_1617755_+
RTS_NC_009648_1643086_1645719_+
RTS_NC_009648_1645720_1649826_+	1645580-1645830	1645580-1645830
RTS_NC_009648_1668378_1669511_+	1668307-1668557	1668352-1668602
RTS_NC_009648_1669512_1671187_+	1669425-1669675	1669425-1669675
RTS_NC_009648_1672368_1672657_+	1672267-1672517	1672267-1672517
RTS_NC_009648_1676392_1677641_+
RTS_NC_009648_1680352_1681781_+
RTS_NC_009648_1684432_1688081_+	1684331-1684581
RTS_NC_009648_1691902_1692581_+	1691741-1691991
RTS_NC_009648_1695892_1698971_+
RTS_NC_009648_1699012_1699331_+	1698881-1699131	1698881-1699131
RTS_NC_009648_1706903_1708722_+
RTS_NC_009648_1709513_1715892_+
RTS_NC_009648_1724183_1725552_+
RTS_NC_009648_1727993_1728612_+	1727892-1728142
RTS_NC_009648_1729677_1731406_+	1729538-1729788	1729538-1729788
RTS_NC_009648_1733743_1734782_+
RTS_NC_009648_1743433_1744322_+
RTS_NC_009648_1745563_1745852_+
RTS_NC_009648_1748323_1748432_+	1748207-1748457	1748207-1748457
RTS_NC_009648_1748383_1748432_+	1748207-1748457	1748207-1748457
RTS_NC_009648_1749823_1752962_+	1749812-1750062	1749812-1750062
RTS_NC_009648_1759363_1760192_+
RTS_NC_009648_1761193_1761542_+	1761002-1761252	1761002-1761252
RTS_NC_009648_1764883_1765352_+
RTS_NC_009648_1767043_1769252_+
RTS_NC_009648_1769503_1770512_+	1769417-1769667	1769417-1769667
RTS_NC_009648_1773043_1773396_+
RTS_NC_009648_1773397_1774592_+	1773182-1773432
RTS_NC_009648_1777123_1778462_+	1777037-1777287	1777037-1777287
RTS_NC_009648_1783208_1784247_+	1782987-1783237	1783227-1783477
RTS_NC_009648_1785128_1786770_+
RTS_NC_009648_1791376_1792595_+
RTS_NC_009648_1795006_1797665_+
RTS_NC_009648_1803646_1805259_+	1803425-1803675
RTS_NC_009648_1805995_1806905_+	1805930-1806180	1805930-1806180
RTS_NC_009648_1808326_1809245_+	1808135-1808385	1808135-1808385
RTS_NC_009648_1811986_1814874_+
RTS_NC_009648_1814875_1818455_+	1814750-1815000	1814750-1815000
RTS_NC_009648_1818676_1819355_+
RTS_NC_009648_1832236_1834205_+
RTS_NC_009648_1843036_1844675_+	1842905-1843155
RTS_NC_009648_1853687_1855386_+
RTS_NC_009648_1863017_1864116_+
RTS_NC_009648_1864667_1866576_+
RTS_NC_009648_1883597_1886016_+
RTS_NC_009648_1888667_1888885_+	1888664-1888914	1888664-1888914
RTS_NC_009648_1888886_1889136_+	1888664-1888914	1888664-1888914
RTS_NC_009648_1889297_1892185_+
RTS_NC_009648_1894271_1894836_+	1894116-1894366
RTS_NC_009648_1898747_1899696_+
RTS_NC_009648_1910237_1911306_+	1910211-1910461	1910211-1910461
RTS_NC_009648_1912427_1913526_+	1912191-1912441	1912191-1912441
RTS_NC_009648_1920138_1921327_+
RTS_NC_009648_1929203_1930479_+	1928967-1929217
RTS_NC_009648_1933347_1934116_+
RTS_NC_009648_1935207_1936456_+
RTS_NC_009648_1937637_1940626_+
RTS_NC_009648_1955517_1960925_+
RTS_NC_009648_1960926_1962376_+	1960711-1960961	1960711-1960961
RTS_NC_009648_1980481_1980759_+	1980455-1980705	1980455-1980705
RTS_NC_009648_1980760_1981550_+	1980635-1980885	1980455-1980705
RTS_NC_009648_1985251_1988919_+	1985180-1985430	1985180-1985430
RTS_NC_009648_1988920_1991750_+	1988705-1988955	1988705-1988955
RTS_NC_009648_1991911_1992920_+
RTS_NC_009648_1997731_2004440_+
RTS_NC_009648_2008351_2011760_+
RTS_NC_009648_2014201_2015630_+	2013980-2014230	2013980-2014230
RTS_NC_009648_2021971_2022980_+
RTS_NC_009648_2031151_2032670_+
RTS_NC_009648_2034541_2036660_+	2034440-2034690
RTS_NC_009648_2038351_2040320_+
RTS_NC_009648_2042281_2043350_+	2042180-2042430	2042180-2042430
RTS_NC_009648_2052511_2053440_+
RTS_NC_009648_2053471_2053749_+
RTS_NC_009648_2053750_2054090_+	2053565-2053815	2053565-2053815
RTS_NC_009648_2058901_2059820_+
RTS_NC_009648_2066161_2067170_+
RTS_NC_009648_2068651_2069514_+	2068443-2068693	2068443-2068693
RTS_NC_009648_2069515_2077670_+	2069375-2069625
RTS_NC_009648_2082481_2083205_+
RTS_NC_009648_2099270_2101839_+
RTS_NC_009648_2103470_2105799_+	2103369-2103619
RTS_NC_009648_2105840_2107659_+
RTS_NC_009648_2108240_2109309_+
RTS_NC_009648_2111090_2112189_+	2110892-2111142	2110892-2111142
RTS_NC_009648_2117720_2117979_+
RTS_NC_009648_2125910_2128959_+
RTS_NC_009648_2137973_2139012_+	2137812-2138062	2137812-2138062
RTS_NC_009648_2141573_2142912_+
RTS_NC_009648_2147393_2148402_+
RTS_NC_009648_2148563_2151072_+
RTS_NC_009648_2156183_2157222_+	2156037-2156287	2156037-2156287
RTS_NC_009648_2158463_2158662_+	2158392-2158642	2158392-2158642
RTS_NC_009648_2158673_2160132_+
RTS_NC_009648_2160143_2167542_+	2160027-2160277	2160027-2160277
RTS_NC_009648_2167973_2169612_+
RTS_NC_009648_2169653_2170542_+	2169605-2169855	2169605-2169855
RTS_NC_009648_2175057_2175646_+	2174926-2175176	2174926-2175176
RTS_NC_009648_2177817_2181076_+	2177776-2178026
RTS_NC_009648_2182918_2185217_+
RTS_NC_009648_2185288_2186057_+
RTS_NC_009648_2186638_2187681_+	2186432-2186682	2186432-2186682
RTS_NC_009648_2188382_2189271_+	2188221-2188471	2188221-2188471
RTS_NC_009648_2190692_2191971_+	2190456-2190706
RTS_NC_009648_2192822_2194101_+
RTS_NC_009648_2194172_2195611_+	2194101-2194351	2194101-2194351
RTS_NC_009648_2196252_2197831_+	2196046-2196296	2196046-2196296
RTS_NC_009648_2197932_2198311_+
RTS_NC_009648_2199222_2199541_+	2199136-2199386
RTS_NC_009648_2202015_2202964_+
RTS_NC_009648_2203965_2204524_+
RTS_NC_009648_2208616_2209475_+	2208380-2208630
RTS_NC_009648_2210086_2211305_+
RTS_NC_009648_2211586_2213465_+
RTS_NC_009648_2217556_2217759_+
RTS_NC_009648_2217760_2218115_+	2217718-2217968
RTS_NC_009648_2218216_2219045_+
RTS_NC_009648_2220826_2221805_+
RTS_NC_009648_2224006_2224805_+	2223920-2224170	2223920-2224170
RTS_NC_009648_2232166_2234615_+
RTS_NC_009648_2246447_2246736_+	2246271-2246521
RTS_NC_009648_2254430_2258533_+
RTS_NC_009648_2258534_2258919_+	2258409-2258659
RTS_NC_009648_2264435_2266284_+	2264304-2264554
RTS_NC_009648_2266955_2268114_+	2266944-2267194	2266944-2267194
RTS_NC_009648_2284385_2285094_+
RTS_NC_009648_2289065_2290194_+	2288897-2289147	2288897-2289147
RTS_NC_009648_2294045_2295294_+	2293809-2294059
RTS_NC_009648_2295335_2295954_+
RTS_NC_009648_2306525_2308824_+
RTS_NC_009648_2316005_2318274_+
RTS_NC_009648_2326565_2330574_+
RTS_NC_009648_2335499_2336214_+	2335292-2335542	2335292-2335542
RTS_NC_009648_2336617_2338316_+	2336485-2336735	2336485-2336735
RTS_NC_009648_2338477_2338976_+	2338391-2338641	2338391-2338641
RTS_NC_009648_2353838_2357877_+
RTS_NC_009648_2361398_2361721_+
RTS_NC_009648_2361722_2361987_+	2361597-2361847	2361597-2361847
RTS_NC_009648_2366050_2367389_+		2366189-2366439
RTS_NC_009648_2370160_2372465_+	2370113-2370363
RTS_NC_009648_2372566_2373005_+
RTS_NC_009648_2376436_2377565_+	2376350-2376600	2376350-2376600
RTS_NC_009648_2380099_2381288_+
RTS_NC_009648_2382259_2382698_+
RTS_NC_009648_2391863_2393506_+	2391717-2391967	2391717-2391967
RTS_NC_009648_2393507_2394342_+	2393292-2393542	2393292-2393542
RTS_NC_009648_2395105_2395788_+
RTS_NC_009648_2396348_2397018_+	2396223-2396473	2396073-2396323
RTS_NC_009648_2397659_2399538_+
RTS_NC_009648_2407724_2410593_+
RTS_NC_009648_2411864_2412333_+
RTS_NC_009648_2415614_2415892_+
RTS_NC_009648_2415893_2417103_+	2415783-2416033
RTS_NC_009648_2417114_2417707_+
RTS_NC_009648_2428339_2430972_+
RTS_NC_009648_2443373_2444382_+
RTS_NC_009648_2445803_2446962_+	2445784-2446034	2445784-2446034
RTS_NC_009648_2452373_2454078_+	2452333-2452583	2452333-2452583
RTS_NC_009648_2454079_2457164_+	2453909-2454159
RTS_NC_009648_2458795_2459414_+		2458544-2458794
RTS_NC_009648_2459425_2460674_+	2459378-2459628	2459378-2459628
RTS_NC_009648_2492995_2495013_+	2492909-2493159
RTS_NC_009648_2495014_2496464_+	2494889-2495139	2494754-2495004
RTS_NC_009648_2499805_2500334_+
RTS_NC_009648_2502265_2503214_+	2502119-2502369	2502119-2502369
RTS_NC_009648_2522847_2524636_+
RTS_NC_009648_2524827_2527396_+
RTS_NC_009648_2527827_2528855_+	2527816-2528066	2527816-2528066
RTS_NC_009648_2528856_2530786_+	2528686-2528936	2528686-2528936
RTS_NC_009648_2533167_2534926_+	2533066-2533316	2533066-2533316
RTS_NC_009648_2535837_2538136_+
RTS_NC_009648_2538237_2538616_+
RTS_NC_009648_2539857_2540510_+		2540041-2540291
RTS_NC_009648_2540511_2542186_+	2540386-2540636	2540386-2540636
RTS_NC_009648_2548678_2549057_+
RTS_NC_009648_2549248_2551371_+	2549012-2549262	2549012-2549262
RTS_NC_009648_2551372_2552871_+	2551330-2551580	2551330-2551580
RTS_NC_009648_2552872_2554547_+	2552687-2552937	2552687-2552937
RTS_NC_009648_2556478_2559797_+		2556167-2556417
RTS_NC_009648_2559994_2560853_+	2559899-2560149
RTS_NC_009648_2565184_2565773_+
RTS_NC_009648_2566444_2567843_+
RTS_NC_009648_2572474_2573592_+		2572208-2572458
RTS_NC_009648_2573593_2578227_+	2573393-2573643
RTS_NC_009648_2578228_2578673_+	2578058-2578308
RTS_NC_009648_2579374_2580653_+	2579168-2579418	2579168-2579418
RTS_NC_009648_2582915_2583924_+	2582904-2583154	2582904-2583154
RTS_NC_009648_2587385_2588664_+	2587149-2587399
RTS_NC_009648_2593115_2595624_+	2593059-2593309	2593059-2593309
RTS_NC_009648_2599025_2600754_+	2598849-2599099	2598849-2599099
RTS_NC_009648_2606107_2607585_+	2605991-2606241	2605991-2606241
RTS_NC_009648_2607586_2609967_+	2607461-2607711	2607461-2607711
RTS_NC_009648_2611508_2613387_+	2611287-2611537
RTS_NC_009648_2616249_2616868_+
RTS_NC_009648_2623539_2624278_+	2623393-2623643	2623393-2623643
RTS_NC_009648_2626369_2627888_+
RTS_NC_009648_2628922_2629481_+
RTS_NC_009648_2636782_2637461_+	2636591-2636841	2636591-2636841
RTS_NC_009648_2641852_2643371_+
RTS_NC_009648_2644042_2644969_+
RTS_NC_009648_2644970_2645441_+	2644928-2645178	2644928-2645178
RTS_NC_009648_2648572_2649551_+
RTS_NC_009648_2652952_2654172_+
RTS_NC_009648_2654642_2655432_+	2654427-2654677	2654427-2654677
RTS_NC_009648_2655503_2655612_+	2655297-2655547	2655297-2655547
RTS_NC_009648_2660393_2660502_+	2660202-2660452	2660202-2660452
RTS_NC_009648_2662763_2664852_+
RTS_NC_009648_2667293_2669292_+	2667162-2667412	2667162-2667412
RTS_NC_009648_2671133_2671242_+	2670897-2671147	2670897-2671147
RTS_NC_009648_2671463_2672742_+
RTS_NC_009648_2675483_2676612_+
RTS_NC_009648_2680013_2682282_+
RTS_NC_009648_2683163_2683632_+
RTS_NC_009648_2684500_2685659_+	2684271-2684521	2684271-2684521
RTS_NC_009648_2691430_2692919_+	2691269-2691519	2691269-2691519
RTS_NC_009648_2695450_2695919_+
RTS_NC_009648_2699501_2706840_+	2699400-2699650	2699400-2699650
RTS_NC_009648_2706971_2708224_+
RTS_NC_009648_2708225_2708970_+	2708115-2708365
RTS_NC_009648_2719811_2720970_+	2719620-2719870	2719620-2719870
RTS_NC_009648_2749192_2751161_+	2749046-2749296	2749046-2749296
RTS_NC_009648_2755702_2760075_+
RTS_NC_009648_2760076_2760555_+	2759944-2760194
RTS_NC_009648_2760556_2761241_+	2760521-2760771
RTS_NC_009648_2762872_2773961_+
RTS_NC_009648_2774182_2775761_+
RTS_NC_009648_2775832_2776961_+
RTS_NC_009648_2788822_2789801_+
RTS_NC_009648_2790922_2793491_+
RTS_NC_009648_2797942_2798411_+	2797751-2798001	2797751-2798001
RTS_NC_009648_2799382_2802701_+
RTS_NC_009648_2803612_2804561_+	2803406-2803656	2803406-2803656
RTS_NC_009648_2805622_2807711_+	2805461-2805711	2805461-2805711
RTS_NC_009648_2817323_2821362_+
RTS_NC_009648_2833153_2835422_+
RTS_NC_009648_2835553_2835771_+
RTS_NC_009648_2835772_2836352_+	2835572-2835822
RTS_NC_009648_2843683_2844782_+	2843477-2843727	2843402-2843652
RTS_NC_009648_2850943_2852012_+
RTS_NC_009648_2857603_2858222_+	2857397-2857647	2857397-2857647
RTS_NC_009648_2859643_2861162_+
RTS_NC_009648_2861233_2863082_+
RTS_NC_009648_2863447_2871393_+	2863322-2863572
RTS_NC_009648_2874044_2876283_+	2873838-2874088	2873838-2874088
RTS_NC_009648_2879054_2880783_+	2879028-2879278
RTS_NC_009648_2881184_2883502_+	2881083-2881333	2881083-2881333
RTS_NC_009648_2883503_2884882_+	2883333-2883583	2883333-2883583
RTS_NC_009648_2884883_2885403_+	2884758-2885008	2884758-2885008
RTS_NC_009648_2887094_2888943_+	2887083-2887333
RTS_NC_009648_2896544_2899222_+
RTS_NC_009648_2899223_2900043_+	2899038-2899288	2899038-2899288
RTS_NC_009648_2905694_2906583_+	2905563-2905813	2905563-2905813
RTS_NC_009648_2906744_2911083_+	2906643-2906893	2906643-2906893
RTS_NC_009648_2925405_2925994_+
RTS_NC_009648_2933565_2934514_+
RTS_NC_009648_2951986_2954285_+
RTS_NC_009648_2957716_2959509_+	2957630-2957880	2957630-2957880
RTS_NC_009648_2959510_2961485_+	2959310-2959560	2959310-2959560
RTS_NC_009648_2963596_2964219_+
RTS_NC_009648_2964220_2966675_+	2964110-2964360	2964110-2964360
RTS_NC_009648_2980546_2982005_+	2980303-2980553	2980303-2980553
RTS_NC_009648_2984416_2985189_+	2984240-2984490	2984240-2984490
RTS_NC_009648_2985190_2986445_+	2985095-2985345	2984240-2984490
RTS_NC_009648_2991198_2991997_+	2991127-2991377	2991127-2991377
RTS_NC_009648_2996718_2998087_+
RTS_NC_009648_2999148_3000326_+	2998987-2999237	2998987-2999237
RTS_NC_009648_3000327_3001027_+	3000202-3000452	3000202-3000452
RTS_NC_009648_3001407_3002467_+	3001252-3001502
RTS_NC_009648_3003258_3004957_+
RTS_NC_009648_3007010_3009699_+	3006773-3007023
RTS_NC_009648_3010550_3012219_+
RTS_NC_009648_3013820_3014908_+	3013659-3013909	3013659-3013909
RTS_NC_009648_3014909_3015339_+	3014882-3015132	3014882-3015132
RTS_NC_009648_3016730_3018189_+		3016749-3016999
RTS_NC_009648_3020992_3021791_+
RTS_NC_009648_3023482_3023921_+
RTS_NC_009648_3024952_3026111_+
RTS_NC_009648_3029542_3030225_+
RTS_NC_009648_3030226_3031755_+	3030146-3030396
RTS_NC_009648_3031756_3033645_+	3031586-3031836	3031586-3031836
RTS_NC_009648_3033646_3034481_+	3033461-3033711	3033461-3033711
RTS_NC_009648_3035662_3037541_+
RTS_NC_009648_3045592_3047531_+	3045386-3045636	3045386-3045636
RTS_NC_009648_3065092_3068411_+	3064916-3065166	3064916-3065166
RTS_NC_009648_3072232_3075401_+	3072004-3072254	3072004-3072254
RTS_NC_009648_3075862_3077070_+
RTS_NC_009648_3077071_3077681_+	3077029-3077279	3077029-3077279
RTS_NC_009648_3084382_3085721_+
RTS_NC_009648_3086812_3089831_+	3086696-3086946
RTS_NC_009648_3095302_3097635_+	3095201-3095451
RTS_NC_009648_3097636_3099188_+	3097421-3097671
RTS_NC_009648_3099189_3100841_+	3099071-3099321	3099071-3099321
RTS_NC_009648_3107392_3109301_+	3107381-3107631	3107381-3107631
RTS_NC_009648_3112612_3114041_+	3112451-3112701
RTS_NC_009648_3134872_3137531_+	3134636-3134886
RTS_NC_009648_3146512_3147371_+	3146471-3146721
RTS_NC_009648_3150052_3151811_+
RTS_NC_009648_3158272_3160061_+	3158029-3158279	3158029-3158279
RTS_NC_009648_3161602_3162881_+
RTS_NC_009648_3171352_3173081_+	3171139-3171389
RTS_NC_009648_3174412_3175721_+	3174221-3174471	3174221-3174471
RTS_NC_009648_3185392_3187091_+
RTS_NC_009648_3187822_3189221_+
RTS_NC_009648_3189922_3190661_+	3189821-3190071	3189821-3190071
RTS_NC_009648_3191934_3195857_+	3191818-3192068
RTS_NC_009648_3195858_3197803_+	3195733-3195983	3195733-3195983
RTS_NC_009648_3209256_3210205_+
RTS_NC_009648_3210396_3210805_+	3210280-3210530	3210280-3210530
RTS_NC_009648_3210876_3212455_+
RTS_NC_009648_3215616_3218035_+	3215515-3215765
RTS_NC_009648_3223656_3225925_+	3223495-3223745	3223495-3223745
RTS_NC_009648_3226506_3227444_+	3226450-3226700	3226450-3226700
RTS_NC_009648_3227445_3229409_+	3227245-3227495
RTS_NC_009648_3229410_3229975_+	3229240-3229490	3229240-3229490
RTS_NC_009648_3230556_3231175_+
RTS_NC_009648_3231786_3234192_+
RTS_NC_009648_3234193_3235211_+	3234068-3234318	3234068-3234318
RTS_NC_009648_3235212_3236412_+	3235087-3235337	3234068-3234318
RTS_NC_009648_3236413_3238182_+	3236288-3236538	3234068-3234318
RTS_NC_009648_3238673_3238992_+	3238525-3238775
RTS_NC_009648_3243053_3243462_+
RTS_NC_009648_3261594_3262213_+
RTS_NC_009648_3262794_3267283_+
RTS_NC_009648_3276204_3277033_+	3275968-3276218	3275968-3276218
RTS_NC_009648_3278934_3280052_+	3278833-3279083
RTS_NC_009648_3280053_3280393_+	3280041-3280291
RTS_NC_009648_3295110_3295846_+
RTS_NC_009648_3295847_3296719_+	3295654-3295904
RTS_NC_009648_3299070_3299599_+
RTS_NC_009648_3300150_3300649_+	3300019-3300269	3300019-3300269
RTS_NC_009648_3302100_3306499_+
RTS_NC_009648_3306780_3310189_+	3306619-3306869
RTS_NC_009648_3310320_3311566_+
RTS_NC_009648_3311567_3315109_+	3311419-3311669
RTS_NC_009648_3335916_3338155_+
RTS_NC_009648_3347286_3350755_+
RTS_NC_009648_3358596_3362335_+
RTS_NC_009648_3362466_3364615_+
RTS_NC_009648_3374347_3375416_+	3374216-3374466	3374216-3374466
RTS_NC_009648_3375457_3379106_+
RTS_NC_009648_3383617_3390315_+
RTS_NC_009648_3390316_3391425_+	3390191-3390441
RTS_NC_009648_3391426_3394166_+	3391271-3391521	3391271-3391521
RTS_NC_009648_3397180_3397709_+	3397087-3397337	3397087-3397337
RTS_NC_009648_3411700_3412769_+	3411472-3411722	3411472-3411722
RTS_NC_009648_3417475_3417884_+	3417262-3417512
RTS_NC_009648_3419038_3420167_+
RTS_NC_009648_3428158_3431537_+	3428125-3428375
RTS_NC_009648_3439648_3442007_+
RTS_NC_009648_3442258_3445239_+	3442127-3442377
RTS_NC_009648_3445280_3446349_+
RTS_NC_009648_3456140_3459099_+
RTS_NC_009648_3466490_3467319_+
RTS_NC_009648_3469850_3472239_+	3469749-3469999
RTS_NC_009648_3474350_3474702_+
RTS_NC_009648_3475533_3483616_+
RTS_NC_009648_3483617_3485266_+	3483432-3483682	3483432-3483682
RTS_NC_009648_3485307_3485806_+
RTS_NC_009648_3487347_3491660_+
RTS_NC_009648_3491661_3492995_+	3491536-3491786
RTS_NC_009648_3492996_3497027_+	3492841-3493091
RTS_NC_009648_3535324_3537323_+
RTS_NC_009648_3556444_3558207_+
RTS_NC_009648_3558208_3559675_+	3558038-3558288
RTS_NC_009648_3563586_3565015_+	3563365-3563615	3563365-3563615
RTS_NC_009648_3568926_3569995_+	3568750-3569000	3568750-3569000
RTS_NC_009648_3571326_3572425_+
RTS_NC_009648_3573096_3573445_+
RTS_NC_009648_3575677_3578126_+
RTS_NC_009648_3582547_3583706_+
RTS_NC_009648_3586177_3587756_+
RTS_NC_009648_3591020_3594178_+
RTS_NC_009648_3594179_3595693_+	3594084-3594334
RTS_NC_009648_3595694_3596409_+	3595584-3595834	3595584-3595834
RTS_NC_009648_3602636_3602925_+
RTS_NC_009648_3603836_3604069_+
RTS_NC_009648_3604070_3604755_+	3603975-3604225	3603975-3604225
RTS_NC_009648_3606146_3607245_+	3606113-3606363	3606113-3606363
RTS_NC_009648_3607496_3608361_+
RTS_NC_009648_3607496_3608538_+
RTS_NC_009648_3608362_3610668_+	3608147-3608397
RTS_NC_009648_3608639_3617058_+
RTS_NC_009648_3617519_3622428_+	3617276-3617526
RTS_NC_009648_3627299_3628278_+
RTS_NC_009648_3629279_3632058_+
RTS_NC_009648_3636179_3636798_+	3636056-3636306
RTS_NC_009648_3643139_3643728_+	3643031-3643281
RTS_NC_009648_3644579_3645858_+
RTS_NC_009648_3646859_3649728_+	3646668-3646918
RTS_NC_009648_3652889_3654378_+
RTS_NC_009648_3664529_3664987_+
RTS_NC_009648_3664988_3666018_+	3664863-3665113	3664863-3665113
RTS_NC_009648_3668309_3669228_+
RTS_NC_009648_3677974_3678803_+	3677753-3678003	3677753-3678003
RTS_NC_009648_3679144_3680723_+
RTS_NC_009648_3698908_3700217_+	3698852-3699102	3698852-3699102
RTS_NC_009648_3700468_3701987_+	3700352-3700602	3700352-3700602
RTS_NC_009648_3702058_3705411_+
RTS_NC_009648_3705412_3706457_+	3705287-3705537	3705287-3705537
RTS_NC_009648_3708328_3711917_+
RTS_NC_009648_3713518_3716177_+	3713342-3713592
RTS_NC_009648_3716278_3717617_+
RTS_NC_009648_3719702_3720865_+
RTS_NC_009648_3720866_3721101_+	3720786-3721036	3720786-3721036
RTS_NC_009648_3737385_3738683_+
RTS_NC_009648_3738684_3739294_+	3738559-3738809	3738409-3738659
RTS_NC_009648_3742245_3743033_+
RTS_NC_009648_3743034_3743944_+	3742894-3743144	3742894-3743144
RTS_NC_009648_3750555_3751703_+
RTS_NC_009648_3751704_3752644_+	3751512-3751762
RTS_NC_009648_3753645_3756064_+	3753424-3753674
RTS_NC_009648_3765045_3767753_+
RTS_NC_009648_3767754_3768184_+	3767629-3767879	3767629-3767879
RTS_NC_009648_3772395_3774334_+		3772519-3772769
RTS_NC_009648_3774345_3776464_+		3774394-3774644
RTS_NC_009648_3777255_3778774_+
RTS_NC_009648_3779145_3779464_+	3778924-3779174	3778924-3779174
RTS_NC_009648_3785625_3787864_+	3785509-3785759	3785509-3785759
RTS_NC_009648_3789172_3789851_+	3788996-3789246	3788996-3789246
RTS_NC_009648_3790072_3795191_+
RTS_NC_009648_3798114_3800072_+	3797938-3798188
RTS_NC_009648_3800073_3802393_+	3800068-3800318	3800068-3800318
RTS_NC_009648_3833253_3835496_+	3833227-3833477	3833227-3833477
RTS_NC_009648_3835497_3835972_+	3835372-3835622
RTS_NC_009648_3837423_3841462_+	3837217-3837467
RTS_NC_009648_3842883_3843412_+
RTS_NC_009648_3849063_3850852_+	3849037-3849287	3849037-3849287
RTS_NC_009648_3855123_3860422_+
RTS_NC_009648_3861363_3861952_+	3861337-3861587	3861337-3861587
RTS_NC_009648_3862173_3863662_+	3861990-3862240	3861990-3862240
RTS_NC_009648_3869433_3870652_+
RTS_NC_009648_3876427_3878846_+	3876401-3876651	3876401-3876651
RTS_NC_009648_3880057_3881696_+	3879881-3880131	3879881-3880131
RTS_NC_009648_3886897_3887175_+
RTS_NC_009648_3887176_3887696_+	3887051-3887301
RTS_NC_009648_3887887_3889290_+	3887741-3887991	3887741-3887991
RTS_NC_009648_3889291_3890726_+	3889166-3889416	3889166-3889416
RTS_NC_009648_3890954_3892443_+
RTS_NC_009648_3892544_3892953_+	3892428-3892678	3892428-3892678
RTS_NC_009648_3893954_3894813_+
RTS_NC_009648_3901395_3903034_+
RTS_NC_009648_3914023_3914972_+
RTS_NC_009648_3916723_3920612_+		3916735-3916985
RTS_NC_009648_3922363_3923222_+
RTS_NC_009648_3923413_3924092_+
RTS_NC_009648_3924943_3928082_+
RTS_NC_009648_3941833_3943382_+	3941762-3942012	3941762-3942012
RTS_NC_009648_3943543_3943866_+
RTS_NC_009648_3943867_3944492_+	3943832-3944082
RTS_NC_009648_3951224_3951450_+
RTS_NC_009648_3951451_3951693_+	3951333-3951583
RTS_NC_009648_3952484_3953973_+	3952316-3952566
RTS_NC_009648_3957044_3958113_+		3956718-3956968
RTS_NC_009648_3958244_3958803_+
RTS_NC_009648_3963554_3965812_+	3963498-3963748	3963498-3963748
RTS_NC_009648_3965813_3971583_+	3965658-3965908	3965658-3965908
RTS_NC_009648_3980864_3987003_+
RTS_NC_009648_3991609_3991842_+
RTS_NC_009648_3991843_3995138_+	3991703-3991953
RTS_NC_009648_3998758_3998978_+	3998686-3998936
RTS_NC_009648_4004599_4005458_+	4004573-4004823	4004573-4004823
RTS_NC_009648_4005679_4006388_+	4005601-4005851	4005601-4005851
RTS_NC_009648_4010008_4010978_+	4009898-4010148	4009898-4010148
RTS_NC_009648_4023739_4024857_+
RTS_NC_009648_4024858_4027928_+	4024808-4025058	4024808-4025058
RTS_NC_009648_4027999_4030661_+
RTS_NC_009648_4030912_4032251_+	4030676-4030926	4030676-4030926
RTS_NC_009648_4033282_4037622_+
RTS_NC_009648_4037843_4038222_+
RTS_NC_009648_4043879_4044648_+		4043463-4043713
RTS_NC_009648_4048319_4048552_+
RTS_NC_009648_4048553_4052827_+	4048428-4048678
RTS_NC_009648_4052828_4053168_+	4052703-4052953
RTS_NC_009648_4077227_4077546_+	4077091-4077341	4077091-4077341
RTS_NC_009648_4080887_4085743_+	4080681-4080931	4080681-4080931
RTS_NC_009648_4085744_4088889_+	4085679-4085929	4085679-4085929
RTS_NC_009648_4092200_4093629_+	4092054-4092304
RTS_NC_009648_4098050_4099509_+
RTS_NC_009648_4109600_4112199_+
RTS_NC_009648_4113020_4115668_+	4112799-4113049	4112799-4113049
RTS_NC_009648_4115669_4117329_+	4115544-4115794	4115544-4115794
RTS_NC_009648_4117580_4119369_+
RTS_NC_009648_4121360_4124739_+	4121259-4121509	4121259-4121509
RTS_NC_009648_4124871_4127830_+	4124680-4124930	4124680-4124930
RTS_NC_009648_4129641_4130500_+		4129660-4129910
RTS_NC_009648_4130571_4132090_+
RTS_NC_009648_4137111_4139980_+
RTS_NC_009648_4161088_4161827_+
RTS_NC_009648_4161988_4162637_+
RTS_NC_009648_4164448_4164827_+	4164295-4164545	4164295-4164545
RTS_NC_009648_4176028_4177457_+	4175807-4176057	4175762-4176012
RTS_NC_009648_4180078_4181417_+	4179992-4180242	4179992-4180242
RTS_NC_009648_4182898_4184447_+
RTS_NC_009648_4188958_4189997_+	4188812-4189062	4188812-4189062
RTS_NC_009648_4190368_4190751_+	4190282-4190532	4190282-4190532
RTS_NC_009648_4190752_4191077_+	4190627-4190877	4190282-4190532
RTS_NC_009648_4193818_4194666_+	4193605-4193855	4193605-4193855
RTS_NC_009648_4194667_4195277_+	4194557-4194807	4194557-4194807
RTS_NC_009648_4205938_4212287_+
RTS_NC_009648_4212358_4213727_+	4212167-4212417
RTS_NC_009648_4215029_4216578_+	4214913-4215163	4214913-4215163
RTS_NC_009648_4217129_4217808_+	4217058-4217308	4217058-4217308
RTS_NC_009648_4224059_4226358_+	4223853-4224103	4223853-4224103
RTS_NC_009648_4227029_4228492_+
RTS_NC_009648_4228493_4230858_+	4228361-4228611	4228361-4228611
RTS_NC_009648_4231649_4233719_+
RTS_NC_009648_4234223_4235538_+	4234098-4234348	4234098-4234348
RTS_NC_009648_4237589_4238778_+	4237398-4237648	4237398-4237648
RTS_NC_009648_4254629_4258098_+	4254483-4254733	4254483-4254733
RTS_NC_009648_4284038_4285263_+	4283913-4284163	4283913-4284163
RTS_NC_009648_4287494_4288233_+	4287372-4287622	4287372-4287622
RTS_NC_009648_4288274_4293513_+
RTS_NC_009648_4296332_4296715_+
RTS_NC_009648_4296716_4297131_+	4296606-4296856	4296606-4296856
RTS_NC_009648_4303142_4304211_+
RTS_NC_009648_4312322_4313811_+
RTS_NC_009648_4314932_4317021_+
RTS_NC_009648_4317122_4318851_+
RTS_NC_009648_4324022_4326021_+
RTS_NC_009648_4326062_4327911_+
RTS_NC_009648_4328312_4328721_+	4328151-4328401	4328151-4328401
RTS_NC_009648_4328912_4333341_+
RTS_NC_009648_4336592_4338291_+
RTS_NC_009648_4338302_4340541_+	4338089-4338339	4338089-4338339
RTS_NC_009648_4343882_4349211_+	4343706-4343956	4343706-4343956
RTS_NC_009648_4351142_4355365_+	4351004-4351254	4351004-4351254
RTS_NC_009648_4355366_4358241_+	4355361-4355611	4355361-4355611
RTS_NC_009648_4360670_4361706_+
RTS_NC_009648_4361707_4363239_+	4361604-4361854	4361604-4361854
RTS_NC_009648_4371142_4372061_+
RTS_NC_009648_4372942_4374041_+
RTS_NC_009648_4375582_4376231_+
RTS_NC_009648_4378132_4378778_+	4378001-4378251	4378001-4378251
RTS_NC_009648_4378779_4385111_+	4378541-4378791	4378541-4378791
RTS_NC_009648_4385212_4386191_+	4385179-4385429	4385179-4385429
RTS_NC_009648_4386502_4387358_+
RTS_NC_009648_4387359_4388081_+	4387204-4387454	4387204-4387454
RTS_NC_009648_4392202_4394651_+
RTS_NC_009648_4396192_4399481_+	4395986-4396236
RTS_NC_009648_4401232_4402721_+
RTS_NC_009648_4407604_4409513_+	4407488-4407738
RTS_NC_009648_4413814_4414463_+
RTS_NC_009648_4417204_4417823_+
RTS_NC_009648_4418944_4419953_+
RTS_NC_009648_4421344_4422177_+
RTS_NC_009648_4430348_4433964_+
RTS_NC_009648_4437698_4439099_+
RTS_NC_009648_4454920_4455629_+	4454714-4454964	4454714-4454964
RTS_NC_009648_4464471_4465840_+
RTS_NC_009648_4469781_4472111_+
RTS_NC_009648_4475692_4476551_+
RTS_NC_009648_4480312_4480811_+	4480241-4480491	4480241-4480491
RTS_NC_009648_4497052_4501271_+	4496861-4497111
RTS_NC_009648_4507162_4507991_+
RTS_NC_009648_4508692_4510245_+	4508546-4508796	4508546-4508796
RTS_NC_009648_4510246_4512705_+	4510016-4510266	4508546-4508796
RTS_NC_009648_4512706_4518540_+	4512581-4512831
RTS_NC_009648_4518541_4519511_+	4518401-4518651	4518401-4518651
RTS_NC_009648_4544052_4545331_+
RTS_NC_009648_4548072_4550131_+	4548031-4548281
RTS_NC_009648_4550262_4556311_+
RTS_NC_009648_4558398_4559861_+	4558357-4558607	4558357-4558607
RTS_NC_009648_4559862_4561001_+	4559812-4560062	4559812-4560062
RTS_NC_009648_4561002_4563506_+	4560787-4561037	4560787-4561037
RTS_NC_009648_4563507_4563757_+	4563382-4563632	4563382-4563632
RTS_NC_009648_4563888_4564087_+
RTS_NC_009648_4565238_4565546_+
RTS_NC_009648_4565547_4567237_+	4565377-4565627	4565377-4565627
RTS_NC_009648_4568292_4571617_+	4568062-4568312	4568062-4568312
RTS_NC_009648_4572378_4575007_+
RTS_NC_009648_4579419_4581568_+	4579273-4579523
RTS_NC_009648_4581639_4584688_+
RTS_NC_009648_4585659_4586518_+
RTS_NC_009648_4592111_4592397_+
RTS_NC_009648_4592398_4593360_+	4592198-4592448	4592198-4592448
RTS_NC_009648_4599611_4601340_+
RTS_NC_009648_4618215_4618924_+	4618099-4618349	4618099-4618349
RTS_NC_009648_4618935_4619764_+
RTS_NC_009648_4621905_4622494_+	4621789-4622039	4621789-4622039
RTS_NC_009648_4622595_4623728_+
RTS_NC_009648_4623729_4624684_+	4623574-4623824	4623574-4623824
RTS_NC_009648_4632675_4633174_+
RTS_NC_009648_4633815_4637704_+	4633624-4633874	4633624-4633874
RTS_NC_009648_4638585_4640254_+
RTS_NC_009648_4640625_4643884_+
RTS_NC_009648_4646865_4648300_+
RTS_NC_009648_4651701_4655050_+
RTS_NC_009648_4655121_4656430_+
RTS_NC_009648_4657761_4659010_+		4657405-4657655
RTS_NC_009648_4660071_4662104_+
RTS_NC_009648_4662105_4663244_+	4661860-4662110	4661860-4662110
RTS_NC_009648_4663245_4664650_+	4663150-4663400	4663150-4663400
RTS_NC_009648_4664651_4665719_+	4664440-4664690
RTS_NC_009648_4665720_4668792_+	4665595-4665845
RTS_NC_009648_4669793_4670352_+	4669767-4670017	4669767-4670017
RTS_NC_009648_4672043_4678635_+	4671822-4672072
RTS_NC_009648_4679576_4681497_+
RTS_NC_009648_4682018_4684227_+	4681790-4682040	4681790-4682040
RTS_NC_009648_4690202_4692117_+	4690017-4690267
RTS_NC_009648_4692159_4707014_+	4692148-4692398	4692178-4692428
RTS_NC_009648_4707015_4707280_+	4706905-4707155	4706905-4707155
RTS_NC_009648_4712085_4714690_+	4711885-4712135	4711885-4712135
RTS_NC_009648_4715181_4718759_+	4715050-4715300
RTS_NC_009648_4718760_4720897_+	4718650-4718900
RTS_NC_009648_4720898_4722250_+	4720848-4721098	4720848-4721098
RTS_NC_009648_4723701_4724620_+	4723585-4723835
RTS_NC_009648_4724631_4726679_+
RTS_NC_009648_4726680_4727170_+	4726570-4726820	4726570-4726820
RTS_NC_009648_4728951_4731850_+	4728895-4729145
RTS_NC_009648_4732731_4736159_+
RTS_NC_009648_4736160_4737100_+	4735960-4736210	4735960-4736210
RTS_NC_009648_4737201_4738867_+
RTS_NC_009648_4738868_4741754_+	4738660-4738910	4738660-4738910
RTS_NC_009648_4741755_4744844_+	4741593-4741843
RTS_NC_009648_4744845_4747360_+	4744600-4744850	4744720-4744970
RTS_NC_009648_4750816_4754919_+	4750670-4750920	4750670-4750920
RTS_NC_009648_4754920_4756517_+	4754720-4754970	4754720-4754970
RTS_NC_009648_4756518_4757499_+	4756393-4756643	4756393-4756643
RTS_NC_009648_4757500_4760050_+	4757436-4757686	4757436-4757686
RTS_NC_009648_4760051_4760346_+	4759926-4760176	4759926-4760176
RTS_NC_009648_4760687_4762716_+
RTS_NC_009648_4764082_4765931_+	4763951-4764201	4763951-4764201
RTS_NC_009648_4765972_4767226_+
RTS_NC_009648_4767227_4768381_+	4767222-4767472	4767102-4767352
RTS_NC_009648_4768382_4778413_+	4768280-4768530
RTS_NC_009648_4788763_4792386_+	4788632-4788882	4788632-4788882
RTS_NC_009648_4792387_4793492_+	4792142-4792392	4792142-4792392
RTS_NC_009648_4794073_4796852_+
RTS_NC_009648_4800292_4801671_+	4800182-4800432	4800182-4800432
RTS_NC_009648_4801672_4802601_+	4801547-4801797	4801547-4801797
RTS_NC_009648_4802602_4805463_+	4802387-4802637	4802387-4802637
RTS_NC_009648_4806210_4807219_+
RTS_NC_009648_4807380_4812319_+
RTS_NC_009648_4813350_4817089_+	4813317-4813567	4813317-4813567
RTS_NC_009648_4817160_4818859_+
RTS_NC_009648_4825710_4826699_+	4825489-4825739	4825489-4825739
RTS_NC_009648_4830130_4831919_+	4829924-4830174	4829924-4830174
RTS_NC_009648_4836194_4836753_+	4836116-4836366	4836116-4836366
RTS_NC_009648_4840905_4844494_+
RTS_NC_009648_4844565_4846054_+	4844472-4844722	4844472-4844722
RTS_NC_009648_4848495_4848863_+
RTS_NC_009648_4848864_4851458_+	4848769-4849019
RTS_NC_009648_4851459_4851664_+	4851334-4851584
RTS_NC_009648_4852335_4854068_+	4852099-4852349	4852099-4852349
RTS_NC_009648_4854069_4854454_+	4853944-4854194	4854081-4854331
RTS_NC_009648_4855701_4858270_+	4855540-4855790
RTS_NC_009648_4858371_4860550_+
RTS_NC_009648_4860621_4861570_+	4860490-4860740	4860490-4860740
RTS_NC_009648_4864401_4865110_+	4864300-4864550	4864300-4864550
RTS_NC_009648_4867251_4869610_+
RTS_NC_009648_4883395_4885994_+
RTS_NC_009648_4886215_4886838_+	4885979-4886229	4885979-4886229
RTS_NC_009648_4886839_4888694_+	4886714-4886964
RTS_NC_009648_4888735_4890704_+
RTS_NC_009648_4897675_4899734_+
RTS_NC_009648_4903198_4904627_+
RTS_NC_009648_4908778_4910597_+
RTS_NC_009648_4927229_4928988_+	4927113-4927363	4927113-4927363
RTS_NC_009648_4933073_4935738_+	4932933-4933183	4932933-4933183
RTS_NC_009648_4938029_4938858_+
RTS_NC_009648_4945469_4945987_+
RTS_NC_009648_4945988_4947318_+	4945916-4946166
RTS_NC_009648_4950001_4951610_+
RTS_NC_009648_4960291_4960820_+	4960070-4960320	4960070-4960320
RTS_NC_009648_4962242_4964391_+	4962201-4962451	4962201-4962451
RTS_NC_009648_4964402_4965171_+
RTS_NC_009648_4977246_4978199_+	4977055-4977305
RTS_NC_009648_4978200_4978825_+	4978120-4978370
RTS_NC_009648_4983006_4984105_+
RTS_NC_009648_4991316_4991534_+	4991155-4991405
RTS_NC_009648_4991535_4991935_+	4991410-4991660
RTS_NC_009648_4992906_4993435_+	4992760-4993010	4992760-4993010
RTS_NC_009648_4994670_5000446_+	4994530-4994780	4994530-4994780
RTS_NC_009648_5000447_5005109_+	5000232-5000482	5000232-5000482
RTS_NC_009648_5005540_5005968_+
RTS_NC_009648_5005969_5007303_+	5005844-5006094	5005844-5006094
RTS_NC_009648_5007304_5011084_+	5007254-5007504	5007254-5007504
RTS_NC_009648_5013585_5014474_+	5013454-5013704	5013454-5013704
RTS_NC_009648_5023065_5024644_+	5022904-5023154	5022904-5023154
RTS_NC_009648_5025495_5026494_+	5025319-5025569	5025244-5025494
RTS_NC_009648_5026495_5027975_+	5026325-5026575	5026325-5026575
RTS_NC_009648_5034250_5035085_+	5034103-5034353	5034103-5034353
RTS_NC_009648_5035756_5036075_+		5035430-5035680
RTS_NC_009648_5042716_5048735_+
RTS_NC_009648_5052226_5053235_+
RTS_NC_009648_5058046_5060225_+	5057870-5058120
RTS_NC_009648_5062576_5064365_+	5062400-5062650	5062400-5062650
RTS_NC_009648_5069056_5073564_+
RTS_NC_009648_5073565_5074055_+	5073425-5073675	5073425-5073675
RTS_NC_009648_5085706_5088905_+	5085485-5085735	5085485-5085735
RTS_NC_009648_5090943_5091485_+	5090750-5091000	5090818-5091068
RTS_NC_009648_5092666_5094157_+	5092640-5092890
RTS_NC_009648_5099958_5102347_+	5099872-5100122	5099872-5100122
RTS_NC_009648_5104908_5107537_+
RTS_NC_009648_5111808_5116897_+
RTS_NC_009648_5125578_5128181_+
RTS_NC_009648_5128182_5129677_+	5128012-5128262
RTS_NC_009648_5131458_5132456_+
RTS_NC_009648_5132457_5133487_+	5132332-5132582
RTS_NC_009648_5141388_5143271_+
RTS_NC_009648_5143272_5144471_+	5143117-5143367	5143117-5143367
RTS_NC_009648_5144472_5146211_+	5144302-5144552	5144302-5144552
RTS_NC_009648_5146212_5148176_+	5146012-5146262	5146012-5146262
RTS_NC_009648_5148177_5150426_+	5147977-5148227	5147977-5148227
RTS_NC_009648_5150427_5151776_+	5150242-5150492	5147977-5148227
RTS_NC_009648_5151777_5153051_+	5151592-5151842	5151592-5151842
RTS_NC_009648_5153052_5155567_+	5152807-5153057	5152807-5153057
RTS_NC_009648_5155568_5158057_+	5155443-5155693	5155443-5155693
RTS_NC_009648_5160046_5161434_+
RTS_NC_009648_5161435_5161955_+	5161310-5161560	5161310-5161560
RTS_NC_009648_5165170_5166428_+	5165000-5165250
RTS_NC_009648_5170729_5171408_+
RTS_NC_009648_5185311_5187100_+
RTS_NC_009648_5193591_5196014_+
RTS_NC_009648_5196015_5197330_+	5195875-5196125	5195875-5196125
RTS_NC_009648_5198091_5199704_+	5197870-5198120	5198095-5198345
RTS_NC_009648_5199705_5200454_+	5199505-5199755	5199505-5199755
RTS_NC_009648_5200455_5203511_+	5200330-5200580	5200330-5200580
RTS_NC_009648_5204002_5204441_+	5203901-5204151	5203901-5204151
RTS_NC_009648_5216512_5217941_+	5216471-5216721	5216471-5216721
RTS_NC_009648_5219812_5222951_+
RTS_NC_009648_5229922_5231771_+
RTS_NC_009648_5236552_5237341_+	5236481-5236731
RTS_NC_009648_5237342_5238072_+	5237217-5237467
RTS_NC_009648_5248823_5251032_+
RTS_NC_009648_5252303_5254182_+
RTS_NC_009648_5258783_5262522_+
RTS_NC_009648_5267334_5268433_+
RTS_NC_009648_5274354_5275573_+
RTS_NC_009648_5278795_5280224_+	5278739-5278989
RTS_NC_009648_5282335_5282714_+	5282189-5282439	5282189-5282439
RTS_NC_009648_5284285_5287574_+	5284132-5284382	5284132-5284382
RTS_NC_009648_5287645_5292194_+		5287664-5287914
RTS_NC_009648_5292415_5294658_+	5292194-5292444	5292194-5292444
RTS_NC_009648_5294659_5296844_+	5294534-5294784	5294534-5294784
RTS_NC_009648_5298657_5302334_+	5298419-5298669	5298419-5298669
RTS_NC_009648_5304235_5307213_+	5304074-5304324	5304074-5304324
RTS_NC_009648_5307214_5308668_+	5307074-5307324	5307074-5307324
RTS_NC_009648_5308669_5311604_+	5308544-5308794
RTS_NC_009648_5314099_5314864_+	5313914-5314164
RTS_NC_009648_5314865_5315115_+	5314755-5315005
RTS_NC_009648_5768_6557_-	6432-6682	6432-6682
RTS_NC_009648_6558_8127_-	7930-8180
RTS_NC_009648_11408_11967_-
RTS_NC_009648_12788_13287_-
RTS_NC_009648_19120_19589_-	19432-19682	19432-19682
RTS_NC_009648_26830_27869_-	27863-28113
RTS_NC_009648_28450_29519_-	29440-29690
RTS_NC_009648_31060_34409_-	34375-34625
RTS_NC_009648_50561_53045_-	52920-53170	52750-53000
RTS_NC_009648_53046_57600_-	57540-57790	57540-57790
RTS_NC_009648_58511_60930_-	60915-61165	60915-61165
RTS_NC_009648_63311_67025_-	66900-67150
RTS_NC_009648_63401_67025_-	66900-67150
RTS_NC_009648_67026_69480_-	69443-69693
RTS_NC_009648_75552_81001_-
RTS_NC_009648_85153_86462_-
RTS_NC_009648_90463_95372_-	95342-95592	95342-95592
RTS_NC_009648_123163_125132_-	125132-125382	125132-125382
RTS_NC_009648_129435_130444_-
RTS_NC_009648_132015_134394_-	134269-134519	134398-134648
RTS_NC_009648_134395_136354_-
RTS_NC_009648_144345_146824_-	146809-147059	146809-147059
RTS_NC_009648_150292_152171_-	152006-152256	152006-152256
RTS_NC_009648_152272_154912_-	154665-154915	154665-154915
RTS_NC_009648_155074_155513_-		155243-155493
RTS_NC_009648_157302_159721_-	159571-159821	159571-159821
RTS_NC_009648_160482_161191_-
RTS_NC_009648_164952_167101_-	166861-167111	166861-167111
RTS_NC_009648_167172_169086_-	168961-169211	168961-169211
RTS_NC_009648_169087_171051_-	170926-171176	170926-171176
RTS_NC_009648_171052_171961_-	171834-172084
RTS_NC_009648_199940_201699_-	201677-201927	201677-201927
RTS_NC_009648_203750_206169_-	206004-206254
RTS_NC_009648_210441_215440_-	215305-215555
RTS_NC_009648_239391_239920_-	239695-239945	239695-239945
RTS_NC_009648_241761_242740_-
RTS_NC_009648_242781_244635_-	244510-244760
RTS_NC_009648_244636_248440_-
RTS_NC_009648_255682_256691_-
RTS_NC_009648_259732_261016_-	260891-261141	260891-261141
RTS_NC_009648_261017_262122_-
RTS_NC_009648_262703_263202_-
RTS_NC_009648_264203_265182_-
RTS_NC_009648_265733_266652_-
RTS_NC_009648_270839_271758_-	271683-271933	271683-271933
RTS_NC_009648_280859_282438_-	282288-282538	282288-282538
RTS_NC_009648_284909_285738_-
RTS_NC_009648_287189_291288_-
RTS_NC_009648_295319_296108_-	295983-296233	295983-296233
RTS_NC_009648_296109_296778_-
RTS_NC_009648_306719_307763_-	307638-307888	307638-307888
RTS_NC_009648_307764_309408_-
RTS_NC_009648_317035_317264_-		316994-317244
RTS_NC_009648_317275_319814_-	319724-319974	319724-319974
RTS_NC_009648_320725_321674_-	321629-321879	321629-321879
RTS_NC_009648_324175_324554_-
RTS_NC_009648_336175_339344_-
RTS_NC_009648_356786_357958_-	357833-358083
RTS_NC_009648_357959_359265_-	359046-359296	359046-359296
RTS_NC_009648_363008_364287_-
RTS_NC_009648_368948_369837_-	369620-369870	369620-369870
RTS_NC_009648_370178_371217_-	371082-371332	371082-371332
RTS_NC_009648_373418_374487_-
RTS_NC_009648_375278_379977_-	379842-380092	379842-380092
RTS_NC_009648_387169_388208_-	388148-388398	388148-388398
RTS_NC_009648_396109_397598_-
RTS_NC_009648_404449_405518_-	405331-405581	405331-405581
RTS_NC_009648_405649_406238_-	406058-406308	406058-406308
RTS_NC_009648_410389_414613_-	414488-414738
RTS_NC_009648_416239_418418_-	418216-418466	418216-418466
RTS_NC_009648_418969_421718_-
RTS_NC_009648_429739_430178_-
RTS_NC_009648_430219_435428_-		435128-435378
RTS_NC_009648_435559_437078_-
RTS_NC_009648_437089_437738_-
RTS_NC_009648_448648_451157_-
RTS_NC_009648_459268_460297_-	460172-460422
RTS_NC_009648_460298_461207_-
RTS_NC_009648_462868_464477_-
RTS_NC_009648_464908_465977_-	465872-466122	465872-466122
RTS_NC_009648_466408_468017_-	467777-468027	467777-468027
RTS_NC_009648_482128_482872_-	482747-482997	482747-482997
RTS_NC_009648_482873_484342_-	484217-484467	484217-484467
RTS_NC_009648_484738_489587_-	489362-489612	489362-489612
RTS_NC_009648_493168_495197_-		495482-495732
RTS_NC_009648_504478_506327_-	506222-506472	506222-506472
RTS_NC_009648_506428_507887_-
RTS_NC_009648_509818_510307_-	510182-510432	510182-510432
RTS_NC_009648_510308_511209_-	511084-511334	511084-511334
RTS_NC_009648_511210_513923_-	513923-514173	513923-514173
RTS_NC_009648_514204_515813_-	515753-516003	515753-516003
RTS_NC_009648_517144_518376_-	518251-518501	518251-518501
RTS_NC_009648_518377_519803_-
RTS_NC_009648_524104_527128_-	527003-527253
RTS_NC_009648_527129_528863_-	528818-529068
RTS_NC_009648_530404_531533_-
RTS_NC_009648_541686_542755_-
RTS_NC_009648_553506_554455_-	554365-554615
RTS_NC_009648_565386_566295_-	566170-566420	566170-566420
RTS_NC_009648_566296_572095_-	572065-572315	572065-572315
RTS_NC_009648_574596_577645_-	577585-577835
RTS_NC_009648_606024_606523_-	606418-606668
RTS_NC_009648_607614_608983_-
RTS_NC_009648_615924_619098_-
RTS_NC_009648_620879_621588_-
RTS_NC_009648_621659_622728_-	622533-622783
RTS_NC_009648_624089_624558_-
RTS_NC_009648_632131_634250_-		634265-634515
RTS_NC_009648_650791_656360_-	656120-656370
RTS_NC_009648_657121_661130_-
RTS_NC_009648_672841_673370_-
RTS_NC_009648_679051_681560_-
RTS_NC_009648_686941_689840_-
RTS_NC_009648_691261_692330_-
RTS_NC_009648_701761_703790_-
RTS_NC_009648_708781_710270_-
RTS_NC_009648_711372_712801_-	712561-712811
RTS_NC_009648_714162_716131_-
RTS_NC_009648_723042_729121_-	729121-729371	729121-729371
RTS_NC_009648_731652_733201_-
RTS_NC_009648_734322_737151_-	737026-737276
RTS_NC_009648_737152_738301_-	738198-738448
RTS_NC_009648_741016_742052_-	741927-742177	741927-742177
RTS_NC_009648_743069_744828_-	744768-745018	744521-744771
RTS_NC_009648_745709_746182_-
RTS_NC_009648_747573_748452_-	748327-748577	748327-748577
RTS_NC_009648_748453_748782_-	748657-748907	748327-748577
RTS_NC_009648_748783_750792_-	750667-750917
RTS_NC_009648_750793_752742_-	752617-752867	752617-752867
RTS_NC_009648_752743_757497_-	757372-757622
RTS_NC_009648_757498_760422_-	760297-760547
RTS_NC_009648_760423_763252_-	763095-763345	763095-763345
RTS_NC_009648_763893_765652_-
RTS_NC_009648_767823_771322_-	771112-771362	771112-771362
RTS_NC_009648_771363_775752_-	775627-775877
RTS_NC_009648_775753_777235_-	777175-777425	777175-777425
RTS_NC_009648_778566_779425_-	779323-779573
RTS_NC_009648_779625_781384_-
RTS_NC_009648_781575_785619_-	785494-785744	785494-785744
RTS_NC_009648_792675_793164_-	793039-793289	793039-793289
RTS_NC_009648_793165_794057_-	793932-794182	793932-794182
RTS_NC_009648_794058_795454_-	795214-795464
RTS_NC_009648_798075_798707_-	798582-798832	798582-798832
RTS_NC_009648_798708_801444_-	801319-801569	801319-801569
RTS_NC_009648_801445_802174_-
RTS_NC_009648_807976_809795_-
RTS_NC_009648_816256_817865_-	817790-818040	817790-818040
RTS_NC_009648_841412_842421_-
RTS_NC_009648_842492_843111_-	842931-843181	842931-843181
RTS_NC_009648_844707_845661_-	845451-845701	845451-845701
RTS_NC_009648_853892_855141_-	854984-855234	854984-855234
RTS_NC_009648_855272_859583_-	859478-859728	859478-859728
RTS_NC_009648_859744_862103_-	862103-862353	862103-862353
RTS_NC_009648_864994_865913_-	865868-866118	865868-866118
RTS_NC_009648_870634_871673_-
RTS_NC_009648_873724_878128_-	878003-878253	878003-878253
RTS_NC_009648_881224_883223_-	883178-883428	883178-883428
RTS_NC_009648_891544_892416_-	892291-892541	892291-892541
RTS_NC_009648_892417_893783_-
RTS_NC_009648_901215_905824_-	905719-905969
RTS_NC_009648_909495_912635_-	912395-912645	912395-912645
RTS_NC_009648_913006_919025_-
RTS_NC_009648_929386_929965_-	929840-930090	929840-930090
RTS_NC_009648_930646_931295_-
RTS_NC_009648_932176_934475_-
RTS_NC_009648_934576_937025_-	936950-937200	936950-937200
RTS_NC_009648_937246_937735_-	937610-937860
RTS_NC_009648_937736_938975_-	938960-939210
RTS_NC_009648_939796_941855_-	941645-941895	941645-941895
RTS_NC_009648_946006_947075_-	946850-947100	946850-947100
RTS_NC_009648_947116_948005_-	947915-948165	947915-948165
RTS_NC_009648_954826_956225_-
RTS_NC_009648_956237_957156_-
RTS_NC_009648_960707_962826_-	962676-962926	962676-962926
RTS_NC_009648_969497_971106_-
RTS_NC_009648_974268_975277_-
RTS_NC_009648_978531_979450_-	979270-979520	979270-979520
RTS_NC_009648_979461_980260_-	980140-980390	980140-980390
RTS_NC_009648_981651_983770_-
RTS_NC_009648_984441_986364_-	986184-986434	986184-986434
RTS_NC_009648_986735_987204_-
RTS_NC_009648_998435_1003164_-
RTS_NC_009648_1005935_1006889_-	1006764-1007014	1006764-1007014
RTS_NC_009648_1006890_1011324_-
RTS_NC_009648_1014845_1015794_-
RTS_NC_009648_1015865_1016784_-	1016769-1017019	1016769-1017019
RTS_NC_009648_1021895_1022244_-
RTS_NC_009648_1025199_1025688_-	1025563-1025813	1025563-1025813
RTS_NC_009648_1025689_1030211_-	1030086-1030336
RTS_NC_009648_1030212_1031248_-	1031188-1031438	1031188-1031438
RTS_NC_009648_1045719_1046518_-	1046488-1046738	1046488-1046738
RTS_NC_009648_1046649_1049878_-	1049792-1050042	1049792-1050042
RTS_NC_009648_1050197_1052016_-
RTS_NC_009648_1050287_1052016_-
RTS_NC_009648_1066552_1067747_-	1067622-1067872	1067622-1067872
RTS_NC_009648_1078613_1080077_-	1079952-1080202	1079952-1080202
RTS_NC_009648_1080078_1081422_-	1081347-1081597	1081347-1081597
RTS_NC_009648_1089953_1091522_-	1091397-1091647	1091397-1091647
RTS_NC_009648_1091523_1092132_-
RTS_NC_009648_1097333_1098792_-	1098672-1098922	1098672-1098922
RTS_NC_009648_1107863_1109142_-
RTS_NC_009648_1117013_1119582_-	1119372-1119622
RTS_NC_009648_1120292_1121449_-	1121324-1121574	1121324-1121574
RTS_NC_009648_1121450_1122452_-
RTS_NC_009648_1123183_1125962_-	1125857-1126107	1125857-1126107
RTS_NC_009648_1127863_1128482_-	1128482-1128732	1128482-1128732
RTS_NC_009648_1150713_1151247_-	1151122-1151372	1151122-1151372
RTS_NC_009648_1151248_1152352_-
RTS_NC_009648_1154163_1154542_-
RTS_NC_009648_1154613_1154907_-	1154782-1155032	1154782-1155032
RTS_NC_009648_1154908_1155292_-		1154782-1155032
RTS_NC_009648_1163744_1165023_-
RTS_NC_009648_1165904_1168833_-
RTS_NC_009648_1169084_1170513_-
RTS_NC_009648_1173884_1174113_-	1174008-1174258
RTS_NC_009648_1174424_1176063_-
RTS_NC_009648_1177366_1178285_-
RTS_NC_009648_1186426_1191275_-
RTS_NC_009648_1193686_1194965_-	1194860-1195110
RTS_NC_009648_1200617_1200956_-	1200831-1201081
RTS_NC_009648_1200957_1201896_-
RTS_NC_009648_1203437_1203896_-	1203771-1204021	1203771-1204021
RTS_NC_009648_1203897_1205227_-
RTS_NC_009648_1205688_1205797_-	1205707-1205957	1205707-1205957
RTS_NC_009648_1210339_1211739_-	1211664-1211914	1211664-1211914
RTS_NC_009648_1215950_1216539_-
RTS_NC_009648_1217990_1218939_-	1218804-1219054	1218804-1219054
RTS_NC_009648_1220090_1220319_-
RTS_NC_009648_1220360_1221519_-
RTS_NC_009648_1221620_1221939_-	1221834-1222084
RTS_NC_009648_1222130_1223589_-	1223589-1223839
RTS_NC_009648_1223660_1224249_-
RTS_NC_009648_1231940_1235799_-		1235499-1235749
RTS_NC_009648_1236860_1237509_-	1237389-1237639	1237254-1237504
RTS_NC_009648_1256623_1258922_-
RTS_NC_009648_1259023_1259732_-	1259567-1259817	1259567-1259817
RTS_NC_009648_1260313_1264982_-	1264892-1265142
RTS_NC_009648_1270513_1271580_-	1271455-1271705	1271455-1271705
RTS_NC_009648_1271581_1272482_-
RTS_NC_009648_1284013_1287962_-
RTS_NC_009648_1289444_1290578_-	1290453-1290703	1290453-1290703
RTS_NC_009648_1290579_1292949_-	1292736-1292986	1292736-1292986
RTS_NC_009648_1294130_1298739_-	1298739-1298989	1298739-1298989
RTS_NC_009648_1300315_1301324_-
RTS_NC_009648_1312271_1313880_-
RTS_NC_009648_1314761_1318110_-	1318110-1318360
RTS_NC_009648_1321903_1323577_-		1323601-1323851
RTS_NC_009648_1323996_1324915_-	1324833-1325083	1324833-1325083
RTS_NC_009648_1327716_1328905_-
RTS_NC_009648_1330236_1330705_-
RTS_NC_009648_1334436_1335565_-
RTS_NC_009648_1339026_1339885_-
RTS_NC_009648_1340406_1344055_-	1344010-1344260	1344010-1344260
RTS_NC_009648_1345776_1348265_-	1348160-1348410
RTS_NC_009648_1349146_1349555_-
RTS_NC_009648_1351103_1352802_-	1352727-1352977	1352727-1352977
RTS_NC_009648_1352903_1354962_-	1354775-1355025
RTS_NC_009648_1355903_1357032_-	1356987-1357237	1356987-1357237
RTS_NC_009648_1361213_1363362_-
RTS_NC_009648_1370903_1371762_-
RTS_NC_009648_1379063_1380070_-	1379945-1380195	1379945-1380195
RTS_NC_009648_1380071_1381032_-
RTS_NC_009648_1387163_1389492_-	1389395-1389645	1389395-1389645
RTS_NC_009648_1389923_1392070_-	1391945-1392195
RTS_NC_009648_1392071_1393782_-	1393722-1393972	1393722-1393972
RTS_NC_009648_1394393_1395012_-
RTS_NC_009648_1397333_1399242_-	1399047-1399297	1399047-1399297
RTS_NC_009648_1399913_1403322_-
RTS_NC_009648_1404533_1405632_-
RTS_NC_009648_1406093_1412922_-	1412922-1413172	1412922-1413172
RTS_NC_009648_1416953_1417195_-	1417070-1417320	1417070-1417320
RTS_NC_009648_1417196_1419422_-	1419297-1419547	1419297-1419547
RTS_NC_009648_1419423_1419642_-
RTS_NC_009648_1420343_1422222_-
RTS_NC_009648_1423343_1423662_-		1423707-1423957
RTS_NC_009648_1431473_1432122_-	1432092-1432342	1432092-1432342
RTS_NC_009648_1435943_1436382_-
RTS_NC_009648_1436489_1437528_-	1437408-1437658	1437408-1437658
RTS_NC_009648_1437659_1440888_-
RTS_NC_009648_1440959_1441999_-	1441759-1442009	1441759-1442009
RTS_NC_009648_1444230_1449679_-	1449499-1449749	1449544-1449794
RTS_NC_009648_1451550_1454089_-
RTS_NC_009648_1456320_1457749_-	1457659-1457909	1457659-1457909
RTS_NC_009648_1462080_1463089_-
RTS_NC_009648_1467330_1467889_-	1467784-1468034	1467784-1468034
RTS_NC_009648_1468830_1469719_-	1469599-1469849	1469599-1469849
RTS_NC_009648_1471050_1471999_-
RTS_NC_009648_1473150_1474099_-
RTS_NC_009648_1473450_1474099_-
RTS_NC_009648_1478530_1479649_-
RTS_NC_009648_1482240_1482949_-
RTS_NC_009648_1511833_1512842_-
RTS_NC_009648_1516633_1517642_-	1517492-1517742	1517492-1517742
RTS_NC_009648_1518253_1519142_-	1518917-1519167	1518917-1519167
RTS_NC_009648_1520113_1521482_-
RTS_NC_009648_1522333_1523312_-
RTS_NC_009648_1525183_1525772_-
RTS_NC_009648_1530583_1533422_-
RTS_NC_009648_1536193_1538522_-
RTS_NC_009648_1541683_1543507_-	1543382-1543632	1543382-1543632
RTS_NC_009648_1543508_1551092_-
RTS_NC_009648_1551493_1552057_-	1551932-1552182	1551932-1552182
RTS_NC_009648_1552058_1553162_-
RTS_NC_009648_1563614_1564023_-
RTS_NC_009648_1565984_1566663_-
RTS_NC_009648_1567754_1568193_-
RTS_NC_009648_1568864_1569383_-	1569258-1569508	1569258-1569508
RTS_NC_009648_1569384_1569693_-		1569258-1569508
RTS_NC_009648_1597365_1600060_-	1599935-1600185	1599935-1600185
RTS_NC_009648_1600061_1601110_-	1600985-1601235	1600985-1601235
RTS_NC_009648_1601566_1602335_-		1602035-1602285
RTS_NC_009648_1602436_1603465_-	1603340-1603590
RTS_NC_009648_1603966_1607555_-
RTS_NC_009648_1607986_1609600_-	1609475-1609725	1609535-1609785
RTS_NC_009648_1609601_1610405_-	1610240-1610490
RTS_NC_009648_1618006_1619915_-
RTS_NC_009648_1645036_1645835_-	1645595-1645845	1645580-1645830
RTS_NC_009648_1649807_1655411_-	1655286-1655536	1655286-1655536
RTS_NC_009648_1655412_1656186_-	1656081-1656331	1656081-1656331
RTS_NC_009648_1657397_1658736_-
RTS_NC_009648_1666518_1668337_-	1668307-1668557	1668307-1668557
RTS_NC_009648_1671108_1672392_-	1672267-1672517	1672267-1672517
RTS_NC_009648_1672393_1672987_-
RTS_NC_009648_1673118_1675291_-	1675166-1675416	1675129-1675379
RTS_NC_009648_1675292_1676171_-
RTS_NC_009648_1681312_1684331_-	1684331-1684581
RTS_NC_009648_1687822_1690271_-
RTS_NC_009648_1691032_1691866_-	1691741-1691991	1691741-1691991
RTS_NC_009648_1691867_1693486_-	1693361-1693611
RTS_NC_009648_1693487_1694381_-
RTS_NC_009648_1694512_1695611_-	1695566-1695816
RTS_NC_009648_1699372_1700381_-
RTS_NC_009648_1700452_1701211_-	1701086-1701336	1701086-1701336
RTS_NC_009648_1701212_1701971_-	1701761-1702011	1701761-1702011
RTS_NC_009648_1703993_1706862_-
RTS_NC_009648_1708133_1709532_-
RTS_NC_009648_1717853_1719582_-
RTS_NC_009648_1725503_1727862_-	1727802-1728052	1727802-1728052
RTS_NC_009648_1731477_1733217_-
RTS_NC_009648_1734583_1736222_-
RTS_NC_009648_1741963_1743032_-	1742927-1743177	1742927-1743177
RTS_NC_009648_1744033_1745282_-	1745282-1745532
RTS_NC_009648_1746043_1746512_-
RTS_NC_009648_1746613_1749752_-	1749662-1749912
RTS_NC_009648_1754863_1755300_-	1755175-1755425	1755175-1755425
RTS_NC_009648_1755301_1759322_-	1759112-1759362
RTS_NC_009648_1759723_1761182_-	1761002-1761252	1761002-1761252
RTS_NC_009648_1765393_1766032_-	1765907-1766157	1765907-1766157
RTS_NC_009648_1766033_1767002_-
RTS_NC_009648_1769143_1769582_-	1769417-1769667	1769417-1769667
RTS_NC_009648_1770253_1771172_-	1771037-1771287	1771037-1771287
RTS_NC_009648_1783388_1785087_-	1784847-1785097	1784847-1785097
RTS_NC_009648_1793176_1794025_-	1793900-1794150	1793900-1794150
RTS_NC_009648_1794026_1794515_-
RTS_NC_009648_1801936_1803513_-	1803388-1803638	1803388-1803638
RTS_NC_009648_1804846_1805343_-	1805218-1805468	1805218-1805468
RTS_NC_009648_1805344_1805945_-	1805930-1806180
RTS_NC_009648_1806916_1808165_-	1808135-1808385	1808135-1808385
RTS_NC_009648_1809166_1810475_-
RTS_NC_009648_1810966_1811915_-
RTS_NC_009648_1822006_1824755_-	1824740-1824990
RTS_NC_009648_1824856_1825325_-
RTS_NC_009648_1826296_1827250_-	1827125-1827375	1827125-1827375
RTS_NC_009648_1827251_1827545_-		1827125-1827375
RTS_NC_009648_1828576_1832075_-
RTS_NC_009648_1833736_1834745_-
RTS_NC_009648_1844626_1846025_-	1845838-1846088	1845838-1846088
RTS_NC_009648_1851827_1852896_-
RTS_NC_009648_1853147_1853436_-	1853211-1853461	1853211-1853461
RTS_NC_009648_1855367_1856376_-
RTS_NC_009648_1856447_1856676_-	1856601-1856851
RTS_NC_009648_1857767_1859226_-		1859511-1859761
RTS_NC_009648_1859897_1861446_-
RTS_NC_009648_1865567_1865826_-
RTS_NC_009648_1865987_1869396_-
RTS_NC_009648_1886057_1887036_-
RTS_NC_009648_1893407_1894296_-	1894116-1894366	1894116-1894366
RTS_NC_009648_1896227_1898616_-
RTS_NC_009648_1899677_1900181_-	1900056-1900306	1900056-1900306
RTS_NC_009648_1900182_1905036_-
RTS_NC_009648_1906847_1907466_-	1907406-1907656	1907406-1907656
RTS_NC_009648_1908617_1910346_-	1910211-1910461	1910211-1910461
RTS_NC_009648_1910867_1912296_-	1912086-1912336	1912086-1912336
RTS_NC_009648_1919208_1919742_-	1919617-1919867	1919617-1919867
RTS_NC_009648_1919743_1920037_-		1919617-1919867
RTS_NC_009648_1920828_1922047_-	1921942-1922192	1921942-1922192
RTS_NC_009648_1923138_1924027_-	1924012-1924262
RTS_NC_009648_1931847_1932796_-
RTS_NC_009648_1933707_1935046_-
RTS_NC_009648_1940547_1941194_-	1941069-1941319	1941069-1941319
RTS_NC_009648_1941195_1942246_-
RTS_NC_009648_1944627_1946776_-
RTS_NC_009648_1948887_1949836_-
RTS_NC_009648_1953597_1955236_-
RTS_NC_009648_1962627_1963996_-
RTS_NC_009648_1964727_1965201_-	1965076-1965326	1965076-1965326
RTS_NC_009648_1965202_1965496_-		1965076-1965326
RTS_NC_009648_1966467_1967226_-	1967101-1967351	1967101-1967351
RTS_NC_009648_1967572_1968616_-
RTS_NC_009648_1969107_1972006_-
RTS_NC_009648_1974987_1976123_-	1975998-1976248	1975998-1976248
RTS_NC_009648_1976124_1977040_-	1976915-1977165	1976915-1977165
RTS_NC_009648_1977041_1979553_-	1979428-1979678	1979428-1979678
RTS_NC_009648_1979554_1980260_-
RTS_NC_009648_1993021_1997540_-
RTS_NC_009648_2004391_2005160_-
RTS_NC_009648_2007331_2008430_-
RTS_NC_009648_2011411_2013890_-		2013935-2014185
RTS_NC_009648_2016091_2019680_-	2019650-2019900	2019650-2019900
RTS_NC_009648_2019781_2020910_-	2020730-2020980	2020730-2020980
RTS_NC_009648_2020981_2021900_-
RTS_NC_009648_2022391_2023760_-
RTS_NC_009648_2023831_2024960_-
RTS_NC_009648_2028991_2029340_-
RTS_NC_009648_2032591_2033510_-
RTS_NC_009648_2041441_2042060_-
RTS_NC_009648_2050561_2051930_-
RTS_NC_009648_2064541_2064925_-	2064800-2065050
RTS_NC_009648_2064926_2066060_-
RTS_NC_009648_2067031_2068550_-	2068443-2068693
RTS_NC_009648_2077261_2078870_-
RTS_NC_009648_2083081_2084015_-
RTS_NC_009648_2089370_2089749_-
RTS_NC_009648_2089820_2090109_-
RTS_NC_009648_2101730_2102109_-
RTS_NC_009648_2102240_2103429_-	2103369-2103619	2103369-2103619
RTS_NC_009648_2107670_2107989_-
RTS_NC_009648_2108690_2110959_-	2110809-2111059
RTS_NC_009648_2111930_2113959_-	2113764-2114014	2113764-2114014
RTS_NC_009648_2115470_2116419_-
RTS_NC_009648_2116430_2117259_-	2117259-2117509
RTS_NC_009648_2118110_2120619_-
RTS_NC_009648_2122100_2123759_-	2123634-2123884
RTS_NC_009648_2123760_2125299_-
RTS_NC_009648_2129060_2132022_-	2131947-2132197
RTS_NC_009648_2133293_2134030_-	2133905-2134155
RTS_NC_009648_2134031_2134242_-
RTS_NC_009648_2135303_2136040_-	2135915-2136165	2135915-2136165
RTS_NC_009648_2136041_2137212_-		2137812-2138062
RTS_NC_009648_2138753_2141292_-	2141090-2141340	2141090-2141340
RTS_NC_009648_2142623_2144322_-
RTS_NC_009648_2151113_2152572_-
RTS_NC_009648_2152643_2153222_-	2153097-2153347	2153097-2153347
RTS_NC_009648_2153223_2154042_-	2153982-2154232	2153982-2154232
RTS_NC_009648_2154083_2154732_-
RTS_NC_009648_2157113_2158392_-	2158392-2158642	2158392-2158642
RTS_NC_009648_2170373_2171202_-
RTS_NC_009648_2171217_2173521_-	2173396-2173646	2173396-2173646
RTS_NC_009648_2173522_2174926_-	2174926-2175176	2174926-2175176
RTS_NC_009648_2177247_2177901_-	2177776-2178026	2177776-2178026
RTS_NC_009648_2180787_2182817_-
RTS_NC_009648_2185978_2186447_-	2186432-2186682	2186432-2186682
RTS_NC_009648_2189132_2190351_-		2190456-2190706
RTS_NC_009648_2191562_2192811_-
RTS_NC_009648_2195472_2196241_-	2196046-2196296	2196106-2196356
RTS_NC_009648_2198352_2199031_-		2199136-2199386
RTS_NC_009648_2200902_2201944_-
RTS_NC_009648_2202915_2203924_-
RTS_NC_009648_2207626_2208505_-	2208380-2208630	2208380-2208630
RTS_NC_009648_2208506_2210105_-
RTS_NC_009648_2221606_2223995_-	2223920-2224170	2223920-2224170
RTS_NC_009648_2227516_2228585_-
RTS_NC_009648_2228806_2229785_-
RTS_NC_009648_2239306_2241636_-
RTS_NC_009648_2241737_2243406_-
RTS_NC_009648_2245307_2246316_-	2246271-2246521	2246271-2246521
RTS_NC_009648_2253470_2254449_-
RTS_NC_009648_2258660_2260745_-	2260620-2260870	2260620-2260870
RTS_NC_009648_2260746_2262735_-
RTS_NC_009648_2268875_2269919_-	2269794-2270044	2269794-2270044
RTS_NC_009648_2269920_2270394_-	2270244-2270494
RTS_NC_009648_2270825_2271224_-	2271099-2271349	2271099-2271349
RTS_NC_009648_2271225_2272019_-	2271894-2272144	2271894-2272144
RTS_NC_009648_2272020_2272224_-
RTS_NC_009648_2272505_2284254_-	2284029-2284279	2284029-2284279
RTS_NC_009648_2292335_2293854_-	2293757-2294007	2293757-2294007
RTS_NC_009648_2298125_2306274_-
RTS_NC_009648_2314865_2315934_-
RTS_NC_009648_2329445_2332194_-
RTS_NC_009648_2335715_2336424_-		2336485-2336735
RTS_NC_009648_2338867_2340031_-	2339906-2340156	2339906-2340156
RTS_NC_009648_2340032_2345546_-		2345847-2346097
RTS_NC_009648_2345887_2346207_-	2346042-2346292	2346432-2346682
RTS_NC_009648_2352038_2352687_-	2352620-2352870
RTS_NC_009648_2357678_2360552_-	2360427-2360677	2360427-2360677
RTS_NC_009648_2360553_2361207_-
RTS_NC_009648_2362058_2362292_-	2362167-2362417	2362167-2362417
RTS_NC_009648_2362293_2366069_-
RTS_NC_009648_2367700_2370149_-	2370113-2370363	2370113-2370363
RTS_NC_009648_2372806_2374165_-	2374040-2374290	2374040-2374290
RTS_NC_009648_2374166_2376395_-	2376350-2376600
RTS_NC_009648_2377306_2378315_-	2378203-2378453
RTS_NC_009648_2382709_2382983_-	2382858-2383108	2382858-2383108
RTS_NC_009648_2382984_2386617_-
RTS_NC_009648_2386628_2386877_-	2386752-2387002
RTS_NC_009648_2386878_2387987_-	2387862-2388112	2387862-2388112
RTS_NC_009648_2387988_2390127_-
RTS_NC_009648_2390318_2390757_-	2390585-2390835	2390585-2390835
RTS_NC_009648_2390843_2391762_-	2391717-2391967	2391717-2391967
RTS_NC_009648_2393993_2395064_-
RTS_NC_009648_2397239_2397558_-	2397378-2397628
RTS_NC_009648_2399549_2400438_-	2400348-2400598	2400348-2400598
RTS_NC_009648_2400449_2406633_-	2406498-2406748	2406498-2406748
RTS_NC_009648_2406764_2407473_-	2407308-2407558	2407308-2407558
RTS_NC_009648_2410724_2411373_-
RTS_NC_009648_2412404_2413313_-	2413188-2413438	2413188-2413438
RTS_NC_009648_2413314_2415908_-	2415783-2416033	2415783-2416033
RTS_NC_009648_2418084_2418633_-
RTS_NC_009648_2431008_2432232_-	2432187-2432437
RTS_NC_009648_2444453_2445642_-		2445342-2445592
RTS_NC_009648_2447003_2448955_-	2448830-2449080	2448830-2449080
RTS_NC_009648_2448956_2452392_-	2452333-2452583	2452333-2452583
RTS_NC_009648_2456935_2458634_-	2458432-2458682
RTS_NC_009648_2460685_2461994_-
RTS_NC_009648_2474545_2475814_-	2475689-2475939
RTS_NC_009648_2475815_2477719_-	2477594-2477844
RTS_NC_009648_2477720_2478154_-	2478029-2478279
RTS_NC_009648_2478155_2479874_-
RTS_NC_009648_2480665_2482024_-	2481899-2482149
RTS_NC_009648_2482025_2483384_-
RTS_NC_009648_2483395_2484739_-	2484614-2484864
RTS_NC_009648_2484740_2488394_-	2488229-2488479
RTS_NC_009648_2498785_2499764_-
RTS_NC_009648_2500315_2502194_-	2502119-2502369	2502119-2502369
RTS_NC_009648_2518377_2522656_-	2522566-2522816
RTS_NC_009648_2526987_2527816_-	2527816-2528066	2527816-2528066
RTS_NC_009648_2530497_2533006_-
RTS_NC_009648_2534907_2535646_-	2535481-2535731	2535481-2535731
RTS_NC_009648_2538537_2540146_-	2540041-2540291	2540041-2540291
RTS_NC_009648_2542077_2543391_-	2543266-2543516
RTS_NC_009648_2543392_2548577_-
RTS_NC_009648_2548888_2549237_-	2549012-2549262	2549012-2549262
RTS_NC_009648_2554468_2556317_-	2556167-2556417
RTS_NC_009648_2560654_2561603_-
RTS_NC_009648_2563564_2564153_-
RTS_NC_009648_2564524_2564743_-	2564618-2564868	2564618-2564868
RTS_NC_009648_2564744_2566313_-	2566163-2566413
RTS_NC_009648_2567884_2568733_-	2568608-2568858	2568608-2568858
RTS_NC_009648_2568734_2572403_-	2572208-2572458
RTS_NC_009648_2578384_2579243_-	2579168-2579418	2579168-2579418
RTS_NC_009648_2581025_2582874_-
RTS_NC_009648_2583605_2587284_-	2587149-2587399	2587149-2587399
RTS_NC_009648_2588615_2589464_-	2589339-2589589	2589339-2589589
RTS_NC_009648_2589465_2591214_-	2591049-2591299	2591049-2591299
RTS_NC_009648_2591285_2593184_-	2593059-2593309	2593059-2593309
RTS_NC_009648_2595665_2596674_-
RTS_NC_009648_2596745_2599074_-	2598849-2599099	2598849-2599099
RTS_NC_009648_2600514_2606216_-	2605991-2606241	2605991-2606241
RTS_NC_009648_2609888_2610107_-	2609982-2610232	2609982-2610232
RTS_NC_009648_2610108_2611347_-	2611287-2611537	2611287-2611537
RTS_NC_009648_2613338_2616088_-
RTS_NC_009648_2616759_2619118_-	2619118-2619368	2619118-2619368
RTS_NC_009648_2627869_2628608_-
RTS_NC_009648_2631142_2633416_-	2633291-2633541
RTS_NC_009648_2633417_2633956_-	2633831-2634081	2633831-2634081
RTS_NC_009648_2633957_2636591_-	2636516-2636766	2636516-2636766
RTS_NC_009648_2637262_2638061_-
RTS_NC_009648_2638342_2641751_-	2641541-2641791
RTS_NC_009648_2643292_2643851_-	2643728-2643978	2643728-2643978
RTS_NC_009648_2644642_2645081_-	2644928-2645178	2644928-2645178
RTS_NC_009648_2645572_2648386_-	2648261-2648511	2648261-2648511
RTS_NC_009648_2648387_2652491_-	2652416-2652666
RTS_NC_009648_2654363_2654532_-	2654427-2654677	2654427-2654677
RTS_NC_009648_2656613_2657957_-	2657832-2658082	2657832-2658082
RTS_NC_009648_2657958_2660082_-
RTS_NC_009648_2660543_2662362_-	2662212-2662462
RTS_NC_009648_2665343_2667132_-
RTS_NC_009648_2669303_2669412_-	2669217-2669467	2669217-2669467
RTS_NC_009648_2672543_2673197_-	2673072-2673322	2673072-2673322
RTS_NC_009648_2673198_2673672_-		2673072-2673322
RTS_NC_009648_2673743_2674722_-
RTS_NC_009648_2676383_2677152_-
RTS_NC_009648_2677283_2679542_-	2679417-2679667	2679417-2679667
RTS_NC_009648_2679543_2679762_-	2679567-2679817
RTS_NC_009648_2682053_2684352_-	2684271-2684521	2684271-2684521
RTS_NC_009648_2685580_2687899_-	2687774-2688024
RTS_NC_009648_2687900_2689949_-
RTS_NC_009648_2690110_2691329_-	2691269-2691519
RTS_NC_009648_2693110_2695289_-
RTS_NC_009648_2695931_2697540_-	2697465-2697715
RTS_NC_009648_2698451_2699400_-	2699400-2699650	2699400-2699650
RTS_NC_009648_2708051_2711525_-	2711400-2711650	2711400-2711650
RTS_NC_009648_2711526_2714441_-	2714316-2714566	2714316-2714566
RTS_NC_009648_2714442_2715370_-	2715245-2715495	2715245-2715495
RTS_NC_009648_2715371_2719590_-	2719440-2719690	2719440-2719690
RTS_NC_009648_2721821_2723338_-	2723213-2723463	2723213-2723463
RTS_NC_009648_2723339_2726675_-	2726550-2726800	2726550-2726800
RTS_NC_009648_2726676_2728475_-	2728350-2728600	2728350-2728600
RTS_NC_009648_2728476_2730327_-	2730202-2730452	2730202-2730452
RTS_NC_009648_2730328_2731182_-	2731057-2731307	2731057-2731307
RTS_NC_009648_2731183_2732443_-	2732318-2732568	2732318-2732568
RTS_NC_009648_2732444_2733208_-	2733083-2733333	2733083-2733333
RTS_NC_009648_2733209_2735128_-	2735003-2735253	2735003-2735253
RTS_NC_009648_2735129_2737454_-	2737329-2737579	2737329-2737579
RTS_NC_009648_2737455_2738249_-	2738124-2738374	2738124-2738374
RTS_NC_009648_2738250_2738804_-	2738679-2738929	2738679-2738929
RTS_NC_009648_2738805_2739809_-	2739684-2739934	2739684-2739934
RTS_NC_009648_2739810_2741146_-	2741021-2741271	2741021-2741271
RTS_NC_009648_2741147_2742706_-	2742581-2742831	2742581-2742831
RTS_NC_009648_2742707_2743861_-	2743736-2743986	2743736-2743986
RTS_NC_009648_2743862_2746111_-	2745986-2746236	2745986-2746236
RTS_NC_009648_2746112_2747401_-	2747276-2747526	2747276-2747526
RTS_NC_009648_2747402_2748851_-
RTS_NC_009648_2751412_2754671_-
RTS_NC_009648_2761282_2762621_-	2762516-2762766
RTS_NC_009648_2776732_2778701_-
RTS_NC_009648_2789722_2791061_-
RTS_NC_009648_2794372_2796009_-	2795884-2796134	2795884-2796134
RTS_NC_009648_2796010_2797171_-	2797046-2797296	2797046-2797296
RTS_NC_009648_2797172_2797876_-	2797751-2798001	2797751-2798001
RTS_NC_009648_2797877_2799371_-
RTS_NC_009648_2802502_2803601_-	2803406-2803656	2803406-2803656
RTS_NC_009648_2804362_2805551_-	2805461-2805711	2805461-2805711
RTS_NC_009648_2807812_2810881_-	2810756-2811006	2810756-2811006
RTS_NC_009648_2810882_2814821_-	2814611-2814861	2814611-2814861
RTS_NC_009648_2814892_2817282_-	2817072-2817322	2817072-2817322
RTS_NC_009648_2819903_2822622_-
RTS_NC_009648_2822663_2823342_-	2823147-2823397
RTS_NC_009648_2823953_2825532_-	2825464-2825714	2825464-2825714
RTS_NC_009648_2825603_2829042_-
RTS_NC_009648_2831803_2832872_-
RTS_NC_009648_2836363_2840252_-	2840057-2840307	2839967-2840217
RTS_NC_009648_2841493_2843612_-	2843402-2843652	2843402-2843652
RTS_NC_009648_2844463_2846762_-
RTS_NC_009648_2846863_2848732_-	2848607-2848857	2848607-2848857
RTS_NC_009648_2848733_2849672_-
RTS_NC_009648_2851933_2855762_-
RTS_NC_009648_2857063_2857502_-	2857322-2857572
RTS_NC_009648_2858233_2859542_-
RTS_NC_009648_2870954_2871766_-	2871641-2871891
RTS_NC_009648_2871767_2873973_-	2873838-2874088	2873838-2874088
RTS_NC_009648_2876234_2877183_-
RTS_NC_009648_2878544_2879223_-	2879148-2879398
RTS_NC_009648_2879924_2881203_-	2881083-2881333	2881083-2881333
RTS_NC_009648_2885414_2887143_-	2887083-2887333	2887083-2887333
RTS_NC_009648_2888324_2893613_-	2893488-2893738
RTS_NC_009648_2893614_2896023_-	2895963-2896213
RTS_NC_009648_2900024_2903018_-	2902893-2903143
RTS_NC_009648_2903019_2905683_-	2905563-2905813	2905563-2905813
RTS_NC_009648_2922225_2924537_-	2924412-2924662
RTS_NC_009648_2924538_2933094_-	2932969-2933219
RTS_NC_009648_2933095_2933614_-
RTS_NC_009648_2934556_2949625_-	2949500-2949750	2949500-2949750
RTS_NC_009648_2950186_2951555_-
RTS_NC_009648_2953876_2957755_-	2957630-2957880
RTS_NC_009648_2961556_2963465_-
RTS_NC_009648_2966146_2970468_-	2970343-2970593	2970343-2970593
RTS_NC_009648_2970469_2973190_-	2973065-2973315	2973065-2973315
RTS_NC_009648_2973191_2976708_-	2976583-2976833	2976583-2976833
RTS_NC_009648_2976709_2980505_-	2980303-2980553	2980303-2980553
RTS_NC_009648_2981656_2982925_-	2982800-2983050
RTS_NC_009648_2982926_2984315_-	2984240-2984490	2984240-2984490
RTS_NC_009648_2986366_2991067_-
RTS_NC_009648_2991528_2992317_-	2992192-2992442	2992192-2992442
RTS_NC_009648_2992318_2995957_-
RTS_NC_009648_2996058_2996407_-	2996347-2996597
RTS_NC_009648_2998098_2999047_-	2998852-2999102	2998852-2999102
RTS_NC_009648_3002238_3003187_-
RTS_NC_009648_3005298_3006817_-	3006773-3007023	3006773-3007023
RTS_NC_009648_3009380_3010599_-
RTS_NC_009648_3011780_3013719_-	3013659-3013909	3013659-3013909
RTS_NC_009648_3015350_3016839_-	3016749-3016999	3016749-3016999
RTS_NC_009648_3020572_3020801_-	3020606-3020856
RTS_NC_009648_3021802_3023291_-	3023201-3023451	3023201-3023451
RTS_NC_009648_3023902_3024911_-
RTS_NC_009648_3025852_3029381_-
RTS_NC_009648_3034462_3035621_-
RTS_NC_009648_3037402_3042371_-
RTS_NC_009648_3042892_3043981_-	3043856-3044106	3043856-3044106
RTS_NC_009648_3043982_3045551_-	3045386-3045636	3045386-3045636
RTS_NC_009648_3049042_3052121_-
RTS_NC_009648_3062572_3065051_-	3064916-3065166	3064916-3065166
RTS_NC_009648_3069142_3071951_-	3071899-3072149
RTS_NC_009648_3077632_3081331_-	3081206-3081456	3081206-3081456
RTS_NC_009648_3081332_3082096_-	3081971-3082221
RTS_NC_009648_3082097_3084151_-	3084026-3084276
RTS_NC_009648_3084152_3084461_-
RTS_NC_009648_3085552_3086681_-	3086681-3086931	3086681-3086931
RTS_NC_009648_3089722_3090459_-	3090334-3090584	3090334-3090584
RTS_NC_009648_3090460_3095171_-	3095126-3095376
RTS_NC_009648_3103342_3104651_-
RTS_NC_009648_3109342_3111301_-	3111176-3111426	3111176-3111426
RTS_NC_009648_3111302_3112541_-	3112346-3112596	3112346-3112596
RTS_NC_009648_3116632_3117851_-	3117611-3117861
RTS_NC_009648_3118042_3119859_-	3119734-3119984	3119734-3119984
RTS_NC_009648_3119860_3125094_-	3124969-3125219
RTS_NC_009648_3125095_3126511_-	3126386-3126636	3126401-3126651
RTS_NC_009648_3126512_3127141_-	3127016-3127266
RTS_NC_009648_3127142_3134741_-	3134636-3134886
RTS_NC_009648_3137332_3140281_-	3140156-3140406	3140156-3140406
RTS_NC_009648_3140282_3142989_-	3142864-3143114	3142864-3143114
RTS_NC_009648_3142990_3145516_-	3145391-3145641	3145391-3145641
RTS_NC_009648_3145517_3146471_-	3146471-3146721
RTS_NC_009648_3148222_3150431_-
RTS_NC_009648_3151312_3153761_-
RTS_NC_009648_3154912_3158201_-	3158021-3158271
RTS_NC_009648_3160012_3161351_-	3161126-3161376	3161126-3161376
RTS_NC_009648_3162712_3167021_-	3166811-3167061	3166811-3167061
RTS_NC_009648_3167302_3171311_-	3171139-3171389	3171139-3171389
RTS_NC_009648_3172942_3174311_-	3174221-3174471	3174221-3174471
RTS_NC_009648_3175372_3179176_-	3179051-3179301
RTS_NC_009648_3179177_3182161_-	3182036-3182286	3182036-3182286
RTS_NC_009648_3182162_3184576_-	3184451-3184701	3184451-3184701
RTS_NC_009648_3184577_3185321_-		3185006-3185256
RTS_NC_009648_3186892_3187781_-
RTS_NC_009648_3189232_3189701_-
RTS_NC_009648_3190672_3191953_-	3191818-3192068	3191818-3192068
RTS_NC_009648_3197724_3199063_-
RTS_NC_009648_3199374_3200643_-	3200518-3200768	3200518-3200768
RTS_NC_009648_3200644_3202177_-	3202052-3202302	3202052-3202302
RTS_NC_009648_3202178_3203335_-	3203210-3203460	3203210-3203460
RTS_NC_009648_3203336_3204625_-	3204500-3204750	3204500-3204750
RTS_NC_009648_3204841_3207495_-	3207370-3207620	3207370-3207620
RTS_NC_009648_3207496_3209545_-		3209283-3209533
RTS_NC_009648_3211956_3215365_-		3215515-3215765
RTS_NC_009648_3219276_3219775_-
RTS_NC_009648_3219846_3222075_-	3221950-3222200	3221950-3222200
RTS_NC_009648_3222076_3223795_-		3223495-3223745
RTS_NC_009648_3225876_3226525_-	3226450-3226700	3226450-3226700
RTS_NC_009648_3229686_3230545_-
RTS_NC_009648_3240323_3242012_-	3241887-3242137	3241887-3242137
RTS_NC_009648_3242013_3242922_-
RTS_NC_009648_3246023_3249942_-
RTS_NC_009648_3253104_3254133_-	3254008-3254258	3254008-3254258
RTS_NC_009648_3254134_3256578_-	3256453-3256703	3256453-3256703
RTS_NC_009648_3256914_3257553_-	3257428-3257678	3257428-3257678
RTS_NC_009648_3257554_3259003_-	3258928-3259178	3257428-3257678
RTS_NC_009648_3259074_3260328_-	3260203-3260453	3260203-3260453
RTS_NC_009648_3260329_3261463_-
RTS_NC_009648_3262104_3262603_-
RTS_NC_009648_3267324_3267843_-	3267718-3267968	3267718-3267968
RTS_NC_009648_3267844_3269143_-
RTS_NC_009648_3277524_3278833_-	3278833-3279083
RTS_NC_009648_3293880_3295099_-
RTS_NC_009648_3296220_3297649_-	3297492-3297742	3297492-3297742
RTS_NC_009648_3297960_3298459_-
RTS_NC_009648_3299610_3300109_-	3300019-3300269	3300019-3300269
RTS_NC_009648_3300600_3302089_-
RTS_NC_009648_3316590_3317904_-	3317779-3318029	3317779-3318029
RTS_NC_009648_3317905_3321289_-	3321094-3321344	3321094-3321344
RTS_NC_009648_3321420_3322059_-	3321934-3322184
RTS_NC_009648_3322060_3322489_-
RTS_NC_009648_3322680_3326075_-	3325950-3326200	3325950-3326200
RTS_NC_009648_3326076_3327852_-	3327727-3327977
RTS_NC_009648_3327853_3328370_-	3328245-3328495	3328245-3328495
RTS_NC_009648_3328371_3331072_-
RTS_NC_009648_3331296_3332425_-	3332260-3332510	3332260-3332510
RTS_NC_009648_3337656_3339235_-	3339228-3339478	3339228-3339478
RTS_NC_009648_3341946_3343195_-
RTS_NC_009648_3345996_3347035_-
RTS_NC_009648_3350616_3354955_-
RTS_NC_009648_3364566_3366265_-
RTS_NC_009648_3369787_3371276_-
RTS_NC_009648_3382807_3383666_-
RTS_NC_009648_3394177_3394556_-	3394361-3394611	3394361-3394611
RTS_NC_009648_3397480_3398519_-
RTS_NC_009648_3400210_3401809_-	3401684-3401934	3401684-3401934
RTS_NC_009648_3401810_3404457_-	3404332-3404582	3404332-3404582
RTS_NC_009648_3404458_3406489_-	3406364-3406614	3406364-3406614
RTS_NC_009648_3406490_3411509_-	3411472-3411722	3411472-3411722
RTS_NC_009648_3412390_3417239_-	3417179-3417429	3417179-3417429
RTS_NC_009648_3417865_3418684_-	3418559-3418809	3418559-3418809
RTS_NC_009648_3420208_3423412_-	3423287-3423537	3423287-3423537
RTS_NC_009648_3423413_3428177_-	3428125-3428375
RTS_NC_009648_3431068_3436397_-
RTS_NC_009648_3436738_3438437_-
RTS_NC_009648_3438958_3439637_-
RTS_NC_009648_3467270_3469779_-	3469749-3469999	3469749-3469999
RTS_NC_009648_3470030_3470319_-
RTS_NC_009648_3472100_3474189_-
RTS_NC_009648_3496828_3515539_-
RTS_NC_009648_3531814_3535163_-
RTS_NC_009648_3536794_3556013_-	3555998-3556248
RTS_NC_009648_3559506_3563005_-
RTS_NC_009648_3559716_3563005_-
RTS_NC_009648_3564546_3568735_-	3568675-3568925	3568675-3568925
RTS_NC_009648_3569706_3573295_-
RTS_NC_009648_3583567_3585176_-	3584996-3585246
RTS_NC_009648_3585277_3586166_-
RTS_NC_009648_3587809_3591189_-
RTS_NC_009648_3596395_3602174_-	3602069-3602319	3602069-3602319
RTS_NC_009648_3604286_3605595_-	3605550-3605800	3605550-3605800
RTS_NC_009648_3616649_3617448_-	3617276-3617526	3617276-3617526
RTS_NC_009648_3622379_3622848_-
RTS_NC_009648_3622979_3624678_-
RTS_NC_009648_3624989_3625518_-
RTS_NC_009648_3628109_3629178_-
RTS_NC_009648_3632399_3633378_-
RTS_NC_009648_3635009_3635213_-	3635088-3635338
RTS_NC_009648_3635214_3635928_-	3635928-3636178	3635928-3636178
RTS_NC_009648_3636959_3639728_-	3639603-3639853	3639603-3639853
RTS_NC_009648_3639729_3643158_-	3643031-3643281	3643031-3643281
RTS_NC_009648_3643499_3644538_-	3644313-3644563	3644313-3644563
RTS_NC_009648_3645659_3646793_-	3646668-3646918
RTS_NC_009648_3654299_3659868_-	3659688-3659938
RTS_NC_009648_3660179_3664518_-
RTS_NC_009648_3665309_3667278_-	3667158-3667408	3667158-3667408
RTS_NC_009648_3667499_3668178_-	3668028-3668278	3668028-3668278
RTS_NC_009648_3669239_3671911_-	3671786-3672036
RTS_NC_009648_3671912_3674386_-	3674261-3674511	3674261-3674511
RTS_NC_009648_3674387_3675498_-
RTS_NC_009648_3675724_3677878_-	3677753-3678003	3677753-3678003
RTS_NC_009648_3690004_3693293_-
RTS_NC_009648_3695014_3696145_-	3696020-3696270	3696020-3696270
RTS_NC_009648_3696146_3698747_-
RTS_NC_009648_3706138_3707147_-	3707147-3707397	3707147-3707397
RTS_NC_009648_3711628_3712642_-	3712517-3712767	3712517-3712767
RTS_NC_009648_3712643_3713467_-	3713342-3713592	3713342-3713592
RTS_NC_009648_3717538_3720051_-
RTS_NC_009648_3730095_3732244_-
RTS_NC_009648_3736155_3736959_-	3736834-3737084
RTS_NC_009648_3736960_3737554_-
RTS_NC_009648_3738645_3742354_-
RTS_NC_009648_3744015_3745794_-	3745669-3745919
RTS_NC_009648_3745795_3750544_-
RTS_NC_009648_3752085_3753544_-	3753424-3753674	3753424-3753674
RTS_NC_009648_3755805_3758687_-	3758562-3758812	3758562-3758812
RTS_NC_009648_3758688_3760314_-	3760189-3760439	3760189-3760439
RTS_NC_009648_3760315_3760809_-	3760684-3760934	3760684-3760934
RTS_NC_009648_3760810_3763412_-	3763287-3763537	3763287-3763537
RTS_NC_009648_3763413_3764974_-
RTS_NC_009648_3768195_3772644_-	3772519-3772769	3772519-3772769
RTS_NC_009648_3776325_3777154_-
RTS_NC_009648_3778125_3779074_-	3778879-3779129	3778879-3779129
RTS_NC_009648_3779865_3785614_-	3785509-3785759	3785509-3785759
RTS_NC_009648_3787695_3788761_-	3788636-3788886	3788636-3788886
RTS_NC_009648_3788762_3789121_-	3788996-3789246	3788996-3789246
RTS_NC_009648_3796914_3798013_-	3797938-3798188	3797938-3798188
RTS_NC_009648_3802434_3802993_-	3802896-3803146	3802896-3803146
RTS_NC_009648_3803514_3811301_-	3811176-3811426
RTS_NC_009648_3811302_3812877_-	3812752-3813002	3812752-3813002
RTS_NC_009648_3812878_3817167_-	3817042-3817292
RTS_NC_009648_3817168_3817942_-		3817042-3817292
RTS_NC_009648_3826923_3827397_-	3827272-3827522
RTS_NC_009648_3827398_3828957_-	3828832-3829082
RTS_NC_009648_3828958_3829162_-
RTS_NC_009648_3841413_3842122_-
RTS_NC_009648_3851433_3854842_-
RTS_NC_009648_3860343_3861382_-	3861337-3861587
RTS_NC_009648_3863553_3864862_-
RTS_NC_009648_3874267_3876416_-	3876401-3876651	3876401-3876651
RTS_NC_009648_3882517_3885026_-
RTS_NC_009648_3892814_3893693_-	3893568-3893818	3893568-3893818
RTS_NC_009648_3893694_3893913_-	3893696-3893946	3893568-3893818
RTS_NC_009648_3894944_3895383_-
RTS_NC_009648_3896620_3899764_-		3900964-3901214
RTS_NC_009648_3902955_3904929_-
RTS_NC_009648_3914833_3916982_-	3916780-3917030
RTS_NC_009648_3920533_3924752_-
RTS_NC_009648_3927943_3929312_-
RTS_NC_009648_3929353_3932122_-	3931997-3932247
RTS_NC_009648_3932123_3934802_-
RTS_NC_009648_3934873_3935152_-	3935027-3935277	3935027-3935277
RTS_NC_009648_3935153_3941792_-	3941762-3942012	3941762-3942012
RTS_NC_009648_3945643_3946232_-	3946097-3946347	3946097-3946347
RTS_NC_009648_3946273_3950333_-	3950208-3950458	3950208-3950458
RTS_NC_009648_3950334_3951458_-	3951333-3951583	3951333-3951583
RTS_NC_009648_3951459_3952413_-	3952316-3952566	3952316-3952566
RTS_NC_009648_3953984_3956913_-	3956718-3956968
RTS_NC_009648_3958454_3960213_-
RTS_NC_009648_3960254_3963603_-	3963498-3963748	3963498-3963748
RTS_NC_009648_3971474_3972998_-	3972873-3973123	3972873-3973123
RTS_NC_009648_3972999_3975543_-
RTS_NC_009648_3975674_3976863_-
RTS_NC_009648_3987854_3988868_-	3988743-3988993	3988743-3988993
RTS_NC_009648_3989269_3990223_-	3990098-3990348	3990098-3990348
RTS_NC_009648_3990224_3991598_-
RTS_NC_009648_3997579_3998811_-	3998686-3998936
RTS_NC_009648_3998812_4000628_-
RTS_NC_009648_4002109_4004678_-	4004573-4004823	4004573-4004823
RTS_NC_009648_4006399_4010138_-	4009898-4010148	4009898-4010148
RTS_NC_009648_4010959_4012378_-	4012253-4012503	4012253-4012503
RTS_NC_009648_4012379_4021453_-	4021328-4021578	4021328-4021578
RTS_NC_009648_4021454_4023208_-	4023083-4023333	4023083-4023333
RTS_NC_009648_4038323_4038602_-	4038477-4038727	4038477-4038727
RTS_NC_009648_4038603_4042261_-	4042136-4042386
RTS_NC_009648_4042262_4043748_-	4043538-4043788	4042136-4042386
RTS_NC_009648_4044299_4047278_-	4047153-4047403	4047153-4047403
RTS_NC_009648_4047279_4048308_-
RTS_NC_009648_4052729_4054157_-	4054032-4054282	4054032-4054282
RTS_NC_009648_4054158_4057765_-	4057640-4057890
RTS_NC_009648_4057766_4062910_-	4062785-4063035	4062785-4063035
RTS_NC_009648_4062911_4068126_-	4067886-4068136	4067886-4068136
RTS_NC_009648_4068617_4069256_-	4069131-4069381	4069131-4069381
RTS_NC_009648_4069257_4069566_-
RTS_NC_009648_4069697_4074371_-	4074246-4074496	4074246-4074496
RTS_NC_009648_4074372_4076471_-	4076346-4076596	4076346-4076596
RTS_NC_009648_4076472_4077246_-	4077091-4077341	4077091-4077341
RTS_NC_009648_4077497_4078196_-	4078071-4078321	4078071-4078321
RTS_NC_009648_4078197_4080876_-	4080681-4080931	4080681-4080931
RTS_NC_009648_4084847_4085519_-	4085394-4085644	4085394-4085644
RTS_NC_009648_4085520_4085769_-	4085679-4085929	4085394-4085644
RTS_NC_009648_4087700_4092099_-	4091949-4092199
RTS_NC_009648_4092590_4095009_-
RTS_NC_009648_4099190_4106084_-	4105959-4106209	4105959-4106209
RTS_NC_009648_4106085_4109589_-
RTS_NC_009648_4112240_4112829_-	4112799-4113049	4112799-4113049
RTS_NC_009648_4119320_4121559_-		4121259-4121509
RTS_NC_009648_4127871_4128371_-	4128246-4128496	4128246-4128496
RTS_NC_009648_4128372_4129060_-		4129660-4129910
RTS_NC_009648_4132131_4136980_-	4136755-4137005	4136710-4136960
RTS_NC_009648_4139841_4142080_-
RTS_NC_009648_4143891_4144480_-
RTS_NC_009648_4144581_4154010_-	4153885-4154135	4153970-4154220
RTS_NC_009648_4154011_4155557_-
RTS_NC_009648_4155838_4158907_-	4158782-4159032
RTS_NC_009648_4158908_4160987_-
RTS_NC_009648_4162558_4164347_-	4164295-4164545	4164295-4164545
RTS_NC_009648_4164748_4170442_-	4170317-4170567	4170317-4170567
RTS_NC_009648_4170443_4170647_-
RTS_NC_009648_4170688_4175807_-	4175762-4176012	4175762-4176012
RTS_NC_009648_4176388_4178687_-
RTS_NC_009648_4181458_4182827_-
RTS_NC_009648_4184458_4185547_-	4185422-4185672	4185422-4185672
RTS_NC_009648_4185548_4189007_-	4188812-4189062	4188812-4189062
RTS_NC_009648_4189828_4190387_-	4190282-4190532	4190282-4190532
RTS_NC_009648_4193428_4193717_-	4193605-4193855	4193605-4193855
RTS_NC_009648_4195138_4196417_-
[truncated: 1,661 more rows]
