# Supplementary material for: Multiple-omic data analysis of Klebsiella pneumoniae MGH 78578 reveals its transcriptional architecture and regulatory features
Source: BMC Genomics. 2012 Nov 29;13:679. doi: 10.1186/1471-2164-13-679 (PMC3536570; doi:10.1186/1471-2164-13-679)
Supplement: Additional file 9 — List of all RpoD binding sites and their associated RTSs. [file 1471-2164-13-679-S9.xlsx]

## Sheet: rts_sigd
RTS ID	exponential sigmaD binding	stationary sigmaD binding
RTS_NC_009648_1_290_+
RTS_NC_009648_301_5060_+	118-368
RTS_NC_009648_5311_5720_+
RTS_NC_009648_8228_9181_+	7990-8240	7990-8240
RTS_NC_009648_9182_11667_+
RTS_NC_009648_13478_16769_+
RTS_NC_009648_16900_18959_+		17920-18170
RTS_NC_009648_19750_26639_+
RTS_NC_009648_40991_41910_+
RTS_NC_009648_42251_46890_+	42180-42430	42303-42553
RTS_NC_009648_47021_49830_+
RTS_NC_009648_49961_50490_+	49770-50020	49770-50020
RTS_NC_009648_57611_58560_+	57525-57775
RTS_NC_009648_62681_63420_+	62651-62901	62651-62901
RTS_NC_009648_73872_75155_+
RTS_NC_009648_75156_75871_+
RTS_NC_009648_81042_83161_+
RTS_NC_009648_95923_96962_+	95921-96171
RTS_NC_009648_97213_99306_+	97060-97310	97060-97310
RTS_NC_009648_99307_99572_+	99302-99552	99302-99552
RTS_NC_009648_99613_100922_+	99445-99695	99445-99695
RTS_NC_009648_101113_118131_+		101222-101472
RTS_NC_009648_118132_119282_+
RTS_NC_009648_119647_123272_+	119522-119772
RTS_NC_009648_125203_126392_+	125162-125412	125162-125412
RTS_NC_009648_130485_132094_+
RTS_NC_009648_136695_142493_+
RTS_NC_009648_142494_143884_+
RTS_NC_009648_144015_144334_+
RTS_NC_009648_147045_149858_+	146914-147164	146914-147164
RTS_NC_009648_149962_150401_+
RTS_NC_009648_155584_157283_+		155251-155501
RTS_NC_009648_159822_164911_+	159691-159941
RTS_NC_009648_172002_174541_+
RTS_NC_009648_191292_194131_+	191116-191366
RTS_NC_009648_194300_200240_+
RTS_NC_009648_201740_203293_+
RTS_NC_009648_203294_203739_+
RTS_NC_009648_205970_207463_+	205824-206074	205824-206074
RTS_NC_009648_207464_209110_+
RTS_NC_009648_209151_210460_+
RTS_NC_009648_215451_218324_+	215365-215615
RTS_NC_009648_218325_222929_+	218298-218548
RTS_NC_009648_222930_226042_+	222835-223085	222835-223085
RTS_NC_009648_226043_227744_+
RTS_NC_009648_227745_235360_+	227628-227878
RTS_NC_009648_235401_239410_+
RTS_NC_009648_239961_241840_+	239898-240148	239898-240148
RTS_NC_009648_248451_248744_+
RTS_NC_009648_248745_249464_+
RTS_NC_009648_249465_250724_+	249228-249478	249228-249478
RTS_NC_009648_250725_254741_+	250525-250775
RTS_NC_009648_254872_255761_+
RTS_NC_009648_257992_259721_+	257884-258134	257884-258134
RTS_NC_009648_261923_262752_+
RTS_NC_009648_263213_264042_+
RTS_NC_009648_264083_264192_+	263975-264225
RTS_NC_009648_265193_265842_+
RTS_NC_009648_269459_270918_+	269276-269526	269276-269526
RTS_NC_009648_271889_278148_+
RTS_NC_009648_279299_280848_+
RTS_NC_009648_282539_283068_+	282303-282553	282303-282553
RTS_NC_009648_283139_285018_+
RTS_NC_009648_294029_294232_+
RTS_NC_009648_294233_294888_+
RTS_NC_009648_302138_303727_+	301953-302203	301953-302203
RTS_NC_009648_309779_310398_+	309701-309951	309701-309951
RTS_NC_009648_320005_321254_+	319829-320079	319829-320079
RTS_NC_009648_330055_330704_+
RTS_NC_009648_339625_339884_+	339599-339849	339599-339849
RTS_NC_009648_348806_351345_+
RTS_NC_009648_351416_354855_+
RTS_NC_009648_359348_362697_+	359249-359499
RTS_NC_009648_366608_368907_+
RTS_NC_009648_369878_370801_+
RTS_NC_009648_370802_371581_+		371067-371317
RTS_NC_009648_371582_373497_+
RTS_NC_009648_374438_375567_+
RTS_NC_009648_380018_382108_+
RTS_NC_009648_382299_383818_+	382266-382516	382266-382516
RTS_NC_009648_383839_387458_+
RTS_NC_009648_397669_403238_+	397486-397736
RTS_NC_009648_406339_407952_+
RTS_NC_009648_407953_410528_+	407918-408168	407918-408168
RTS_NC_009648_414679_416198_+	414466-414716	414466-414716
RTS_NC_009648_418369_418958_+
RTS_NC_009648_437983_439988_+	437798-438048
RTS_NC_009648_440206_442506_+	440036-440286
RTS_NC_009648_442507_445266_+	442405-442655
RTS_NC_009648_445267_448547_+	445060-445310
RTS_NC_009648_451228_452147_+
RTS_NC_009648_453268_453666_+
RTS_NC_009648_453667_457367_+	453527-453777	453527-453777
RTS_NC_009648_457528_459257_+
RTS_NC_009648_460288_460877_+
RTS_NC_009648_462238_462887_+	462197-462447
RTS_NC_009648_466078_466487_+
RTS_NC_009648_473008_474426_+
RTS_NC_009648_474427_476477_+
RTS_NC_009648_478498_483077_+
RTS_NC_009648_489238_489486_+
RTS_NC_009648_489487_493397_+
RTS_NC_009648_495178_496101_+
RTS_NC_009648_496102_499277_+
RTS_NC_009648_499318_501287_+
RTS_NC_009648_501448_501794_+		501452-501702
RTS_NC_009648_501795_503061_+
RTS_NC_009648_503062_504647_+
RTS_NC_009648_507958_509717_+	507782-508032	507782-508032
RTS_NC_009648_513964_514823_+	513736-513986	513736-513986
RTS_NC_009648_515884_517373_+	515843-516093	515843-516093
RTS_NC_009648_519724_522893_+
RTS_NC_009648_522904_524093_+
RTS_NC_009648_528964_530393_+	528721-528971	528721-528971
RTS_NC_009648_531844_531953_+	531743-531993
RTS_NC_009648_533044_533513_+
RTS_NC_009648_543096_544495_+	542920-543170	542920-543170
RTS_NC_009648_545055_546355_+
RTS_NC_009648_552006_553735_+
RTS_NC_009648_577836_578305_+
RTS_NC_009648_579384_581582_+	579249-579499
RTS_NC_009648_581583_583423_+
RTS_NC_009648_597474_602473_+
RTS_NC_009648_603864_606163_+
RTS_NC_009648_606798_607843_+	606666-606916	606666-606916
RTS_NC_009648_610524_615752_+
RTS_NC_009648_623609_624288_+
RTS_NC_009648_624959_627798_+
RTS_NC_009648_642541_644030_+
RTS_NC_009648_656431_657260_+	656195-656445	656195-656445
RTS_NC_009648_661051_663320_+
RTS_NC_009648_663931_665300_+	663763-664013	663763-664013
RTS_NC_009648_666331_667430_+
RTS_NC_009648_672061_673040_+	671915-672165
RTS_NC_009648_681601_687260_+
RTS_NC_009648_689911_691190_+
RTS_NC_009648_692461_701000_+
RTS_NC_009648_703861_708920_+
RTS_NC_009648_710251_711841_+
RTS_NC_009648_720342_723661_+
RTS_NC_009648_729282_731761_+
RTS_NC_009648_733182_735361_+
RTS_NC_009648_738222_739265_+
RTS_NC_009648_739306_740945_+
RTS_NC_009648_744629_744892_+
RTS_NC_009648_744893_745758_+
RTS_NC_009648_746193_747064_+
RTS_NC_009648_747065_747562_+	746955-747205	746955-747205
RTS_NC_009648_763353_763882_+
RTS_NC_009648_777246_778615_+	777085-777335
RTS_NC_009648_785535_788014_+	785524-785774
RTS_NC_009648_788115_789874_+	788089-788339	788089-788339
RTS_NC_009648_795345_798334_+	795274-795524
RTS_NC_009648_806236_808205_+	806225-806475
RTS_NC_009648_809806_816185_+
RTS_NC_009648_818026_828036_+
RTS_NC_009648_828562_832001_+	828529-828779
RTS_NC_009648_832082_834993_+		832116-832366
RTS_NC_009648_834994_837670_+
RTS_NC_009648_837671_838420_+
RTS_NC_009648_838421_839121_+
RTS_NC_009648_839552_841821_+
RTS_NC_009648_843152_844251_+	843029-843279	843029-843279
RTS_NC_009648_862234_862403_+	862216-862466	862216-862466
RTS_NC_009648_862504_865283_+
RTS_NC_009648_866083_867143_+
RTS_NC_009648_868474_869960_+
RTS_NC_009648_869961_870653_+	869768-870018	869768-870018
RTS_NC_009648_878344_881813_+	878281-878531	878281-878531
RTS_NC_009648_883414_884727_+		883148-883398
RTS_NC_009648_884728_886403_+	884558-884808	884558-884808
RTS_NC_009648_893794_898493_+
RTS_NC_009648_898834_901084_+	898724-898974	898724-898974
RTS_NC_009648_905895_909664_+	905734-905984	905734-905984
RTS_NC_009648_912736_913415_+
RTS_NC_009648_924526_925985_+	924283-924533
RTS_NC_009648_926146_929345_+
RTS_NC_009648_931336_932705_+
RTS_NC_009648_939205_939755_+
RTS_NC_009648_941956_945905_+
RTS_NC_009648_948076_949925_+	947998-948248	947998-948248
RTS_NC_009648_953836_955025_+
RTS_NC_009648_962927_969426_+
RTS_NC_009648_972857_973296_+	972756-973006
RTS_NC_009648_977241_979000_+	977110-977360	977110-977360
RTS_NC_009648_980451_981790_+
RTS_NC_009648_983811_984460_+
RTS_NC_009648_986345_989964_+	986214-986464
RTS_NC_009648_990155_994828_+
RTS_NC_009648_994829_998514_+	994779-995029	994779-995029
RTS_NC_009648_1003955_1006734_+
RTS_NC_009648_1011425_1011894_+
RTS_NC_009648_1016975_1021498_+	1016739-1016989	1016739-1016989
RTS_NC_009648_1021499_1025124_+
RTS_NC_009648_1031409_1032107_+	1031218-1031468	1031218-1031468
RTS_NC_009648_1032108_1038632_+	1032028-1032278	1032028-1032278
RTS_NC_009648_1038633_1040008_+	1038448-1038698	1038448-1038698
RTS_NC_009648_1044399_1045648_+
RTS_NC_009648_1052087_1052680_+
RTS_NC_009648_1052681_1055466_+
RTS_NC_009648_1055477_1056325_+
RTS_NC_009648_1056326_1058230_+	1056126-1056376	1056126-1056376
RTS_NC_009648_1058231_1058586_+	1058069-1058319	1058069-1058319
RTS_NC_009648_1061027_1065235_+	1060971-1061221	1060971-1061221
RTS_NC_009648_1065236_1066056_+	1065089-1065339	1065089-1065339
RTS_NC_009648_1066072_1067291_+
RTS_NC_009648_1067933_1075201_+	1067825-1068075	1067825-1068075
RTS_NC_009648_1075202_1077001_+
RTS_NC_009648_1077002_1077676_+
RTS_NC_009648_1077677_1078722_+
RTS_NC_009648_1081487_1089372_+	1081370-1081620	1081370-1081620
RTS_NC_009648_1094903_1097442_+
RTS_NC_009648_1098833_1101822_+
RTS_NC_009648_1106183_1107361_+
RTS_NC_009648_1107362_1108242_+	1107125-1107375
RTS_NC_009648_1109213_1116732_+
RTS_NC_009648_1116893_1117182_+
RTS_NC_009648_1119593_1120242_+	1119410-1119660	1119410-1119660
RTS_NC_009648_1122613_1123592_+
RTS_NC_009648_1125913_1128816_+	1125737-1125987	1125737-1125987
RTS_NC_009648_1128817_1129052_+
RTS_NC_009648_1129645_1141834_+
RTS_NC_009648_1141835_1150076_+
RTS_NC_009648_1150077_1150732_+
RTS_NC_009648_1152843_1154212_+		1152022-1152272
RTS_NC_009648_1155513_1157242_+
RTS_NC_009648_1157313_1157422_+
RTS_NC_009648_1165034_1166163_+
RTS_NC_009648_1170614_1174147_+
RTS_NC_009648_1174148_1174773_+	1173978-1174228	1173978-1174228
RTS_NC_009648_1176044_1177354_+	1175823-1176073	1175823-1176073
RTS_NC_009648_1178656_1178915_+
RTS_NC_009648_1178986_1180205_+
RTS_NC_009648_1186036_1186775_+
RTS_NC_009648_1191715_1193255_+	1191560-1191810	1191560-1191810
RTS_NC_009648_1193296_1194215_+
RTS_NC_009648_1195186_1198705_+
RTS_NC_009648_1198706_1199856_+
RTS_NC_009648_1205988_1207264_+
RTS_NC_009648_1207265_1208407_+
RTS_NC_009648_1209079_1210658_+
RTS_NC_009648_1211789_1215849_+	1211679-1211929	1211679-1211929
RTS_NC_009648_1219100_1220289_+	1218857-1219107	1218857-1219107
RTS_NC_009648_1225760_1229649_+	1225569-1225819
RTS_NC_009648_1230950_1231959_+
RTS_NC_009648_1235840_1236939_+		1235522-1235772
RTS_NC_009648_1237514_1242733_+	1237404-1237654
RTS_NC_009648_1242734_1244139_+
RTS_NC_009648_1244210_1248366_+
RTS_NC_009648_1248809_1250229_+
RTS_NC_009648_1250390_1253806_+	1250214-1250464	1250214-1250464
RTS_NC_009648_1253807_1254297_+	1253660-1253910	1253660-1253910
RTS_NC_009648_1254523_1255862_+
RTS_NC_009648_1255933_1256582_+
RTS_NC_009648_1259893_1260302_+	1259830-1260080	1259830-1260080
RTS_NC_009648_1265203_1270712_+
RTS_NC_009648_1272643_1275422_+
RTS_NC_009648_1278373_1280372_+
RTS_NC_009648_1280623_1282292_+
RTS_NC_009648_1287913_1289403_+	1287723-1287973
RTS_NC_009648_1293050_1294359_+
RTS_NC_009648_1298750_1300274_+	1298657-1298907	1298657-1298907
RTS_NC_009648_1304485_1305498_+
RTS_NC_009648_1305499_1306968_+
RTS_NC_009648_1306969_1309364_+
RTS_NC_009648_1309855_1310714_+	1309672-1309922
RTS_NC_009648_1311310_1312080_+	1311149-1311399	1311149-1311399
RTS_NC_009648_1313861_1314900_+
RTS_NC_009648_1319861_1320847_+	1319685-1319935
RTS_NC_009648_1320888_1321924_+	1320694-1320944
RTS_NC_009648_1323786_1324345_+		1323526-1323776
RTS_NC_009648_1327026_1327945_+	1326895-1327145	1326895-1327145
RTS_NC_009648_1329126_1330525_+
RTS_NC_009648_1330926_1332895_+
RTS_NC_009648_1335576_1336495_+
RTS_NC_009648_1337646_1340084_+
RTS_NC_009648_1340085_1340905_+
RTS_NC_009648_1344150_1346005_+	1344033-1344283
RTS_NC_009648_1348276_1349105_+
RTS_NC_009648_1354913_1356012_+
RTS_NC_009648_1357247_1361382_+	1357107-1357357	1357107-1357357
RTS_NC_009648_1363373_1364112_+		1362762-1363012
RTS_NC_009648_1378493_1379022_+		1378227-1378477
RTS_NC_009648_1378493_1379052_+		1378227-1378477
RTS_NC_009648_1381163_1381801_+	1381130-1381380	1381130-1381380
RTS_NC_009648_1381802_1382142_+
RTS_NC_009648_1384043_1387152_+
RTS_NC_009648_1389533_1389912_+	1389432-1389682	1389432-1389682
RTS_NC_009648_1393793_1394562_+
RTS_NC_009648_1405643_1406202_+
RTS_NC_009648_1412963_1413631_+	1412892-1413142	1412892-1413142
RTS_NC_009648_1413632_1414632_+
RTS_NC_009648_1415513_1416672_+
RTS_NC_009648_1419563_1420632_+	1419387-1419637	1419387-1419637
RTS_NC_009648_1422203_1423362_+
RTS_NC_009648_1423793_1426752_+
RTS_NC_009648_1426823_1428102_+
RTS_NC_009648_1428713_1431492_+
RTS_NC_009648_1432223_1433041_+	1432167-1432417	1432167-1432417
RTS_NC_009648_1433042_1434702_+	1432842-1433092	1432842-1433092
RTS_NC_009648_1434773_1435902_+
RTS_NC_009648_1450830_1451929_+
RTS_NC_009648_1457850_1462099_+
RTS_NC_009648_1463100_1464529_+
RTS_NC_009648_1464570_1466149_+
RTS_NC_009648_1466220_1467893_+
RTS_NC_009648_1467894_1469806_+
RTS_NC_009648_1469807_1471459_+	1469802-1470052
RTS_NC_009648_1472160_1472738_+
RTS_NC_009648_1472739_1473229_+	1472614-1472864
RTS_NC_009648_1476660_1478119_+
RTS_NC_009648_1480590_1481303_+
RTS_NC_009648_1481304_1482199_+
RTS_NC_009648_1483560_1484091_+
RTS_NC_009648_1489292_1489911_+
RTS_NC_009648_1503876_1511372_+
RTS_NC_009648_1512763_1514702_+
RTS_NC_009648_1517653_1518662_+
RTS_NC_009648_1519153_1520162_+
RTS_NC_009648_1521343_1522472_+
RTS_NC_009648_1523293_1525202_+
RTS_NC_009648_1525813_1527212_+
RTS_NC_009648_1528273_1528896_+
RTS_NC_009648_1528897_1530152_+
RTS_NC_009648_1535353_1536152_+
RTS_NC_009648_1538653_1540071_+
RTS_NC_009648_1540072_1541912_+		1539775-1540025
RTS_NC_009648_1553263_1554096_+
RTS_NC_009648_1554097_1559582_+
RTS_NC_009648_1560613_1563603_+
RTS_NC_009648_1581278_1581993_+		1581408-1581658
RTS_NC_009648_1585154_1585593_+	1585098-1585348	1585098-1585348
RTS_NC_009648_1592835_1594583_+
RTS_NC_009648_1594584_1595168_+	1594384-1594634	1594384-1594634
RTS_NC_009648_1595169_1597234_+	1594924-1595174	1594924-1595174
RTS_NC_009648_1607836_1608395_+	1607623-1607873
RTS_NC_009648_1610386_1613915_+	1610255-1610505	1610255-1610505
RTS_NC_009648_1614856_1616375_+
RTS_NC_009648_1616446_1617755_+
RTS_NC_009648_1643086_1645719_+
RTS_NC_009648_1645720_1649826_+	1645543-1645793	1645543-1645793
RTS_NC_009648_1668378_1669511_+
RTS_NC_009648_1669512_1671187_+
RTS_NC_009648_1672368_1672657_+
RTS_NC_009648_1676392_1677641_+
RTS_NC_009648_1680352_1681781_+
RTS_NC_009648_1684432_1688081_+	1684294-1684544
RTS_NC_009648_1691902_1692581_+	1691704-1691954
RTS_NC_009648_1695892_1698971_+		1695491-1695741
RTS_NC_009648_1699012_1699331_+	1698949-1699199	1698949-1699199
RTS_NC_009648_1706903_1708722_+
RTS_NC_009648_1709513_1715892_+
RTS_NC_009648_1724183_1725552_+
RTS_NC_009648_1727993_1728612_+
RTS_NC_009648_1729677_1731406_+
RTS_NC_009648_1733743_1734782_+	1733642-1733892	1733642-1733892
RTS_NC_009648_1743433_1744322_+
RTS_NC_009648_1745563_1745852_+	1745387-1745637	1745387-1745637
RTS_NC_009648_1748323_1748432_+
RTS_NC_009648_1748383_1748432_+
RTS_NC_009648_1749823_1752962_+	1749662-1749912	1749662-1749912
RTS_NC_009648_1759363_1760192_+	1759127-1759377	1759127-1759377
RTS_NC_009648_1761193_1761542_+		1760890-1761140
RTS_NC_009648_1764883_1765352_+
RTS_NC_009648_1767043_1769252_+
RTS_NC_009648_1769503_1770512_+
RTS_NC_009648_1773043_1773396_+		1773107-1773357
RTS_NC_009648_1773397_1774592_+
RTS_NC_009648_1777123_1778462_+	1776955-1777205	1776955-1777205
RTS_NC_009648_1783208_1784247_+
RTS_NC_009648_1785128_1786770_+
RTS_NC_009648_1791376_1792595_+
RTS_NC_009648_1795006_1797665_+
RTS_NC_009648_1803646_1805259_+	1803553-1803803	1803553-1803803
RTS_NC_009648_1805995_1806905_+	1805938-1806188	1805938-1806188
RTS_NC_009648_1808326_1809245_+
RTS_NC_009648_1811986_1814874_+
RTS_NC_009648_1814875_1818455_+	1814720-1814970	1814720-1814970
RTS_NC_009648_1818676_1819355_+
RTS_NC_009648_1832236_1834205_+
RTS_NC_009648_1843036_1844675_+
RTS_NC_009648_1853687_1855386_+
RTS_NC_009648_1863017_1864116_+
RTS_NC_009648_1864667_1866576_+
RTS_NC_009648_1883597_1886016_+
RTS_NC_009648_1888667_1888885_+
RTS_NC_009648_1888886_1889136_+
RTS_NC_009648_1889297_1892185_+
RTS_NC_009648_1894271_1894836_+
RTS_NC_009648_1898747_1899696_+
RTS_NC_009648_1910237_1911306_+
RTS_NC_009648_1912427_1913526_+	1912244-1912494	1912244-1912494
RTS_NC_009648_1920138_1921327_+
RTS_NC_009648_1929203_1930479_+
RTS_NC_009648_1933347_1934116_+	1933171-1933421	1933171-1933421
RTS_NC_009648_1935207_1936456_+
RTS_NC_009648_1937637_1940626_+
RTS_NC_009648_1955517_1960925_+
RTS_NC_009648_1960926_1962376_+	1960764-1961014	1960764-1961014
RTS_NC_009648_1980481_1980759_+
RTS_NC_009648_1980760_1981550_+	1980605-1980855
RTS_NC_009648_1985251_1988919_+
RTS_NC_009648_1988920_1991750_+	1988758-1989008	1988758-1989008
RTS_NC_009648_1991911_1992920_+
RTS_NC_009648_1997731_2004440_+
RTS_NC_009648_2008351_2011760_+
RTS_NC_009648_2014201_2015630_+
RTS_NC_009648_2021971_2022980_+
RTS_NC_009648_2031151_2032670_+
RTS_NC_009648_2034541_2036660_+	2034508-2034758
RTS_NC_009648_2038351_2040320_+
RTS_NC_009648_2042281_2043350_+
RTS_NC_009648_2052511_2053440_+
RTS_NC_009648_2053471_2053749_+
RTS_NC_009648_2053750_2054090_+
RTS_NC_009648_2058901_2059820_+
RTS_NC_009648_2066161_2067170_+
RTS_NC_009648_2068651_2069514_+
RTS_NC_009648_2069515_2077670_+
RTS_NC_009648_2082481_2083205_+
RTS_NC_009648_2099270_2101839_+
RTS_NC_009648_2103470_2105799_+
RTS_NC_009648_2105840_2107659_+
RTS_NC_009648_2108240_2109309_+	2108132-2108382	2108132-2108382
RTS_NC_009648_2111090_2112189_+
RTS_NC_009648_2117720_2117979_+
RTS_NC_009648_2125910_2128959_+
RTS_NC_009648_2137973_2139012_+
RTS_NC_009648_2141573_2142912_+
RTS_NC_009648_2147393_2148402_+
RTS_NC_009648_2148563_2151072_+
RTS_NC_009648_2156183_2157222_+	2156097-2156347	2156097-2156347
RTS_NC_009648_2158463_2158662_+	2158317-2158567	2158317-2158567
RTS_NC_009648_2158673_2160132_+
RTS_NC_009648_2160143_2167542_+	2160035-2160285	2160035-2160285
RTS_NC_009648_2167973_2169612_+
RTS_NC_009648_2169653_2170542_+	2169552-2169802	2169552-2169802
RTS_NC_009648_2175057_2175646_+
RTS_NC_009648_2177817_2181076_+	2177641-2177891	2177641-2177891
RTS_NC_009648_2182918_2185217_+	2182817-2183067	2182817-2183067
RTS_NC_009648_2185288_2186057_+
RTS_NC_009648_2186638_2187681_+	2186447-2186697	2186447-2186697
RTS_NC_009648_2188382_2189271_+
RTS_NC_009648_2190692_2191971_+	2190486-2190736
RTS_NC_009648_2192822_2194101_+
RTS_NC_009648_2194172_2195611_+	2194011-2194261	2194011-2194261
RTS_NC_009648_2196252_2197831_+	2196211-2196461
RTS_NC_009648_2197932_2198311_+
RTS_NC_009648_2199222_2199541_+	2199121-2199371
RTS_NC_009648_2202015_2202964_+
RTS_NC_009648_2203965_2204524_+
RTS_NC_009648_2208616_2209475_+	2208395-2208645
RTS_NC_009648_2210086_2211305_+	2210015-2210265	2210015-2210265
RTS_NC_009648_2211586_2213465_+
RTS_NC_009648_2217556_2217759_+
RTS_NC_009648_2217760_2218115_+	2217643-2217893
RTS_NC_009648_2218216_2219045_+
RTS_NC_009648_2220826_2221805_+
RTS_NC_009648_2224006_2224805_+	2223860-2224110	2223860-2224110
RTS_NC_009648_2232166_2234615_+
RTS_NC_009648_2246447_2246736_+
RTS_NC_009648_2254430_2258533_+
RTS_NC_009648_2258534_2258919_+
RTS_NC_009648_2264435_2266284_+
RTS_NC_009648_2266955_2268114_+
RTS_NC_009648_2284385_2285094_+
RTS_NC_009648_2289065_2290194_+
RTS_NC_009648_2294045_2295294_+
RTS_NC_009648_2295335_2295954_+
RTS_NC_009648_2306525_2308824_+
RTS_NC_009648_2316005_2318274_+
RTS_NC_009648_2326565_2330574_+
RTS_NC_009648_2335499_2336214_+
RTS_NC_009648_2336617_2338316_+	2336508-2336758	2336508-2336758
RTS_NC_009648_2338477_2338976_+	2338421-2338671
RTS_NC_009648_2353838_2357877_+
RTS_NC_009648_2361398_2361721_+	2361260-2361510	2361260-2361510
RTS_NC_009648_2361722_2361987_+
RTS_NC_009648_2366050_2367389_+	2366009-2366259	2366009-2366259
RTS_NC_009648_2370160_2372465_+
RTS_NC_009648_2372566_2373005_+
RTS_NC_009648_2376436_2377565_+
RTS_NC_009648_2380099_2381288_+
RTS_NC_009648_2382259_2382698_+
RTS_NC_009648_2391863_2393506_+	2391725-2391975	2391725-2391975
RTS_NC_009648_2393507_2394342_+
RTS_NC_009648_2395105_2395788_+	2395094-2395344	2395094-2395344
RTS_NC_009648_2396348_2397018_+
RTS_NC_009648_2397659_2399538_+
RTS_NC_009648_2407724_2410593_+	2407548-2407798
RTS_NC_009648_2411864_2412333_+	2411748-2411998	2411748-2411998
RTS_NC_009648_2415614_2415892_+
RTS_NC_009648_2415893_2417103_+	2415798-2416048
RTS_NC_009648_2417114_2417707_+
RTS_NC_009648_2428339_2430972_+
RTS_NC_009648_2443373_2444382_+
RTS_NC_009648_2445803_2446962_+	2445777-2446027	2445777-2446027
RTS_NC_009648_2452373_2454078_+	2452326-2452576	2452326-2452576
RTS_NC_009648_2454079_2457164_+
RTS_NC_009648_2458795_2459414_+	2458672-2458922	2458672-2458922
RTS_NC_009648_2459425_2460674_+	2459257-2459507	2459257-2459507
RTS_NC_009648_2492995_2495013_+
RTS_NC_009648_2495014_2496464_+	2494844-2495094	2494844-2495094
RTS_NC_009648_2499805_2500334_+
RTS_NC_009648_2502265_2503214_+	2502194-2502444	2502194-2502444
RTS_NC_009648_2522847_2524636_+
RTS_NC_009648_2524827_2527396_+
RTS_NC_009648_2527827_2528855_+	2527816-2528066	2527816-2528066
RTS_NC_009648_2528856_2530786_+
RTS_NC_009648_2533167_2534926_+
RTS_NC_009648_2535837_2538136_+
RTS_NC_009648_2538237_2538616_+
RTS_NC_009648_2539857_2540510_+		2539951-2540201
RTS_NC_009648_2540511_2542186_+
RTS_NC_009648_2548678_2549057_+
RTS_NC_009648_2549248_2551371_+
RTS_NC_009648_2551372_2552871_+
RTS_NC_009648_2552872_2554547_+
RTS_NC_009648_2556478_2559797_+		2556227-2556477
RTS_NC_009648_2559994_2560853_+
RTS_NC_009648_2565184_2565773_+
RTS_NC_009648_2566444_2567843_+
RTS_NC_009648_2572474_2573592_+		2572208-2572458
RTS_NC_009648_2573593_2578227_+
RTS_NC_009648_2578228_2578673_+
RTS_NC_009648_2579374_2580653_+
RTS_NC_009648_2582915_2583924_+
RTS_NC_009648_2587385_2588664_+
RTS_NC_009648_2593115_2595624_+	2593029-2593279	2593029-2593279
RTS_NC_009648_2599025_2600754_+	2598909-2599159	2598909-2599159
RTS_NC_009648_2606107_2607585_+	2605916-2606166	2605916-2606166
RTS_NC_009648_2607586_2609967_+
RTS_NC_009648_2611508_2613387_+
RTS_NC_009648_2616249_2616868_+
RTS_NC_009648_2623539_2624278_+	2623341-2623591	2623341-2623591
RTS_NC_009648_2626369_2627888_+	2626216-2626466
RTS_NC_009648_2628922_2629481_+
RTS_NC_009648_2636782_2637461_+
RTS_NC_009648_2641852_2643371_+
RTS_NC_009648_2644042_2644969_+
RTS_NC_009648_2644970_2645441_+
RTS_NC_009648_2648572_2649551_+
RTS_NC_009648_2652952_2654172_+	2652747-2652997
RTS_NC_009648_2654642_2655432_+
RTS_NC_009648_2655503_2655612_+
RTS_NC_009648_2660393_2660502_+	2660277-2660527	2660277-2660527
RTS_NC_009648_2662763_2664852_+
RTS_NC_009648_2667293_2669292_+
RTS_NC_009648_2671133_2671242_+	2670957-2671207	2670957-2671207
RTS_NC_009648_2671463_2672742_+
RTS_NC_009648_2675483_2676612_+
RTS_NC_009648_2680013_2682282_+
RTS_NC_009648_2683163_2683632_+
RTS_NC_009648_2684500_2685659_+
RTS_NC_009648_2691430_2692919_+
RTS_NC_009648_2695450_2695919_+
RTS_NC_009648_2699501_2706840_+
RTS_NC_009648_2706971_2708224_+
RTS_NC_009648_2708225_2708970_+
RTS_NC_009648_2719811_2720970_+
RTS_NC_009648_2749192_2751161_+
RTS_NC_009648_2755702_2760075_+
RTS_NC_009648_2760076_2760555_+	2759996-2760246
RTS_NC_009648_2760556_2761241_+
RTS_NC_009648_2762872_2773961_+
RTS_NC_009648_2774182_2775761_+	2774066-2774316	2774066-2774316
RTS_NC_009648_2775832_2776961_+
RTS_NC_009648_2788822_2789801_+
RTS_NC_009648_2790922_2793491_+
RTS_NC_009648_2797942_2798411_+	2797766-2798016	2797766-2798016
RTS_NC_009648_2799382_2802701_+
RTS_NC_009648_2803612_2804561_+
RTS_NC_009648_2805622_2807711_+	2805566-2805816	2805566-2805816
RTS_NC_009648_2817323_2821362_+	2817087-2817337
RTS_NC_009648_2833153_2835422_+
RTS_NC_009648_2835553_2835771_+
RTS_NC_009648_2835772_2836352_+	2835602-2835852
RTS_NC_009648_2843683_2844782_+	2843582-2843832
RTS_NC_009648_2850943_2852012_+
RTS_NC_009648_2857603_2858222_+	2857367-2857617	2857367-2857617
RTS_NC_009648_2859643_2861162_+
RTS_NC_009648_2861233_2863082_+
RTS_NC_009648_2863447_2871393_+
RTS_NC_009648_2874044_2876283_+	2873981-2874231	2873981-2874231
RTS_NC_009648_2879054_2880783_+
RTS_NC_009648_2881184_2883502_+	2881008-2881258	2881008-2881258
RTS_NC_009648_2883503_2884882_+	2883341-2883591	2883341-2883591
RTS_NC_009648_2884883_2885403_+
RTS_NC_009648_2887094_2888943_+
RTS_NC_009648_2896544_2899222_+
RTS_NC_009648_2899223_2900043_+	2899001-2899251	2899001-2899251
RTS_NC_009648_2905694_2906583_+	2905496-2905746
RTS_NC_009648_2906744_2911083_+	2906673-2906923	2906673-2906923
RTS_NC_009648_2925405_2925994_+	2925244-2925494	2925244-2925494
RTS_NC_009648_2933565_2934514_+	2933509-2933759	2933509-2933759
RTS_NC_009648_2951986_2954285_+
RTS_NC_009648_2957716_2959509_+		2957795-2958045
RTS_NC_009648_2959510_2961485_+
RTS_NC_009648_2963596_2964219_+
RTS_NC_009648_2964220_2966675_+
RTS_NC_009648_2980546_2982005_+
RTS_NC_009648_2984416_2985189_+	2984345-2984595	2984345-2984595
RTS_NC_009648_2985190_2986445_+		2984345-2984595
RTS_NC_009648_2991198_2991997_+
RTS_NC_009648_2996718_2998087_+
RTS_NC_009648_2999148_3000326_+	2999047-2999297	2999047-2999297
RTS_NC_009648_3000327_3001027_+
RTS_NC_009648_3001407_3002467_+
RTS_NC_009648_3003258_3004957_+
RTS_NC_009648_3007010_3009699_+		3008372-3008622
RTS_NC_009648_3010550_3012219_+
RTS_NC_009648_3013820_3014908_+	3013794-3014044	3013794-3014044
RTS_NC_009648_3014909_3015339_+
RTS_NC_009648_3016730_3018189_+		3016764-3017014
RTS_NC_009648_3020992_3021791_+
RTS_NC_009648_3023482_3023921_+	3023291-3023541	3023291-3023541
RTS_NC_009648_3024952_3026111_+
RTS_NC_009648_3029542_3030225_+
RTS_NC_009648_3030226_3031755_+
RTS_NC_009648_3031756_3033645_+	3031601-3031851	3031601-3031851
RTS_NC_009648_3033646_3034481_+	3033461-3033711	3033461-3033711
RTS_NC_009648_3035662_3037541_+
RTS_NC_009648_3045592_3047531_+
RTS_NC_009648_3065092_3068411_+
RTS_NC_009648_3072232_3075401_+	3072064-3072314
RTS_NC_009648_3075862_3077070_+
RTS_NC_009648_3077071_3077681_+
RTS_NC_009648_3084382_3085721_+	3084236-3084486	3084236-3084486
RTS_NC_009648_3086812_3089831_+	3086704-3086954
RTS_NC_009648_3095302_3097635_+
RTS_NC_009648_3097636_3099188_+		3097099-3097349
RTS_NC_009648_3099189_3100841_+	3099086-3099336	3099086-3099336
RTS_NC_009648_3107392_3109301_+
RTS_NC_009648_3112612_3114041_+	3112451-3112701
RTS_NC_009648_3134872_3137531_+
RTS_NC_009648_3146512_3147371_+
RTS_NC_009648_3150052_3151811_+
RTS_NC_009648_3158272_3160061_+
RTS_NC_009648_3161602_3162881_+
RTS_NC_009648_3171352_3173081_+	3171341-3171591
RTS_NC_009648_3174412_3175721_+
RTS_NC_009648_3185392_3187091_+
RTS_NC_009648_3187822_3189221_+	3187789-3188039	3187789-3188039
RTS_NC_009648_3189922_3190661_+
RTS_NC_009648_3191934_3195857_+
RTS_NC_009648_3195858_3197803_+	3195838-3196088	3195838-3196088
RTS_NC_009648_3209256_3210205_+
RTS_NC_009648_3210396_3210805_+	3210198-3210448	3210198-3210448
RTS_NC_009648_3210876_3212455_+
RTS_NC_009648_3215616_3218035_+	3215523-3215773
RTS_NC_009648_3223656_3225925_+	3223548-3223798	3223548-3223798
RTS_NC_009648_3226506_3227444_+
RTS_NC_009648_3227445_3229409_+
RTS_NC_009648_3229410_3229975_+
RTS_NC_009648_3230556_3231175_+
RTS_NC_009648_3231786_3234192_+
RTS_NC_009648_3234193_3235211_+	3233973-3234223	3233973-3234223
RTS_NC_009648_3235212_3236412_+		3233973-3234223
RTS_NC_009648_3236413_3238182_+		3233973-3234223
RTS_NC_009648_3238673_3238992_+
RTS_NC_009648_3243053_3243462_+
RTS_NC_009648_3261594_3262213_+
RTS_NC_009648_3262794_3267283_+	3262551-3262801
RTS_NC_009648_3276204_3277033_+
RTS_NC_009648_3278934_3280052_+
RTS_NC_009648_3280053_3280393_+
RTS_NC_009648_3295110_3295846_+
RTS_NC_009648_3295847_3296719_+
RTS_NC_009648_3299070_3299599_+
RTS_NC_009648_3300150_3300649_+
RTS_NC_009648_3302100_3306499_+
RTS_NC_009648_3306780_3310189_+	3306619-3306869
RTS_NC_009648_3310320_3311566_+
RTS_NC_009648_3311567_3315109_+
RTS_NC_009648_3335916_3338155_+
RTS_NC_009648_3347286_3350755_+
RTS_NC_009648_3358596_3362335_+
RTS_NC_009648_3362466_3364615_+
RTS_NC_009648_3374347_3375416_+	3374336-3374586	3374336-3374586
RTS_NC_009648_3375457_3379106_+
RTS_NC_009648_3383617_3390315_+
RTS_NC_009648_3390316_3391425_+	3390139-3390389
RTS_NC_009648_3391426_3394166_+	3391286-3391536	3391286-3391536
RTS_NC_009648_3397180_3397709_+
RTS_NC_009648_3411700_3412769_+
RTS_NC_009648_3417475_3417884_+	3417277-3417527
RTS_NC_009648_3419038_3420167_+
RTS_NC_009648_3428158_3431537_+
RTS_NC_009648_3439648_3442007_+
RTS_NC_009648_3442258_3445239_+
RTS_NC_009648_3445280_3446349_+
RTS_NC_009648_3456140_3459099_+
RTS_NC_009648_3466490_3467319_+
RTS_NC_009648_3469850_3472239_+	3469772-3470022
RTS_NC_009648_3474350_3474702_+	3474326-3474576
RTS_NC_009648_3475533_3483616_+
RTS_NC_009648_3483617_3485266_+
RTS_NC_009648_3485307_3485806_+
RTS_NC_009648_3487347_3491660_+
RTS_NC_009648_3491661_3492995_+
RTS_NC_009648_3492996_3497027_+
RTS_NC_009648_3535324_3537323_+	3535103-3535353
RTS_NC_009648_3556444_3558207_+	3556433-3556683
RTS_NC_009648_3558208_3559675_+	3558083-3558333
RTS_NC_009648_3563586_3565015_+
RTS_NC_009648_3568926_3569995_+
RTS_NC_009648_3571326_3572425_+
RTS_NC_009648_3573096_3573445_+
RTS_NC_009648_3575677_3578126_+
RTS_NC_009648_3582547_3583706_+
RTS_NC_009648_3586177_3587756_+
RTS_NC_009648_3591020_3594178_+
RTS_NC_009648_3594179_3595693_+	3594174-3594424
RTS_NC_009648_3595694_3596409_+	3595517-3595767	3595517-3595767
RTS_NC_009648_3602636_3602925_+
RTS_NC_009648_3603836_3604069_+
RTS_NC_009648_3604070_3604755_+
RTS_NC_009648_3606146_3607245_+
RTS_NC_009648_3607496_3608361_+
RTS_NC_009648_3607496_3608538_+
RTS_NC_009648_3608362_3610668_+
RTS_NC_009648_3608639_3617058_+
RTS_NC_009648_3617519_3622428_+
RTS_NC_009648_3627299_3628278_+	3627168-3627418	3627168-3627418
RTS_NC_009648_3629279_3632058_+
RTS_NC_009648_3636179_3636798_+	3635996-3636246
RTS_NC_009648_3643139_3643728_+
RTS_NC_009648_3644579_3645858_+
RTS_NC_009648_3646859_3649728_+	3646751-3647001
RTS_NC_009648_3652889_3654378_+
RTS_NC_009648_3664529_3664987_+	3664443-3664693	3664443-3664693
RTS_NC_009648_3664988_3666018_+
RTS_NC_009648_3668309_3669228_+	3668096-3668346	3668096-3668346
RTS_NC_009648_3677974_3678803_+	3677776-3678026	3677776-3678026
RTS_NC_009648_3679144_3680723_+
RTS_NC_009648_3698908_3700217_+	3698702-3698952	3698702-3698952
RTS_NC_009648_3700468_3701987_+
RTS_NC_009648_3702058_3705411_+
RTS_NC_009648_3705412_3706457_+	3705302-3705552	3705302-3705552
RTS_NC_009648_3708328_3711917_+
RTS_NC_009648_3713518_3716177_+	3713372-3713622
RTS_NC_009648_3716278_3717617_+
RTS_NC_009648_3719702_3720865_+		3720006-3720256
RTS_NC_009648_3720866_3721101_+	3720809-3721059	3720809-3721059
RTS_NC_009648_3737385_3738683_+
RTS_NC_009648_3738684_3739294_+	3738462-3738712	3738462-3738712
RTS_NC_009648_3742245_3743033_+	3742219-3742469	3742219-3742469
RTS_NC_009648_3743034_3743944_+
RTS_NC_009648_3750555_3751703_+
RTS_NC_009648_3751704_3752644_+
RTS_NC_009648_3753645_3756064_+	3753439-3753689
RTS_NC_009648_3765045_3767753_+
RTS_NC_009648_3767754_3768184_+	3767659-3767909	3767659-3767909
RTS_NC_009648_3772395_3774334_+		3772489-3772739
RTS_NC_009648_3774345_3776464_+
RTS_NC_009648_3777255_3778774_+
RTS_NC_009648_3779145_3779464_+	3779037-3779287	3779037-3779287
RTS_NC_009648_3785625_3787864_+	3785539-3785789	3785539-3785789
RTS_NC_009648_3789172_3789851_+	3789041-3789291	3789041-3789291
RTS_NC_009648_3790072_3795191_+	3789904-3790154	3789904-3790154
RTS_NC_009648_3798114_3800072_+	3797998-3798248
RTS_NC_009648_3800073_3802393_+
RTS_NC_009648_3833253_3835496_+	3833077-3833327	3833077-3833327
RTS_NC_009648_3835497_3835972_+
RTS_NC_009648_3837423_3841462_+	3837345-3837595
RTS_NC_009648_3842883_3843412_+
RTS_NC_009648_3849063_3850852_+
RTS_NC_009648_3855123_3860422_+
RTS_NC_009648_3861363_3861952_+	3861292-3861542	3861292-3861542
RTS_NC_009648_3862173_3863662_+
RTS_NC_009648_3869433_3870652_+
RTS_NC_009648_3876427_3878846_+
RTS_NC_009648_3880057_3881696_+	3879919-3880169	3879919-3880169
RTS_NC_009648_3886897_3887175_+
RTS_NC_009648_3887176_3887696_+
RTS_NC_009648_3887887_3889290_+	3887696-3887946	3887696-3887946
RTS_NC_009648_3889291_3890726_+
RTS_NC_009648_3890954_3892443_+
RTS_NC_009648_3892544_3892953_+
RTS_NC_009648_3893954_3894813_+
RTS_NC_009648_3901395_3903034_+
RTS_NC_009648_3914023_3914972_+
RTS_NC_009648_3916723_3920612_+	3916712-3916962	3916712-3916962
RTS_NC_009648_3922363_3923222_+
RTS_NC_009648_3923413_3924092_+
RTS_NC_009648_3924943_3928082_+
RTS_NC_009648_3941833_3943382_+	3941755-3942005	3941755-3942005
RTS_NC_009648_3943543_3943866_+
RTS_NC_009648_3943867_3944492_+	3943697-3943947
RTS_NC_009648_3951224_3951450_+
RTS_NC_009648_3951451_3951693_+	3951318-3951568
RTS_NC_009648_3952484_3953973_+
RTS_NC_009648_3957044_3958113_+		3956786-3957036
RTS_NC_009648_3958244_3958803_+
RTS_NC_009648_3963554_3965812_+	3963521-3963771	3963521-3963771
RTS_NC_009648_3965813_3971583_+	3965718-3965968	3965718-3965968
RTS_NC_009648_3980864_3987003_+
RTS_NC_009648_3991609_3991842_+
RTS_NC_009648_3991843_3995138_+
RTS_NC_009648_3998758_3998978_+
RTS_NC_009648_4004599_4005458_+	4004596-4004846	4004596-4004846
RTS_NC_009648_4005679_4006388_+
RTS_NC_009648_4010008_4010978_+
RTS_NC_009648_4023739_4024857_+
RTS_NC_009648_4024858_4027928_+
RTS_NC_009648_4027999_4030661_+
RTS_NC_009648_4030912_4032251_+	4030766-4031016	4030766-4031016
RTS_NC_009648_4033282_4037622_+
RTS_NC_009648_4037843_4038222_+
RTS_NC_009648_4043879_4044648_+		4043516-4043766
RTS_NC_009648_4048319_4048552_+
RTS_NC_009648_4048553_4052827_+	4048323-4048573
RTS_NC_009648_4052828_4053168_+
RTS_NC_009648_4077227_4077546_+	4077006-4077256	4077006-4077256
RTS_NC_009648_4080887_4085743_+
RTS_NC_009648_4085744_4088889_+	4085702-4085952
RTS_NC_009648_4092200_4093629_+	4092047-4092297
RTS_NC_009648_4098050_4099509_+
RTS_NC_009648_4109600_4112199_+
RTS_NC_009648_4113020_4115668_+	4112837-4113087	4112837-4113087
RTS_NC_009648_4115669_4117329_+
RTS_NC_009648_4117580_4119369_+
RTS_NC_009648_4121360_4124739_+	4121169-4121419	4121169-4121419
RTS_NC_009648_4124871_4127830_+	4124807-4125057	4124807-4125057
RTS_NC_009648_4129641_4130500_+
RTS_NC_009648_4130571_4132090_+
RTS_NC_009648_4137111_4139980_+	4137025-4137275	4137025-4137275
RTS_NC_009648_4161088_4161827_+
RTS_NC_009648_4161988_4162637_+	4161767-4162017	4161767-4162017
RTS_NC_009648_4164448_4164827_+
RTS_NC_009648_4176028_4177457_+		4175702-4175952
RTS_NC_009648_4180078_4181417_+
RTS_NC_009648_4182898_4184447_+
RTS_NC_009648_4188958_4189997_+	4188872-4189122	4188872-4189122
RTS_NC_009648_4190368_4190751_+	4190185-4190435	4190185-4190435
RTS_NC_009648_4190752_4191077_+		4190185-4190435
RTS_NC_009648_4193818_4194666_+	4193582-4193832	4193582-4193832
RTS_NC_009648_4194667_4195277_+
RTS_NC_009648_4205938_4212287_+
RTS_NC_009648_4212358_4213727_+
RTS_NC_009648_4215029_4216578_+	4214958-4215208	4214958-4215208
RTS_NC_009648_4217129_4217808_+	4216991-4217241	4216991-4217241
RTS_NC_009648_4224059_4226358_+
RTS_NC_009648_4227029_4228492_+
RTS_NC_009648_4228493_4230858_+
RTS_NC_009648_4231649_4233719_+
RTS_NC_009648_4234223_4235538_+	4234091-4234341	4234091-4234341
RTS_NC_009648_4237589_4238778_+
RTS_NC_009648_4254629_4258098_+
RTS_NC_009648_4284038_4285263_+
RTS_NC_009648_4287494_4288233_+
RTS_NC_009648_4288274_4293513_+
RTS_NC_009648_4296332_4296715_+
RTS_NC_009648_4296716_4297131_+	4296531-4296781	4296531-4296781
RTS_NC_009648_4303142_4304211_+
RTS_NC_009648_4312322_4313811_+
RTS_NC_009648_4314932_4317021_+
RTS_NC_009648_4317122_4318851_+
RTS_NC_009648_4324022_4326021_+
RTS_NC_009648_4326062_4327911_+
RTS_NC_009648_4328312_4328721_+
RTS_NC_009648_4328912_4333341_+
RTS_NC_009648_4336592_4338291_+	4336439-4336689	4336439-4336689
RTS_NC_009648_4338302_4340541_+
RTS_NC_009648_4343882_4349211_+	4343804-4344054
RTS_NC_009648_4351142_4355365_+	4350929-4351179	4350929-4351179
RTS_NC_009648_4355366_4358241_+	4355264-4355514	4355264-4355514
RTS_NC_009648_4360670_4361706_+
RTS_NC_009648_4361707_4363239_+	4361544-4361794	4361544-4361794
RTS_NC_009648_4371142_4372061_+	4370921-4371171	4370921-4371171
RTS_NC_009648_4372942_4374041_+
RTS_NC_009648_4375582_4376231_+
RTS_NC_009648_4378132_4378778_+
RTS_NC_009648_4378779_4385111_+	4378601-4378851	4378601-4378851
RTS_NC_009648_4385212_4386191_+
RTS_NC_009648_4386502_4387358_+
RTS_NC_009648_4387359_4388081_+	4387211-4387461	4387211-4387461
RTS_NC_009648_4392202_4394651_+
RTS_NC_009648_4396192_4399481_+
RTS_NC_009648_4401232_4402721_+
RTS_NC_009648_4407604_4409513_+	4407526-4407776
RTS_NC_009648_4413814_4414463_+
RTS_NC_009648_4417204_4417823_+	4417013-4417263
RTS_NC_009648_4418944_4419953_+
RTS_NC_009648_4421344_4422177_+
RTS_NC_009648_4430348_4433964_+
RTS_NC_009648_4437698_4439099_+
RTS_NC_009648_4454920_4455629_+
RTS_NC_009648_4464471_4465840_+
RTS_NC_009648_4469781_4472111_+
RTS_NC_009648_4475692_4476551_+
RTS_NC_009648_4480312_4480811_+
RTS_NC_009648_4497052_4501271_+	4496966-4497216
RTS_NC_009648_4507162_4507991_+
RTS_NC_009648_4508692_4510245_+
RTS_NC_009648_4510246_4512705_+
RTS_NC_009648_4512706_4518540_+	4512529-4512779
RTS_NC_009648_4518541_4519511_+
RTS_NC_009648_4544052_4545331_+
RTS_NC_009648_4548072_4550131_+	4548054-4548304
RTS_NC_009648_4550262_4556311_+
RTS_NC_009648_4558398_4559861_+
RTS_NC_009648_4559862_4561001_+	4559775-4560025	4559775-4560025
RTS_NC_009648_4561002_4563506_+
RTS_NC_009648_4563507_4563757_+
RTS_NC_009648_4563888_4564087_+
RTS_NC_009648_4565238_4565546_+
RTS_NC_009648_4565547_4567237_+	4565415-4565665	4565415-4565665
RTS_NC_009648_4568292_4571617_+
RTS_NC_009648_4572378_4575007_+
RTS_NC_009648_4579419_4581568_+
RTS_NC_009648_4581639_4584688_+
RTS_NC_009648_4585659_4586518_+	4585558-4585808	4585558-4585808
RTS_NC_009648_4592111_4592397_+
RTS_NC_009648_4592398_4593360_+
RTS_NC_009648_4599611_4601340_+
RTS_NC_009648_4618215_4618924_+
RTS_NC_009648_4618935_4619764_+
RTS_NC_009648_4621905_4622494_+	4621744-4621994	4621744-4621994
RTS_NC_009648_4622595_4623728_+
RTS_NC_009648_4623729_4624684_+	4623574-4623824	4623574-4623824
RTS_NC_009648_4632675_4633174_+
RTS_NC_009648_4633815_4637704_+		4633512-4633762
RTS_NC_009648_4638585_4640254_+
RTS_NC_009648_4640625_4643884_+
RTS_NC_009648_4646865_4648300_+	4646704-4646954	4646704-4646954
RTS_NC_009648_4651701_4655050_+	4651600-4651850	4651600-4651850
RTS_NC_009648_4655121_4656430_+
RTS_NC_009648_4657761_4659010_+	4657623-4657873	4657623-4657873
RTS_NC_009648_4660071_4662104_+	4659940-4660190	4659940-4660190
RTS_NC_009648_4662105_4663244_+	4661980-4662230	4661980-4662230
RTS_NC_009648_4663245_4664650_+	4663075-4663325	4663075-4663325
RTS_NC_009648_4664651_4665719_+
RTS_NC_009648_4665720_4668792_+
RTS_NC_009648_4669793_4670352_+
RTS_NC_009648_4672043_4678635_+	4671815-4672065
RTS_NC_009648_4679576_4681497_+
RTS_NC_009648_4682018_4684227_+
RTS_NC_009648_4690202_4692117_+	4690100-4690350
RTS_NC_009648_4692159_4707014_+		4692178-4692428
RTS_NC_009648_4707015_4707280_+
RTS_NC_009648_4712085_4714690_+	4711885-4712135	4711885-4712135
RTS_NC_009648_4715181_4718759_+	4715088-4715338
RTS_NC_009648_4718760_4720897_+
RTS_NC_009648_4720898_4722250_+	4720720-4720970	4720720-4720970
RTS_NC_009648_4723701_4724620_+
RTS_NC_009648_4724631_4726679_+
RTS_NC_009648_4726680_4727170_+
RTS_NC_009648_4728951_4731850_+	4728918-4729168
RTS_NC_009648_4732731_4736159_+	4732593-4732843	4732593-4732843
RTS_NC_009648_4736160_4737100_+	4735968-4736218	4735968-4736218
RTS_NC_009648_4737201_4738867_+
RTS_NC_009648_4738868_4741754_+	4738683-4738933	4738683-4738933
RTS_NC_009648_4741755_4744844_+	4741563-4741813
RTS_NC_009648_4744845_4747360_+	4744690-4744940	4744690-4744940
RTS_NC_009648_4750816_4754919_+	4750745-4750995	4750745-4750995
RTS_NC_009648_4754920_4756517_+	4754825-4755075	4754825-4755075
RTS_NC_009648_4756518_4757499_+
RTS_NC_009648_4757500_4760050_+	4757330-4757580	4757330-4757580
RTS_NC_009648_4760051_4760346_+
RTS_NC_009648_4760687_4762716_+
RTS_NC_009648_4764082_4765931_+	4763981-4764231	4763981-4764231
RTS_NC_009648_4765972_4767226_+
RTS_NC_009648_4767227_4768381_+	4767132-4767382	4767132-4767382
RTS_NC_009648_4768382_4778413_+	4768265-4768515
RTS_NC_009648_4788763_4792386_+
RTS_NC_009648_4792387_4793492_+	4792150-4792400	4792150-4792400
RTS_NC_009648_4794073_4796852_+
RTS_NC_009648_4800292_4801671_+	4800130-4800380	4800130-4800380
RTS_NC_009648_4801672_4802601_+
RTS_NC_009648_4802602_4805463_+
RTS_NC_009648_4806210_4807219_+	4806042-4806292	4806042-4806292
RTS_NC_009648_4807380_4812319_+
RTS_NC_009648_4813350_4817089_+	4813257-4813507	4813257-4813507
RTS_NC_009648_4817160_4818859_+
RTS_NC_009648_4825710_4826699_+
RTS_NC_009648_4830130_4831919_+	4829954-4830204	4829954-4830204
RTS_NC_009648_4836194_4836753_+	4835964-4836214	4835964-4836214
RTS_NC_009648_4840905_4844494_+	4840684-4840934
RTS_NC_009648_4844565_4846054_+
RTS_NC_009648_4848495_4848863_+
RTS_NC_009648_4848864_4851458_+	4848739-4848989
RTS_NC_009648_4851459_4851664_+
RTS_NC_009648_4852335_4854068_+	4852122-4852372	4852122-4852372
RTS_NC_009648_4854069_4854454_+
RTS_NC_009648_4855701_4858270_+	4855593-4855843
RTS_NC_009648_4858371_4860550_+
RTS_NC_009648_4860621_4861570_+	4860490-4860740	4860490-4860740
RTS_NC_009648_4864401_4865110_+	4864195-4864445	4864195-4864445
RTS_NC_009648_4867251_4869610_+
RTS_NC_009648_4883395_4885994_+
RTS_NC_009648_4886215_4886838_+
RTS_NC_009648_4886839_4888694_+
RTS_NC_009648_4888735_4890704_+
RTS_NC_009648_4897675_4899734_+
RTS_NC_009648_4903198_4904627_+	4903112-4903362
RTS_NC_009648_4908778_4910597_+
RTS_NC_009648_4927229_4928988_+	4927121-4927371	4927121-4927371
RTS_NC_009648_4933073_4935738_+
RTS_NC_009648_4938029_4938858_+
RTS_NC_009648_4945469_4945987_+
RTS_NC_009648_4945988_4947318_+
RTS_NC_009648_4950001_4951610_+	4949990-4950240
RTS_NC_009648_4960291_4960820_+		4959973-4960223
RTS_NC_009648_4962242_4964391_+
RTS_NC_009648_4964402_4965171_+
RTS_NC_009648_4977246_4978199_+	4977115-4977365
RTS_NC_009648_4978200_4978825_+
RTS_NC_009648_4983006_4984105_+
RTS_NC_009648_4991316_4991534_+	4991230-4991480
RTS_NC_009648_4991535_4991935_+
RTS_NC_009648_4992906_4993435_+	4992858-4993108	4992858-4993108
RTS_NC_009648_4994670_5000446_+	4994545-4994795	4994545-4994795
RTS_NC_009648_5000447_5005109_+
RTS_NC_009648_5005540_5005968_+
RTS_NC_009648_5005969_5007303_+	5005867-5006117	5005867-5006117
RTS_NC_009648_5007304_5011084_+
RTS_NC_009648_5013585_5014474_+	5013507-5013757	5013507-5013757
RTS_NC_009648_5023065_5024644_+	5022972-5023222	5022972-5023222
RTS_NC_009648_5025495_5026494_+		5025229-5025479
RTS_NC_009648_5026495_5027975_+	5026370-5026620	5026370-5026620
RTS_NC_009648_5034250_5035085_+
RTS_NC_009648_5035756_5036075_+
RTS_NC_009648_5042716_5048735_+
RTS_NC_009648_5052226_5053235_+
RTS_NC_009648_5058046_5060225_+
RTS_NC_009648_5062576_5064365_+
RTS_NC_009648_5069056_5073564_+
RTS_NC_009648_5073565_5074055_+
RTS_NC_009648_5085706_5088905_+	5085545-5085795	5085545-5085795
RTS_NC_009648_5090943_5091485_+	5090765-5091015
RTS_NC_009648_5092666_5094157_+	5092520-5092770	5092520-5092770
RTS_NC_009648_5099958_5102347_+	5099857-5100107	5099857-5100107
RTS_NC_009648_5104908_5107537_+
RTS_NC_009648_5111808_5116897_+
RTS_NC_009648_5125578_5128181_+
RTS_NC_009648_5128182_5129677_+	5128042-5128292
RTS_NC_009648_5131458_5132456_+	5131275-5131525	5131275-5131525
RTS_NC_009648_5132457_5133487_+
RTS_NC_009648_5141388_5143271_+
RTS_NC_009648_5143272_5144471_+
RTS_NC_009648_5144472_5146211_+	5144407-5144657	5144407-5144657
RTS_NC_009648_5146212_5148176_+
RTS_NC_009648_5148177_5150426_+	5147992-5148242	5147992-5148242
RTS_NC_009648_5150427_5151776_+		5147992-5148242
RTS_NC_009648_5151777_5153051_+	5151690-5151940	5151690-5151940
RTS_NC_009648_5153052_5155567_+
RTS_NC_009648_5155568_5158057_+	5155481-5155731	5155481-5155731
RTS_NC_009648_5160046_5161434_+	5159870-5160120	5159870-5160120
RTS_NC_009648_5161435_5161955_+
RTS_NC_009648_5165170_5166428_+
RTS_NC_009648_5170729_5171408_+
RTS_NC_009648_5185311_5187100_+
RTS_NC_009648_5193591_5196014_+
RTS_NC_009648_5196015_5197330_+
RTS_NC_009648_5198091_5199704_+	5198035-5198285	5198035-5198285
RTS_NC_009648_5199705_5200454_+
RTS_NC_009648_5200455_5203511_+	5200360-5200610	5200360-5200610
RTS_NC_009648_5204002_5204441_+
RTS_NC_009648_5216512_5217941_+
RTS_NC_009648_5219812_5222951_+
RTS_NC_009648_5229922_5231771_+	5229701-5229951
RTS_NC_009648_5236552_5237341_+	5236429-5236679
RTS_NC_009648_5237342_5238072_+
RTS_NC_009648_5248823_5251032_+
RTS_NC_009648_5252303_5254182_+
RTS_NC_009648_5258783_5262522_+
RTS_NC_009648_5267334_5268433_+
RTS_NC_009648_5274354_5275573_+
RTS_NC_009648_5278795_5280224_+	5278567-5278817	5278567-5278817
RTS_NC_009648_5282335_5282714_+
RTS_NC_009648_5284285_5287574_+
RTS_NC_009648_5287645_5292194_+
RTS_NC_009648_5292415_5294658_+
RTS_NC_009648_5294659_5296844_+
RTS_NC_009648_5298657_5302334_+	5298637-5298887	5298637-5298887
RTS_NC_009648_5304235_5307213_+	5303999-5304249	5303999-5304249
RTS_NC_009648_5307214_5308668_+
RTS_NC_009648_5308669_5311604_+	5308537-5308787
RTS_NC_009648_5314099_5314864_+	5313884-5314134
RTS_NC_009648_5314865_5315115_+
RTS_NC_009648_5768_6557_-
RTS_NC_009648_6558_8127_-	7990-8240
RTS_NC_009648_11408_11967_-	11907-12157
RTS_NC_009648_12788_13287_-
RTS_NC_009648_19120_19589_-	19387-19637	19387-19637
RTS_NC_009648_26830_27869_-	27833-28083
RTS_NC_009648_28450_29519_-	29303-29553
RTS_NC_009648_31060_34409_-
RTS_NC_009648_50561_53045_-	52900-53150	52900-53150
RTS_NC_009648_53046_57600_-	57525-57775	57525-57775
RTS_NC_009648_58511_60930_-	60750-61000	60750-61000
RTS_NC_009648_63311_67025_-	66930-67180
RTS_NC_009648_63401_67025_-	66930-67180
RTS_NC_009648_67026_69480_-
RTS_NC_009648_75552_81001_-
RTS_NC_009648_85153_86462_-
RTS_NC_009648_90463_95372_-	95335-95585	95335-95585
RTS_NC_009648_123163_125132_-
RTS_NC_009648_129435_130444_-
RTS_NC_009648_132015_134394_-	134203-134453
RTS_NC_009648_134395_136354_-	136302-136552
RTS_NC_009648_144345_146824_-
RTS_NC_009648_150292_152171_-
RTS_NC_009648_152272_154912_-
RTS_NC_009648_155074_155513_-		155251-155501
RTS_NC_009648_157302_159721_-	159691-159941	159691-159941
RTS_NC_009648_160482_161191_-
RTS_NC_009648_164952_167101_-
RTS_NC_009648_167172_169086_-	168991-169241	168991-169241
RTS_NC_009648_169087_171051_-		170761-171011
RTS_NC_009648_171052_171961_-
RTS_NC_009648_199940_201699_-
RTS_NC_009648_203750_206169_-
RTS_NC_009648_210441_215440_-	215365-215615
RTS_NC_009648_239391_239920_-	239898-240148	239898-240148
RTS_NC_009648_241761_242740_-
RTS_NC_009648_242781_244635_-	244450-244700
RTS_NC_009648_244636_248440_-
RTS_NC_009648_255682_256691_-
RTS_NC_009648_259732_261016_-	261011-261261	261011-261261
RTS_NC_009648_261017_262122_-
RTS_NC_009648_262703_263202_-
RTS_NC_009648_264203_265182_-
RTS_NC_009648_265733_266652_-
RTS_NC_009648_270839_271758_-	271518-271768
RTS_NC_009648_280859_282438_-	282303-282553	282303-282553
RTS_NC_009648_284909_285738_-
RTS_NC_009648_287189_291288_-
RTS_NC_009648_295319_296108_-
RTS_NC_009648_296109_296778_-
RTS_NC_009648_306719_307763_-	307631-307881	307631-307881
RTS_NC_009648_307764_309408_-
RTS_NC_009648_317035_317264_-		317002-317252
RTS_NC_009648_317275_319814_-
RTS_NC_009648_320725_321674_-	321607-321857	321607-321857
RTS_NC_009648_324175_324554_-
RTS_NC_009648_336175_339344_-
RTS_NC_009648_356786_357958_-
RTS_NC_009648_357959_359265_-	359249-359499
RTS_NC_009648_363008_364287_-	364257-364507
RTS_NC_009648_368948_369837_-
RTS_NC_009648_370178_371217_-	371067-371317	371067-371317
RTS_NC_009648_373418_374487_-
RTS_NC_009648_375278_379977_-
RTS_NC_009648_387169_388208_-		387938-388188
RTS_NC_009648_396109_397598_-	397486-397736	397486-397736
RTS_NC_009648_404449_405518_-		405188-405438
RTS_NC_009648_405649_406238_-
RTS_NC_009648_410389_414613_-	414466-414716
RTS_NC_009648_416239_418418_-
RTS_NC_009648_418969_421718_-
RTS_NC_009648_429739_430178_-
RTS_NC_009648_430219_435428_-	435346-435596
RTS_NC_009648_435559_437078_-
RTS_NC_009648_437089_437738_-
RTS_NC_009648_448648_451157_-
RTS_NC_009648_459268_460297_-
RTS_NC_009648_460298_461207_-
RTS_NC_009648_462868_464477_-
RTS_NC_009648_464908_465977_-
RTS_NC_009648_466408_468017_-
RTS_NC_009648_482128_482872_-
RTS_NC_009648_482873_484342_-	484127-484377	484127-484377
RTS_NC_009648_484738_489587_-
RTS_NC_009648_493168_495197_-		495527-495777
RTS_NC_009648_504478_506327_-	506297-506547	506297-506547
RTS_NC_009648_506428_507887_-	507782-508032	507782-508032
RTS_NC_009648_509818_510307_-
RTS_NC_009648_510308_511209_-
RTS_NC_009648_511210_513923_-	513736-513986	513736-513986
RTS_NC_009648_514204_515813_-
RTS_NC_009648_517144_518376_-
RTS_NC_009648_518377_519803_-
RTS_NC_009648_524104_527128_-
RTS_NC_009648_527129_528863_-	528721-528971
RTS_NC_009648_530404_531533_-
RTS_NC_009648_541686_542755_-
RTS_NC_009648_553506_554455_-
RTS_NC_009648_565386_566295_-
RTS_NC_009648_566296_572095_-
RTS_NC_009648_574596_577645_-
RTS_NC_009648_606024_606523_-
RTS_NC_009648_607614_608983_-
RTS_NC_009648_615924_619098_-
RTS_NC_009648_620879_621588_-
RTS_NC_009648_621659_622728_-
RTS_NC_009648_624089_624558_-
RTS_NC_009648_632131_634250_-
RTS_NC_009648_650791_656360_-	656195-656445
RTS_NC_009648_657121_661130_-
RTS_NC_009648_672841_673370_-
RTS_NC_009648_679051_681560_-
RTS_NC_009648_686941_689840_-
RTS_NC_009648_691261_692330_-
RTS_NC_009648_701761_703790_-
RTS_NC_009648_708781_710270_-
RTS_NC_009648_711372_712801_-	712591-712841
RTS_NC_009648_714162_716131_-
RTS_NC_009648_723042_729121_-	728934-729184	728934-729184
RTS_NC_009648_731652_733201_-
RTS_NC_009648_734322_737151_-	737101-737351
RTS_NC_009648_737152_738301_-	738228-738478
RTS_NC_009648_741016_742052_-
RTS_NC_009648_743069_744828_-	744633-744883	744633-744883
RTS_NC_009648_745709_746182_-
RTS_NC_009648_747573_748452_-
RTS_NC_009648_748453_748782_-	748612-748862
RTS_NC_009648_748783_750792_-	750742-750992
RTS_NC_009648_750793_752742_-	752550-752800	752550-752800
RTS_NC_009648_752743_757497_-	757282-757532
RTS_NC_009648_757498_760422_-
RTS_NC_009648_760423_763252_-	763065-763315	763065-763315
RTS_NC_009648_763893_765652_-
RTS_NC_009648_767823_771322_-
RTS_NC_009648_771363_775752_-	775590-775840
RTS_NC_009648_775753_777235_-	777085-777335	777085-777335
RTS_NC_009648_778566_779425_-	779385-779635
RTS_NC_009648_779625_781384_-
RTS_NC_009648_781575_785619_-	785524-785774	785524-785774
RTS_NC_009648_792675_793164_-	793017-793267	793017-793267
RTS_NC_009648_793165_794057_-
RTS_NC_009648_794058_795454_-	795274-795524
RTS_NC_009648_798075_798707_-
RTS_NC_009648_798708_801444_-
RTS_NC_009648_801445_802174_-
RTS_NC_009648_807976_809795_-
RTS_NC_009648_816256_817865_-	817663-817913
RTS_NC_009648_841412_842421_-
RTS_NC_009648_842492_843111_-	843029-843279	843029-843279
RTS_NC_009648_844707_845661_-	845436-845686	845436-845686
RTS_NC_009648_853892_855141_-
RTS_NC_009648_855272_859583_-	859358-859608	859358-859608
RTS_NC_009648_859744_862103_-		862216-862466
RTS_NC_009648_864994_865913_-	865673-865923	865673-865923
RTS_NC_009648_870634_871673_-
RTS_NC_009648_873724_878128_-
RTS_NC_009648_881224_883223_-	883148-883398	883148-883398
RTS_NC_009648_891544_892416_-
RTS_NC_009648_892417_893783_-
RTS_NC_009648_901215_905824_-	905734-905984
RTS_NC_009648_909495_912635_-
RTS_NC_009648_913006_919025_-
RTS_NC_009648_929386_929965_-	929945-930195	929945-930195
RTS_NC_009648_930646_931295_-
RTS_NC_009648_932176_934475_-
RTS_NC_009648_934576_937025_-
RTS_NC_009648_937246_937735_-
RTS_NC_009648_937736_938975_-	938855-939105
RTS_NC_009648_939796_941855_-	941683-941933	941683-941933
RTS_NC_009648_946006_947075_-	946985-947235
RTS_NC_009648_947116_948005_-	947998-948248	947998-948248
RTS_NC_009648_954826_956225_-
RTS_NC_009648_956237_957156_-
RTS_NC_009648_960707_962826_-	962661-962911	962661-962911
RTS_NC_009648_969497_971106_-
RTS_NC_009648_974268_975277_-
RTS_NC_009648_978531_979450_-
RTS_NC_009648_979461_980260_-	980155-980405	980155-980405
RTS_NC_009648_981651_983770_-
RTS_NC_009648_984441_986364_-	986214-986464	986214-986464
RTS_NC_009648_986735_987204_-
RTS_NC_009648_998435_1003164_-
RTS_NC_009648_1005935_1006889_-	1006697-1006947	1006697-1006947
RTS_NC_009648_1006890_1011324_-
RTS_NC_009648_1014845_1015794_-
RTS_NC_009648_1015865_1016784_-	1016739-1016989	1016739-1016989
RTS_NC_009648_1021895_1022244_-	1022132-1022382
RTS_NC_009648_1025199_1025688_-	1025593-1025843	1025593-1025843
RTS_NC_009648_1025689_1030211_-	1030153-1030403
RTS_NC_009648_1030212_1031248_-	1031218-1031468	1031218-1031468
RTS_NC_009648_1045719_1046518_-
RTS_NC_009648_1046649_1049878_-
RTS_NC_009648_1050197_1052016_-
RTS_NC_009648_1050287_1052016_-
RTS_NC_009648_1066552_1067747_-		1067825-1068075
RTS_NC_009648_1078613_1080077_-	1080072-1080322
RTS_NC_009648_1080078_1081422_-	1081370-1081620
RTS_NC_009648_1089953_1091522_-	1091367-1091617	1091367-1091617
RTS_NC_009648_1091523_1092132_-
RTS_NC_009648_1097333_1098792_-	1098552-1098802	1098552-1098802
RTS_NC_009648_1107863_1109142_-	1108940-1109190	1108940-1109190
RTS_NC_009648_1117013_1119582_-	1119410-1119660
RTS_NC_009648_1120292_1121449_-
RTS_NC_009648_1121450_1122452_-
RTS_NC_009648_1123183_1125962_-	1125737-1125987
RTS_NC_009648_1127863_1128482_-	1128295-1128545	1128295-1128545
RTS_NC_009648_1150713_1151247_-
RTS_NC_009648_1151248_1152352_-
RTS_NC_009648_1154163_1154542_-
RTS_NC_009648_1154613_1154907_-
RTS_NC_009648_1154908_1155292_-	1155097-1155347
RTS_NC_009648_1163744_1165023_-
RTS_NC_009648_1165904_1168833_-
RTS_NC_009648_1169084_1170513_-
RTS_NC_009648_1173884_1174113_-	1173978-1174228
RTS_NC_009648_1174424_1176063_-	1175823-1176073
RTS_NC_009648_1177366_1178285_-
RTS_NC_009648_1186426_1191275_-
RTS_NC_009648_1193686_1194965_-	1194770-1195020
RTS_NC_009648_1200617_1200956_-	1200779-1201029
RTS_NC_009648_1200957_1201896_-
RTS_NC_009648_1203437_1203896_-	1203779-1204029	1203779-1204029
RTS_NC_009648_1203897_1205227_-
RTS_NC_009648_1205688_1205797_-	1205670-1205920	1205670-1205920
RTS_NC_009648_1210339_1211739_-	1211679-1211929	1211679-1211929
RTS_NC_009648_1215950_1216539_-
RTS_NC_009648_1217990_1218939_-	1218857-1219107	1218857-1219107
RTS_NC_009648_1220090_1220319_-
RTS_NC_009648_1220360_1221519_-
RTS_NC_009648_1221620_1221939_-	1221789-1222039
RTS_NC_009648_1222130_1223589_-
RTS_NC_009648_1223660_1224249_-
RTS_NC_009648_1231940_1235799_-		1235522-1235772
RTS_NC_009648_1236860_1237509_-	1237404-1237654	1237404-1237654
RTS_NC_009648_1256623_1258922_-
RTS_NC_009648_1259023_1259732_-
RTS_NC_009648_1260313_1264982_-	1264945-1265195
RTS_NC_009648_1270513_1271580_-
RTS_NC_009648_1271581_1272482_-
RTS_NC_009648_1284013_1287962_-	1287723-1287973
RTS_NC_009648_1289444_1290578_-
RTS_NC_009648_1290579_1292949_-
RTS_NC_009648_1294130_1298739_-	1298657-1298907	1298657-1298907
RTS_NC_009648_1300315_1301324_-
RTS_NC_009648_1312271_1313880_-
RTS_NC_009648_1314761_1318110_-
RTS_NC_009648_1321903_1323577_-	1323526-1323776	1323526-1323776
RTS_NC_009648_1323996_1324915_-	1324773-1325023	1324773-1325023
RTS_NC_009648_1327716_1328905_-	1328703-1328953
RTS_NC_009648_1330236_1330705_-
RTS_NC_009648_1334436_1335565_-
RTS_NC_009648_1339026_1339885_-
RTS_NC_009648_1340406_1344055_-	1344033-1344283	1344033-1344283
RTS_NC_009648_1345776_1348265_-
RTS_NC_009648_1349146_1349555_-
RTS_NC_009648_1351103_1352802_-	1352787-1353037	1352787-1353037
RTS_NC_009648_1352903_1354962_-
RTS_NC_009648_1355903_1357032_-
RTS_NC_009648_1361213_1363362_-
RTS_NC_009648_1370903_1371762_-	1371672-1371922
RTS_NC_009648_1379063_1380070_-
RTS_NC_009648_1380071_1381032_-
RTS_NC_009648_1387163_1389492_-	1389432-1389682	1389432-1389682
RTS_NC_009648_1389923_1392070_-
RTS_NC_009648_1392071_1393782_-
RTS_NC_009648_1394393_1395012_-	1394817-1395067	1394817-1395067
RTS_NC_009648_1397333_1399242_-	1399205-1399455	1399205-1399455
RTS_NC_009648_1399913_1403322_-
RTS_NC_009648_1404533_1405632_-
RTS_NC_009648_1406093_1412922_-	1412892-1413142	1412892-1413142
RTS_NC_009648_1416953_1417195_-
RTS_NC_009648_1417196_1419422_-	1419387-1419637	1419387-1419637
RTS_NC_009648_1419423_1419642_-
RTS_NC_009648_1420343_1422222_-
RTS_NC_009648_1423343_1423662_-	1423542-1423792	1423542-1423792
RTS_NC_009648_1431473_1432122_-
RTS_NC_009648_1435943_1436382_-	1436288-1436538	1436288-1436538
RTS_NC_009648_1436489_1437528_-	1437446-1437696	1437446-1437696
RTS_NC_009648_1437659_1440888_-
RTS_NC_009648_1440959_1441999_-	1441864-1442114
RTS_NC_009648_1444230_1449679_-	1449619-1449869	1449619-1449869
RTS_NC_009648_1451550_1454089_-
RTS_NC_009648_1456320_1457749_-
RTS_NC_009648_1462080_1463089_-
RTS_NC_009648_1467330_1467889_-
RTS_NC_009648_1468830_1469719_-
RTS_NC_009648_1471050_1471999_-
RTS_NC_009648_1473150_1474099_-
RTS_NC_009648_1473450_1474099_-
RTS_NC_009648_1478530_1479649_-
RTS_NC_009648_1482240_1482949_-
RTS_NC_009648_1511833_1512842_-
RTS_NC_009648_1516633_1517642_-
RTS_NC_009648_1518253_1519142_-
RTS_NC_009648_1520113_1521482_-
RTS_NC_009648_1522333_1523312_-
RTS_NC_009648_1525183_1525772_-
RTS_NC_009648_1530583_1533422_-
RTS_NC_009648_1536193_1538522_-
RTS_NC_009648_1541683_1543507_-
RTS_NC_009648_1543508_1551092_-
RTS_NC_009648_1551493_1552057_-
RTS_NC_009648_1552058_1553162_-
RTS_NC_009648_1563614_1564023_-
RTS_NC_009648_1565984_1566663_-	1566633-1566883
RTS_NC_009648_1567754_1568193_-
RTS_NC_009648_1568864_1569383_-	1569356-1569606	1569356-1569606
RTS_NC_009648_1569384_1569693_-		1569356-1569606
RTS_NC_009648_1597365_1600060_-	1600018-1600268	1600018-1600268
RTS_NC_009648_1600061_1601110_-
RTS_NC_009648_1601566_1602335_-
RTS_NC_009648_1602436_1603465_-
RTS_NC_009648_1603966_1607555_-
RTS_NC_009648_1607986_1609600_-	1609490-1609740
RTS_NC_009648_1609601_1610405_-	1610255-1610505
RTS_NC_009648_1618006_1619915_-
RTS_NC_009648_1645036_1645835_-		1645543-1645793
RTS_NC_009648_1649807_1655411_-
RTS_NC_009648_1655412_1656186_-	1656126-1656376	1656126-1656376
RTS_NC_009648_1657397_1658736_-		1658737-1658987
RTS_NC_009648_1666518_1668337_-
RTS_NC_009648_1671108_1672392_-
RTS_NC_009648_1672393_1672987_-
RTS_NC_009648_1673118_1675291_-
RTS_NC_009648_1675292_1676171_-	1675984-1676234	1675984-1676234
RTS_NC_009648_1681312_1684331_-	1684294-1684544
RTS_NC_009648_1687822_1690271_-
RTS_NC_009648_1691032_1691866_-	1691704-1691954	1691704-1691954
RTS_NC_009648_1691867_1693486_-
RTS_NC_009648_1693487_1694381_-
RTS_NC_009648_1694512_1695611_-	1695491-1695741	1695491-1695741
RTS_NC_009648_1699372_1700381_-
RTS_NC_009648_1700452_1701211_-	1701146-1701396	1701146-1701396
RTS_NC_009648_1701212_1701971_-
RTS_NC_009648_1703993_1706862_-
RTS_NC_009648_1708133_1709532_-
RTS_NC_009648_1717853_1719582_-
RTS_NC_009648_1725503_1727862_-
RTS_NC_009648_1731477_1733217_-
RTS_NC_009648_1734583_1736222_-
RTS_NC_009648_1741963_1743032_-	1743010-1743260	1743010-1743260
RTS_NC_009648_1744033_1745282_-
RTS_NC_009648_1746043_1746512_-
RTS_NC_009648_1746613_1749752_-	1749662-1749912
RTS_NC_009648_1754863_1755300_-
RTS_NC_009648_1755301_1759322_-	1759127-1759377
RTS_NC_009648_1759723_1761182_-
RTS_NC_009648_1765393_1766032_-
RTS_NC_009648_1766033_1767002_-
RTS_NC_009648_1769143_1769582_-	1769537-1769787	1769537-1769787
RTS_NC_009648_1770253_1771172_-
RTS_NC_009648_1783388_1785087_-
RTS_NC_009648_1793176_1794025_-
RTS_NC_009648_1794026_1794515_-
RTS_NC_009648_1801936_1803513_-
RTS_NC_009648_1804846_1805343_-
RTS_NC_009648_1805344_1805945_-	1805938-1806188
RTS_NC_009648_1806916_1808165_-	1807948-1808198	1807948-1808198
RTS_NC_009648_1809166_1810475_-
RTS_NC_009648_1810966_1811915_-
RTS_NC_009648_1822006_1824755_-
RTS_NC_009648_1824856_1825325_-
RTS_NC_009648_1826296_1827250_-
RTS_NC_009648_1827251_1827545_-
RTS_NC_009648_1828576_1832075_-
RTS_NC_009648_1833736_1834745_-
RTS_NC_009648_1844626_1846025_-
RTS_NC_009648_1851827_1852896_-	1852776-1853026	1852776-1853026
RTS_NC_009648_1853147_1853436_-	1853301-1853551	1853301-1853551
RTS_NC_009648_1855367_1856376_-
RTS_NC_009648_1856447_1856676_-
RTS_NC_009648_1857767_1859226_-
RTS_NC_009648_1859897_1861446_-
RTS_NC_009648_1865567_1865826_-
RTS_NC_009648_1865987_1869396_-
RTS_NC_009648_1886057_1887036_-
RTS_NC_009648_1893407_1894296_-
RTS_NC_009648_1896227_1898616_-
RTS_NC_009648_1899677_1900181_-	1900041-1900291	1900041-1900291
RTS_NC_009648_1900182_1905036_-
RTS_NC_009648_1906847_1907466_-
RTS_NC_009648_1908617_1910346_-
RTS_NC_009648_1910867_1912296_-	1912244-1912494	1912244-1912494
RTS_NC_009648_1919208_1919742_-	1919580-1919830	1919580-1919830
RTS_NC_009648_1919743_1920037_-		1919580-1919830
RTS_NC_009648_1920828_1922047_-
RTS_NC_009648_1923138_1924027_-	1923930-1924180
RTS_NC_009648_1931847_1932796_-
RTS_NC_009648_1933707_1935046_-	1934926-1935176	1934926-1935176
RTS_NC_009648_1940547_1941194_-
RTS_NC_009648_1941195_1942246_-
RTS_NC_009648_1944627_1946776_-
RTS_NC_009648_1948887_1949836_-
RTS_NC_009648_1953597_1955236_-
RTS_NC_009648_1962627_1963996_-
RTS_NC_009648_1964727_1965201_-	1965151-1965401	1965151-1965401
RTS_NC_009648_1965202_1965496_-		1965151-1965401
RTS_NC_009648_1966467_1967226_-
RTS_NC_009648_1967572_1968616_-
RTS_NC_009648_1969107_1972006_-
RTS_NC_009648_1974987_1976123_-
RTS_NC_009648_1976124_1977040_-	1976810-1977060	1976810-1977060
RTS_NC_009648_1977041_1979553_-
RTS_NC_009648_1979554_1980260_-
RTS_NC_009648_1993021_1997540_-
RTS_NC_009648_2004391_2005160_-	2005100-2005350	2005100-2005350
RTS_NC_009648_2007331_2008430_-
RTS_NC_009648_2011411_2013890_-
RTS_NC_009648_2016091_2019680_-
RTS_NC_009648_2019781_2020910_-	2020768-2021018	2020768-2021018
RTS_NC_009648_2020981_2021900_-
RTS_NC_009648_2022391_2023760_-
RTS_NC_009648_2023831_2024960_-
RTS_NC_009648_2028991_2029340_-
RTS_NC_009648_2032591_2033510_-
RTS_NC_009648_2041441_2042060_-
RTS_NC_009648_2050561_2051930_-
RTS_NC_009648_2064541_2064925_-
RTS_NC_009648_2064926_2066060_-
RTS_NC_009648_2067031_2068550_-
RTS_NC_009648_2077261_2078870_-
RTS_NC_009648_2083081_2084015_-
RTS_NC_009648_2089370_2089749_-
RTS_NC_009648_2089820_2090109_-
RTS_NC_009648_2101730_2102109_-	2101907-2102157	2101907-2102157
RTS_NC_009648_2102240_2103429_-
RTS_NC_009648_2107670_2107989_-
RTS_NC_009648_2108690_2110959_-
RTS_NC_009648_2111930_2113959_-	2113772-2114022	2113772-2114022
RTS_NC_009648_2115470_2116419_-	2116389-2116639	2116389-2116639
RTS_NC_009648_2116430_2117259_-	2117244-2117494
RTS_NC_009648_2118110_2120619_-
RTS_NC_009648_2122100_2123759_-
RTS_NC_009648_2123760_2125299_-
RTS_NC_009648_2129060_2132022_-
RTS_NC_009648_2133293_2134030_-	2133965-2134215	2133965-2134215
RTS_NC_009648_2134031_2134242_-		2133965-2134215
RTS_NC_009648_2135303_2136040_-	2135855-2136105	2135855-2136105
RTS_NC_009648_2136041_2137212_-
RTS_NC_009648_2138753_2141292_-
RTS_NC_009648_2142623_2144322_-
RTS_NC_009648_2151113_2152572_-
RTS_NC_009648_2152643_2153222_-
RTS_NC_009648_2153223_2154042_-
RTS_NC_009648_2154083_2154732_-
RTS_NC_009648_2157113_2158392_-	2158317-2158567	2158317-2158567
RTS_NC_009648_2170373_2171202_-
RTS_NC_009648_2171217_2173521_-
RTS_NC_009648_2173522_2174926_-
RTS_NC_009648_2177247_2177901_-		2177641-2177891
RTS_NC_009648_2180787_2182817_-	2182817-2183067	2182817-2183067
RTS_NC_009648_2185978_2186447_-	2186447-2186697	2186447-2186697
RTS_NC_009648_2189132_2190351_-		2190486-2190736
RTS_NC_009648_2191562_2192811_-
RTS_NC_009648_2195472_2196241_-	2196211-2196461	2196211-2196461
RTS_NC_009648_2198352_2199031_-		2199121-2199371
RTS_NC_009648_2200902_2201944_-
RTS_NC_009648_2202915_2203924_-
RTS_NC_009648_2207626_2208505_-	2208395-2208645	2208395-2208645
RTS_NC_009648_2208506_2210105_-	2210015-2210265	2210015-2210265
RTS_NC_009648_2221606_2223995_-	2223860-2224110	2223860-2224110
RTS_NC_009648_2227516_2228585_-
RTS_NC_009648_2228806_2229785_-
RTS_NC_009648_2239306_2241636_-
RTS_NC_009648_2241737_2243406_-	2243241-2243491	2243241-2243491
RTS_NC_009648_2245307_2246316_-	2246181-2246431	2246181-2246431
RTS_NC_009648_2253470_2254449_-
RTS_NC_009648_2258660_2260745_-
RTS_NC_009648_2260746_2262735_-
RTS_NC_009648_2268875_2269919_-	2269877-2270127	2269877-2270127
RTS_NC_009648_2269920_2270394_-
RTS_NC_009648_2270825_2271224_-	2271129-2271379	2271129-2271379
RTS_NC_009648_2271225_2272019_-	2271999-2272249	2271999-2272249
RTS_NC_009648_2272020_2272224_-	2271999-2272249	2271999-2272249
RTS_NC_009648_2272505_2284254_-
RTS_NC_009648_2292335_2293854_-	2293674-2293924	2293674-2293924
RTS_NC_009648_2298125_2306274_-
RTS_NC_009648_2314865_2315934_-
RTS_NC_009648_2329445_2332194_-
RTS_NC_009648_2335715_2336424_-		2336508-2336758
RTS_NC_009648_2338867_2340031_-
RTS_NC_009648_2340032_2345546_-
RTS_NC_009648_2345887_2346207_-
RTS_NC_009648_2352038_2352687_-	2352530-2352780
RTS_NC_009648_2357678_2360552_-
RTS_NC_009648_2360553_2361207_-
RTS_NC_009648_2362058_2362292_-	2362055-2362305
RTS_NC_009648_2362293_2366069_-	2366009-2366259
RTS_NC_009648_2367700_2370149_-
RTS_NC_009648_2372806_2374165_-
RTS_NC_009648_2374166_2376395_-
RTS_NC_009648_2377306_2378315_-
RTS_NC_009648_2382709_2382983_-	2382843-2383093	2382843-2383093
RTS_NC_009648_2382984_2386617_-	2386610-2386860
RTS_NC_009648_2386628_2386877_-
RTS_NC_009648_2386878_2387987_-
RTS_NC_009648_2387988_2390127_-
RTS_NC_009648_2390318_2390757_-
RTS_NC_009648_2390843_2391762_-	2391725-2391975	2391725-2391975
RTS_NC_009648_2393993_2395064_-
RTS_NC_009648_2397239_2397558_-	2397408-2397658	2397408-2397658
RTS_NC_009648_2399549_2400438_-
RTS_NC_009648_2400449_2406633_-
RTS_NC_009648_2406764_2407473_-
RTS_NC_009648_2410724_2411373_-
RTS_NC_009648_2412404_2413313_-	2413278-2413528	2413278-2413528
RTS_NC_009648_2413314_2415908_-	2415798-2416048	2415798-2416048
RTS_NC_009648_2418084_2418633_-
RTS_NC_009648_2431008_2432232_-
RTS_NC_009648_2444453_2445642_-		2445297-2445547
RTS_NC_009648_2447003_2448955_-
RTS_NC_009648_2448956_2452392_-	2452326-2452576	2452326-2452576
RTS_NC_009648_2456935_2458634_-
RTS_NC_009648_2460685_2461994_-
RTS_NC_009648_2474545_2475814_-
RTS_NC_009648_2475815_2477719_-
RTS_NC_009648_2477720_2478154_-	2477984-2478234
RTS_NC_009648_2478155_2479874_-
RTS_NC_009648_2480665_2482024_-
RTS_NC_009648_2482025_2483384_-
RTS_NC_009648_2483395_2484739_-
RTS_NC_009648_2484740_2488394_-
RTS_NC_009648_2498785_2499764_-
RTS_NC_009648_2500315_2502194_-	2502194-2502444	2502194-2502444
RTS_NC_009648_2518377_2522656_-
RTS_NC_009648_2526987_2527816_-	2527816-2528066	2527816-2528066
RTS_NC_009648_2530497_2533006_-
RTS_NC_009648_2534907_2535646_-	2535466-2535716	2535466-2535716
RTS_NC_009648_2538537_2540146_-	2539951-2540201	2539951-2540201
RTS_NC_009648_2542077_2543391_-	2543319-2543569
RTS_NC_009648_2543392_2548577_-
RTS_NC_009648_2548888_2549237_-
RTS_NC_009648_2554468_2556317_-	2556227-2556477
RTS_NC_009648_2560654_2561603_-
RTS_NC_009648_2563564_2564153_-
RTS_NC_009648_2564524_2564743_-	2564663-2564913	2564663-2564913
RTS_NC_009648_2564744_2566313_-	2566088-2566338
RTS_NC_009648_2567884_2568733_-
RTS_NC_009648_2568734_2572403_-	2572208-2572458
RTS_NC_009648_2578384_2579243_-
RTS_NC_009648_2581025_2582874_-
RTS_NC_009648_2583605_2587284_-
RTS_NC_009648_2588615_2589464_-
RTS_NC_009648_2589465_2591214_-	2591064-2591314	2591064-2591314
RTS_NC_009648_2591285_2593184_-	2593029-2593279	2593029-2593279
RTS_NC_009648_2595665_2596674_-	2596539-2596789	2596539-2596789
RTS_NC_009648_2596745_2599074_-	2598909-2599159	2598909-2599159
RTS_NC_009648_2600514_2606216_-
RTS_NC_009648_2609888_2610107_-
RTS_NC_009648_2610108_2611347_-	2611227-2611477	2611227-2611477
RTS_NC_009648_2613338_2616088_-
RTS_NC_009648_2616759_2619118_-
RTS_NC_009648_2627869_2628608_-
RTS_NC_009648_2631142_2633416_-	2633179-2633429
RTS_NC_009648_2633417_2633956_-
RTS_NC_009648_2633957_2636591_-	2636479-2636729	2636479-2636729
RTS_NC_009648_2637262_2638061_-
RTS_NC_009648_2638342_2641751_-
RTS_NC_009648_2643292_2643851_-	2643791-2644041	2643791-2644041
RTS_NC_009648_2644642_2645081_-
RTS_NC_009648_2645572_2648386_-
RTS_NC_009648_2648387_2652491_-
RTS_NC_009648_2654363_2654532_-
RTS_NC_009648_2656613_2657957_-
RTS_NC_009648_2657958_2660082_-
RTS_NC_009648_2660543_2662362_-	2662362-2662612
RTS_NC_009648_2665343_2667132_-
RTS_NC_009648_2669303_2669412_-	2669307-2669557	2669307-2669557
RTS_NC_009648_2672543_2673197_-	2673192-2673442	2673192-2673442
RTS_NC_009648_2673198_2673672_-		2673192-2673442
RTS_NC_009648_2673743_2674722_-
RTS_NC_009648_2676383_2677152_-
RTS_NC_009648_2677283_2679542_-	2679477-2679727	2679477-2679727
RTS_NC_009648_2679543_2679762_-
RTS_NC_009648_2682053_2684352_-
RTS_NC_009648_2685580_2687899_-
RTS_NC_009648_2687900_2689949_-
RTS_NC_009648_2690110_2691329_-
RTS_NC_009648_2693110_2695289_-
RTS_NC_009648_2695931_2697540_-	2697443-2697693
RTS_NC_009648_2698451_2699400_-
RTS_NC_009648_2708051_2711525_-
RTS_NC_009648_2711526_2714441_-	2714340-2714590	2714340-2714590
RTS_NC_009648_2714442_2715370_-
RTS_NC_009648_2715371_2719590_-	2719455-2719705	2719455-2719705
RTS_NC_009648_2721821_2723338_-
RTS_NC_009648_2723339_2726675_-
RTS_NC_009648_2726676_2728475_-	2728275-2728525	2728275-2728525
RTS_NC_009648_2728476_2730327_-
RTS_NC_009648_2730328_2731182_-
RTS_NC_009648_2731183_2732443_-
RTS_NC_009648_2732444_2733208_-
RTS_NC_009648_2733209_2735128_-	2735123-2735373	2735123-2735373
RTS_NC_009648_2735129_2737454_-
RTS_NC_009648_2737455_2738249_-
RTS_NC_009648_2738250_2738804_-
RTS_NC_009648_2738805_2739809_-
RTS_NC_009648_2739810_2741146_-
RTS_NC_009648_2741147_2742706_-	2742521-2742771	2742521-2742771
RTS_NC_009648_2742707_2743861_-
RTS_NC_009648_2743862_2746111_-	2745911-2746161	2745911-2746161
RTS_NC_009648_2746112_2747401_-	2747216-2747466	2747216-2747466
RTS_NC_009648_2747402_2748851_-
RTS_NC_009648_2751412_2754671_-	2754454-2754704
RTS_NC_009648_2761282_2762621_-	2762441-2762691
RTS_NC_009648_2776732_2778701_-
RTS_NC_009648_2789722_2791061_-
RTS_NC_009648_2794372_2796009_-
RTS_NC_009648_2796010_2797171_-
RTS_NC_009648_2797172_2797876_-	2797766-2798016	2797766-2798016
RTS_NC_009648_2797877_2799371_-
RTS_NC_009648_2802502_2803601_-
RTS_NC_009648_2804362_2805551_-
RTS_NC_009648_2807812_2810881_-
RTS_NC_009648_2810882_2814821_-
RTS_NC_009648_2814892_2817282_-	2817087-2817337	2817087-2817337
RTS_NC_009648_2819903_2822622_-
RTS_NC_009648_2822663_2823342_-
RTS_NC_009648_2823953_2825532_-
RTS_NC_009648_2825603_2829042_-
RTS_NC_009648_2831803_2832872_-	2832812-2833062
RTS_NC_009648_2836363_2840252_-
RTS_NC_009648_2841493_2843612_-	2843582-2843832	2843582-2843832
RTS_NC_009648_2844463_2846762_-
RTS_NC_009648_2846863_2848732_-	2848600-2848850	2848600-2848850
RTS_NC_009648_2848733_2849672_-
RTS_NC_009648_2851933_2855762_-	2855657-2855907	2855657-2855907
RTS_NC_009648_2857063_2857502_-	2857367-2857617
RTS_NC_009648_2858233_2859542_-
RTS_NC_009648_2870954_2871766_-
RTS_NC_009648_2871767_2873973_-
RTS_NC_009648_2876234_2877183_-
RTS_NC_009648_2878544_2879223_-
RTS_NC_009648_2879924_2881203_-	2881008-2881258	2881008-2881258
RTS_NC_009648_2885414_2887143_-
RTS_NC_009648_2888324_2893613_-
RTS_NC_009648_2893614_2896023_-
RTS_NC_009648_2900024_2903018_-	2902938-2903188
RTS_NC_009648_2903019_2905683_-	2905496-2905746	2905496-2905746
RTS_NC_009648_2922225_2924537_-
RTS_NC_009648_2924538_2933094_-	2932894-2933144
RTS_NC_009648_2933095_2933614_-	2933509-2933759	2933509-2933759
RTS_NC_009648_2934556_2949625_-
RTS_NC_009648_2950186_2951555_-	2951495-2951745	2951495-2951745
RTS_NC_009648_2953876_2957755_-
RTS_NC_009648_2961556_2963465_-	2963345-2963595	2963345-2963595
RTS_NC_009648_2966146_2970468_-
RTS_NC_009648_2970469_2973190_-
RTS_NC_009648_2973191_2976708_-	2976590-2976840	2976590-2976840
RTS_NC_009648_2976709_2980505_-	2980258-2980508	2980258-2980508
RTS_NC_009648_2981656_2982925_-	2982748-2982998
RTS_NC_009648_2982926_2984315_-
RTS_NC_009648_2986366_2991067_-
RTS_NC_009648_2991528_2992317_-	2992155-2992405	2992155-2992405
RTS_NC_009648_2992318_2995957_-
RTS_NC_009648_2996058_2996407_-	2996227-2996477
RTS_NC_009648_2998098_2999047_-	2999047-2999297	2999047-2999297
RTS_NC_009648_3002238_3003187_-
RTS_NC_009648_3005298_3006817_-	3006743-3006993	3006743-3006993
RTS_NC_009648_3009380_3010599_-	3010554-3010804	3010554-3010804
RTS_NC_009648_3011780_3013719_-
RTS_NC_009648_3015350_3016839_-	3016764-3017014	3016764-3017014
RTS_NC_009648_3020572_3020801_-	3020659-3020909
RTS_NC_009648_3021802_3023291_-	3023291-3023541	3023291-3023541
RTS_NC_009648_3023902_3024911_-
RTS_NC_009648_3025852_3029381_-	3029239-3029489	3029239-3029489
RTS_NC_009648_3034462_3035621_-
RTS_NC_009648_3037402_3042371_-
RTS_NC_009648_3042892_3043981_-	3043819-3044069	3043819-3044069
RTS_NC_009648_3043982_3045551_-	3045304-3045554	3045304-3045554
RTS_NC_009648_3049042_3052121_-
RTS_NC_009648_3062572_3065051_-
RTS_NC_009648_3069142_3071951_-
RTS_NC_009648_3077632_3081331_-
RTS_NC_009648_3081332_3082096_-
RTS_NC_009648_3082097_3084151_-
RTS_NC_009648_3084152_3084461_-	3084236-3084486	3084236-3084486
RTS_NC_009648_3085552_3086681_-
RTS_NC_009648_3089722_3090459_-	3090356-3090606	3090356-3090606
RTS_NC_009648_3090460_3095171_-
RTS_NC_009648_3103342_3104651_-
RTS_NC_009648_3109342_3111301_-
RTS_NC_009648_3111302_3112541_-	3112451-3112701	3112451-3112701
RTS_NC_009648_3116632_3117851_-
RTS_NC_009648_3118042_3119859_-
RTS_NC_009648_3119860_3125094_-	3124984-3125234
RTS_NC_009648_3125095_3126511_-	3126311-3126561
RTS_NC_009648_3126512_3127141_-
RTS_NC_009648_3127142_3134741_-	3134531-3134781
RTS_NC_009648_3137332_3140281_-
RTS_NC_009648_3140282_3142989_-
RTS_NC_009648_3142990_3145516_-
RTS_NC_009648_3145517_3146471_-
RTS_NC_009648_3148222_3150431_-
RTS_NC_009648_3151312_3153761_-
RTS_NC_009648_3154912_3158201_-	3158014-3158264
RTS_NC_009648_3160012_3161351_-	3161171-3161421	3161171-3161421
RTS_NC_009648_3162712_3167021_-
RTS_NC_009648_3167302_3171311_-
RTS_NC_009648_3172942_3174311_-
RTS_NC_009648_3175372_3179176_-	3179029-3179279
RTS_NC_009648_3179177_3182161_-	3182119-3182369	3182119-3182369
RTS_NC_009648_3182162_3184576_-
RTS_NC_009648_3184577_3185321_-		3185044-3185294
RTS_NC_009648_3186892_3187781_-
RTS_NC_009648_3189232_3189701_-	3189484-3189734	3189484-3189734
RTS_NC_009648_3190672_3191953_-
RTS_NC_009648_3197724_3199063_-
RTS_NC_009648_3199374_3200643_-
RTS_NC_009648_3200644_3202177_-
RTS_NC_009648_3202178_3203335_-	3203150-3203400	3203150-3203400
RTS_NC_009648_3203336_3204625_-	3204448-3204698	3204448-3204698
RTS_NC_009648_3204841_3207495_-	3207475-3207725	3207475-3207725
RTS_NC_009648_3207496_3209545_-	3209478-3209728
RTS_NC_009648_3211956_3215365_-		3215523-3215773
RTS_NC_009648_3219276_3219775_-
RTS_NC_009648_3219846_3222075_-	3221845-3222095	3221845-3222095
RTS_NC_009648_3222076_3223795_-	3223548-3223798	3223548-3223798
RTS_NC_009648_3225876_3226525_-
RTS_NC_009648_3229686_3230545_-
RTS_NC_009648_3240323_3242012_-
RTS_NC_009648_3242013_3242922_-	3242697-3242947	3242697-3242947
RTS_NC_009648_3246023_3249942_-
RTS_NC_009648_3253104_3254133_-	3254038-3254288	3254038-3254288
RTS_NC_009648_3254134_3256578_-
RTS_NC_009648_3256914_3257553_-	3257413-3257663	3257413-3257663
RTS_NC_009648_3257554_3259003_-	3258928-3259178	3257413-3257663
RTS_NC_009648_3259074_3260328_-	3260256-3260506	3260256-3260506
RTS_NC_009648_3260329_3261463_-
RTS_NC_009648_3262104_3262603_-	3262551-3262801	3262551-3262801
RTS_NC_009648_3267324_3267843_-	3267666-3267916	3267666-3267916
RTS_NC_009648_3267844_3269143_-
RTS_NC_009648_3277524_3278833_-	3278623-3278873	3278623-3278873
RTS_NC_009648_3293880_3295099_-
RTS_NC_009648_3296220_3297649_-
RTS_NC_009648_3297960_3298459_-
RTS_NC_009648_3299610_3300109_-
RTS_NC_009648_3300600_3302089_-
RTS_NC_009648_3316590_3317904_-
RTS_NC_009648_3317905_3321289_-
RTS_NC_009648_3321420_3322059_-
RTS_NC_009648_3322060_3322489_-	3322422-3322672
RTS_NC_009648_3322680_3326075_-	3325980-3326230	3325980-3326230
RTS_NC_009648_3326076_3327852_-
RTS_NC_009648_3327853_3328370_-
RTS_NC_009648_3328371_3331072_-	3331021-3331271	3331021-3331271
RTS_NC_009648_3331296_3332425_-	3332275-3332525	3332275-3332525
RTS_NC_009648_3337656_3339235_-
RTS_NC_009648_3341946_3343195_-
RTS_NC_009648_3345996_3347035_-
RTS_NC_009648_3350616_3354955_-
RTS_NC_009648_3364566_3366265_-
RTS_NC_009648_3369787_3371276_-
RTS_NC_009648_3382807_3383666_-
RTS_NC_009648_3394177_3394556_-	3394354-3394604	3394354-3394604
RTS_NC_009648_3397480_3398519_-	3398392-3398642
RTS_NC_009648_3400210_3401809_-
RTS_NC_009648_3401810_3404457_-
RTS_NC_009648_3404458_3406489_-	3406447-3406697	3406447-3406697
RTS_NC_009648_3406490_3411509_-	3411419-3411669	3411419-3411669
RTS_NC_009648_3412390_3417239_-
RTS_NC_009648_3417865_3418684_-
RTS_NC_009648_3420208_3423412_-	3423242-3423492	3423242-3423492
RTS_NC_009648_3423413_3428177_-
RTS_NC_009648_3431068_3436397_-
RTS_NC_009648_3436738_3438437_-
RTS_NC_009648_3438958_3439637_-
RTS_NC_009648_3467270_3469779_-	3469772-3470022	3469772-3470022
RTS_NC_009648_3470030_3470319_-
RTS_NC_009648_3472100_3474189_-		3474326-3474576
RTS_NC_009648_3496828_3515539_-
RTS_NC_009648_3531814_3535163_-	3535103-3535353	3535103-3535353
RTS_NC_009648_3536794_3556013_-	3555848-3556098
RTS_NC_009648_3559506_3563005_-
RTS_NC_009648_3559716_3563005_-
RTS_NC_009648_3564546_3568735_-
RTS_NC_009648_3569706_3573295_-
RTS_NC_009648_3583567_3585176_-
RTS_NC_009648_3585277_3586166_-
RTS_NC_009648_3587809_3591189_-
RTS_NC_009648_3596395_3602174_-	3602069-3602319	3602069-3602319
RTS_NC_009648_3604286_3605595_-
RTS_NC_009648_3616649_3617448_-
RTS_NC_009648_3622379_3622848_-
RTS_NC_009648_3622979_3624678_-
RTS_NC_009648_3624989_3625518_-
RTS_NC_009648_3628109_3629178_-
RTS_NC_009648_3632399_3633378_-
RTS_NC_009648_3635009_3635213_-	3635058-3635308
RTS_NC_009648_3635214_3635928_-
RTS_NC_009648_3636959_3639728_-	3639596-3639846	3639596-3639846
RTS_NC_009648_3639729_3643158_-
RTS_NC_009648_3643499_3644538_-
RTS_NC_009648_3645659_3646793_-	3646751-3647001
RTS_NC_009648_3654299_3659868_-
RTS_NC_009648_3660179_3664518_-	3664443-3664693	3664443-3664693
RTS_NC_009648_3665309_3667278_-	3667166-3667416	3667166-3667416
RTS_NC_009648_3667499_3668178_-	3668096-3668346	3668096-3668346
RTS_NC_009648_3669239_3671911_-	3671831-3672081
RTS_NC_009648_3671912_3674386_-
RTS_NC_009648_3674387_3675498_-	3675341-3675591	3675341-3675591
RTS_NC_009648_3675724_3677878_-	3677776-3678026	3677776-3678026
RTS_NC_009648_3690004_3693293_-	3693061-3693311
RTS_NC_009648_3695014_3696145_-	3696122-3696372
RTS_NC_009648_3696146_3698747_-	3698702-3698952
RTS_NC_009648_3706138_3707147_-	3707020-3707270	3707020-3707270
RTS_NC_009648_3711628_3712642_-
RTS_NC_009648_3712643_3713467_-	3713372-3713622	3713372-3713622
RTS_NC_009648_3717538_3720051_-	3720006-3720256
RTS_NC_009648_3730095_3732244_-
RTS_NC_009648_3736155_3736959_-
RTS_NC_009648_3736960_3737554_-
RTS_NC_009648_3738645_3742354_-	3742219-3742469	3742219-3742469
RTS_NC_009648_3744015_3745794_-
RTS_NC_009648_3745795_3750544_-
RTS_NC_009648_3752085_3753544_-	3753439-3753689	3753439-3753689
RTS_NC_009648_3755805_3758687_-
RTS_NC_009648_3758688_3760314_-
RTS_NC_009648_3760315_3760809_-
RTS_NC_009648_3760810_3763412_-	3763377-3763627	3763377-3763627
RTS_NC_009648_3763413_3764974_-
RTS_NC_009648_3768195_3772644_-	3772489-3772739	3772489-3772739
RTS_NC_009648_3776325_3777154_-
RTS_NC_009648_3778125_3779074_-	3779037-3779287	3779037-3779287
RTS_NC_009648_3779865_3785614_-	3785539-3785789	3785539-3785789
RTS_NC_009648_3787695_3788761_-
RTS_NC_009648_3788762_3789121_-	3789041-3789291	3789041-3789291
RTS_NC_009648_3796914_3798013_-	3797998-3798248	3797998-3798248
RTS_NC_009648_3802434_3802993_-	3802993-3803243	3802993-3803243
RTS_NC_009648_3803514_3811301_-
RTS_NC_009648_3811302_3812877_-
RTS_NC_009648_3812878_3817167_-
RTS_NC_009648_3817168_3817942_-
RTS_NC_009648_3826923_3827397_-
RTS_NC_009648_3827398_3828957_-
RTS_NC_009648_3828958_3829162_-
RTS_NC_009648_3841413_3842122_-
RTS_NC_009648_3851433_3854842_-	3854797-3855047
RTS_NC_009648_3860343_3861382_-	3861292-3861542
RTS_NC_009648_3863553_3864862_-
RTS_NC_009648_3874267_3876416_-
RTS_NC_009648_3882517_3885026_-
RTS_NC_009648_3892814_3893693_-
RTS_NC_009648_3893694_3893913_-
RTS_NC_009648_3894944_3895383_-
RTS_NC_009648_3896620_3899764_-
RTS_NC_009648_3902955_3904929_-
RTS_NC_009648_3914833_3916982_-
RTS_NC_009648_3920533_3924752_-	3924685-3924935
RTS_NC_009648_3927943_3929312_-
RTS_NC_009648_3929353_3932122_-	3932072-3932322
RTS_NC_009648_3932123_3934802_-
RTS_NC_009648_3934873_3935152_-	3935035-3935285	3935035-3935285
RTS_NC_009648_3935153_3941792_-	3941755-3942005	3941755-3942005
RTS_NC_009648_3945643_3946232_-	3946090-3946340	3946090-3946340
RTS_NC_009648_3946273_3950333_-
RTS_NC_009648_3950334_3951458_-	3951318-3951568	3951318-3951568
RTS_NC_009648_3951459_3952413_-	3952218-3952468	3952218-3952468
RTS_NC_009648_3953984_3956913_-	3956786-3957036
RTS_NC_009648_3958454_3960213_-	3959996-3960246	3959996-3960246
RTS_NC_009648_3960254_3963603_-	3963521-3963771	3963521-3963771
RTS_NC_009648_3971474_3972998_-
RTS_NC_009648_3972999_3975543_-
RTS_NC_009648_3975674_3976863_-
RTS_NC_009648_3987854_3988868_-
RTS_NC_009648_3989269_3990223_-	3990151-3990401	3990151-3990401
RTS_NC_009648_3990224_3991598_-
RTS_NC_009648_3997579_3998811_-
RTS_NC_009648_3998812_4000628_-
RTS_NC_009648_4002109_4004678_-	4004596-4004846	4004596-4004846
RTS_NC_009648_4006399_4010138_-
RTS_NC_009648_4010959_4012378_-	4012373-4012623	4012373-4012623
RTS_NC_009648_4012379_4021453_-
RTS_NC_009648_4021454_4023208_-
RTS_NC_009648_4038323_4038602_-
RTS_NC_009648_4038603_4042261_-	4042203-4042453
RTS_NC_009648_4042262_4043748_-	4043516-4043766	4042203-4042453
RTS_NC_009648_4044299_4047278_-	4047191-4047441	4047191-4047441
RTS_NC_009648_4047279_4048308_-		4048323-4048573
RTS_NC_009648_4052729_4054157_-
RTS_NC_009648_4054158_4057765_-
RTS_NC_009648_4057766_4062910_-	4062785-4063035	4062785-4063035
RTS_NC_009648_4062911_4068126_-	4067999-4068249	4067999-4068249
RTS_NC_009648_4068617_4069256_-
RTS_NC_009648_4069257_4069566_-
RTS_NC_009648_4069697_4074371_-
RTS_NC_009648_4074372_4076471_-
RTS_NC_009648_4076472_4077246_-	4077006-4077256	4077006-4077256
RTS_NC_009648_4077497_4078196_-	4078079-4078329	4078079-4078329
RTS_NC_009648_4078197_4080876_-
RTS_NC_009648_4084847_4085519_-
RTS_NC_009648_4085520_4085769_-	4085702-4085952
RTS_NC_009648_4087700_4092099_-	4092047-4092297
RTS_NC_009648_4092590_4095009_-
RTS_NC_009648_4099190_4106084_-	4105997-4106247	4105997-4106247
RTS_NC_009648_4106085_4109589_-
RTS_NC_009648_4112240_4112829_-
RTS_NC_009648_4119320_4121559_-		4121169-4121419
RTS_NC_009648_4127871_4128371_-
RTS_NC_009648_4128372_4129060_-
RTS_NC_009648_4132131_4136980_-
RTS_NC_009648_4139841_4142080_-
RTS_NC_009648_4143891_4144480_-
RTS_NC_009648_4144581_4154010_-
RTS_NC_009648_4154011_4155557_-
RTS_NC_009648_4155838_4158907_-	4158812-4159062
RTS_NC_009648_4158908_4160987_-
RTS_NC_009648_4162558_4164347_-
RTS_NC_009648_4164748_4170442_-
RTS_NC_009648_4170443_4170647_-
RTS_NC_009648_4170688_4175807_-	4175702-4175952	4175702-4175952
RTS_NC_009648_4176388_4178687_-
RTS_NC_009648_4181458_4182827_-
RTS_NC_009648_4184458_4185547_-	4185497-4185747	4185497-4185747
RTS_NC_009648_4185548_4189007_-	4188872-4189122	4188872-4189122
RTS_NC_009648_4189828_4190387_-	4190185-4190435	4190185-4190435
RTS_NC_009648_4193428_4193717_-	4193582-4193832	4193582-4193832
RTS_NC_009648_4195138_4196417_-	4196410-4196660
[truncated: 1,661 more rows]
