# Supplementary material for: Multiple-omic data analysis of Klebsiella pneumoniae MGH 78578 reveals its transcriptional architecture and regulatory features
Source: BMC Genomics. 2012 Nov 29;13:679. doi: 10.1186/1471-2164-13-679 (PMC3536570; doi:10.1186/1471-2164-13-679)
Supplement: Additional file 10 — List of all RpoS binding sites and their associated RTSs. [file 1471-2164-13-679-S10.xlsx]

## Sheet: rts_sigs
RTS ID	exponential sigmaS binding	stationary sigmaS binding
RTS_NC_009648_1_290_+
RTS_NC_009648_301_5060_+
RTS_NC_009648_5311_5720_+
RTS_NC_009648_8228_9181_+	7791-8230	7791-8230
RTS_NC_009648_9182_11667_+
RTS_NC_009648_13478_16769_+
RTS_NC_009648_16900_18959_+		17931-18130
RTS_NC_009648_19750_26639_+	19443-19792	19443-19792
RTS_NC_009648_40991_41910_+
RTS_NC_009648_42251_46890_+
RTS_NC_009648_47021_49830_+
RTS_NC_009648_49961_50490_+	49583-50232	49583-50232
RTS_NC_009648_57611_58560_+	57540-57790
RTS_NC_009648_62681_63420_+
RTS_NC_009648_73872_75155_+	73779-74029	73779-74029
RTS_NC_009648_75156_75871_+
RTS_NC_009648_81042_83161_+
RTS_NC_009648_95923_96962_+	95841-96115
RTS_NC_009648_97213_99306_+	97056-97465	97056-97465
RTS_NC_009648_99307_99572_+	99280-99530	99280-99530
RTS_NC_009648_99613_100922_+
RTS_NC_009648_101113_118131_+	100952-101202
RTS_NC_009648_118132_119282_+
RTS_NC_009648_119647_123272_+
RTS_NC_009648_125203_126392_+	125102-125352	125102-125352
RTS_NC_009648_130485_132094_+
RTS_NC_009648_136695_142493_+
RTS_NC_009648_142494_143884_+
RTS_NC_009648_144015_144334_+
RTS_NC_009648_147045_149858_+	146839-147089	146839-147089
RTS_NC_009648_149962_150401_+	149815-150065	149815-150065
RTS_NC_009648_155584_157283_+	155528-155778
RTS_NC_009648_159822_164911_+	159721-159971
RTS_NC_009648_172002_174541_+
RTS_NC_009648_191292_194131_+		191026-191276
RTS_NC_009648_194300_200240_+
RTS_NC_009648_201740_203293_+
RTS_NC_009648_203294_203739_+
RTS_NC_009648_205970_207463_+
RTS_NC_009648_207464_209110_+
RTS_NC_009648_209151_210460_+
RTS_NC_009648_215451_218324_+	215350-215600
RTS_NC_009648_218325_222929_+	218298-218548
RTS_NC_009648_222930_226042_+
RTS_NC_009648_226043_227744_+
RTS_NC_009648_227745_235360_+	227620-227870
RTS_NC_009648_235401_239410_+
RTS_NC_009648_239961_241840_+
RTS_NC_009648_248451_248744_+
RTS_NC_009648_248745_249464_+
RTS_NC_009648_249465_250724_+		249138-249388
RTS_NC_009648_250725_254741_+	250653-250903
RTS_NC_009648_254872_255761_+
RTS_NC_009648_257992_259721_+	257816-258066	257816-258066
RTS_NC_009648_261923_262752_+
RTS_NC_009648_263213_264042_+	262985-263235
RTS_NC_009648_264083_264192_+
RTS_NC_009648_265193_265842_+
RTS_NC_009648_269459_270918_+		269193-269443
RTS_NC_009648_271889_278148_+
RTS_NC_009648_279299_280848_+	279273-279523	279273-279523
RTS_NC_009648_282539_283068_+
RTS_NC_009648_283139_285018_+
RTS_NC_009648_294029_294232_+
RTS_NC_009648_294233_294888_+
RTS_NC_009648_302138_303727_+
RTS_NC_009648_309779_310398_+
RTS_NC_009648_320005_321254_+
RTS_NC_009648_330055_330704_+
RTS_NC_009648_339625_339884_+
RTS_NC_009648_348806_351345_+
RTS_NC_009648_351416_354855_+
RTS_NC_009648_359348_362697_+
RTS_NC_009648_366608_368907_+	366365-366615	366365-366615
RTS_NC_009648_369878_370801_+	369635-369885	369635-369885
RTS_NC_009648_370802_371581_+
RTS_NC_009648_371582_373497_+
RTS_NC_009648_374438_375567_+		374472-374722
RTS_NC_009648_380018_382108_+	379910-380160	379910-380160
RTS_NC_009648_382299_383818_+	382183-382433	382183-382433
RTS_NC_009648_383839_387458_+
RTS_NC_009648_397669_403238_+
RTS_NC_009648_406339_407952_+
RTS_NC_009648_407953_410528_+
RTS_NC_009648_414679_416198_+	414503-414753	414503-414753
RTS_NC_009648_418369_418958_+	418298-418548	418298-418548
RTS_NC_009648_437983_439988_+	437911-438161
RTS_NC_009648_440206_442506_+		439937-440187
RTS_NC_009648_442507_445266_+
RTS_NC_009648_445267_448547_+
RTS_NC_009648_451228_452147_+
RTS_NC_009648_453268_453666_+	453227-453477	453227-453477
RTS_NC_009648_453667_457367_+
RTS_NC_009648_457528_459257_+
RTS_NC_009648_460288_460877_+	460217-460467	460217-460467
RTS_NC_009648_462238_462887_+
RTS_NC_009648_466078_466487_+
RTS_NC_009648_473008_474426_+
RTS_NC_009648_474427_476477_+
RTS_NC_009648_478498_483077_+
RTS_NC_009648_489238_489486_+
RTS_NC_009648_489487_493397_+	489302-489552
RTS_NC_009648_495178_496101_+
RTS_NC_009648_496102_499277_+	495932-496182	495932-496182
RTS_NC_009648_499318_501287_+
RTS_NC_009648_501448_501794_+
RTS_NC_009648_501795_503061_+
RTS_NC_009648_503062_504647_+
RTS_NC_009648_507958_509717_+	507730-507980
RTS_NC_009648_513964_514823_+
RTS_NC_009648_515884_517373_+	515716-515966	515716-515966
RTS_NC_009648_519724_522893_+
RTS_NC_009648_522904_524093_+
RTS_NC_009648_528964_530393_+
RTS_NC_009648_531844_531953_+
RTS_NC_009648_533044_533513_+
RTS_NC_009648_543096_544495_+	542905-543155	542905-543155
RTS_NC_009648_545055_546355_+
RTS_NC_009648_552006_553735_+
RTS_NC_009648_577836_578305_+
RTS_NC_009648_579384_581582_+
RTS_NC_009648_581583_583423_+
RTS_NC_009648_597474_602473_+
RTS_NC_009648_603864_606163_+
RTS_NC_009648_606798_607843_+
RTS_NC_009648_610524_615752_+
RTS_NC_009648_623609_624288_+
RTS_NC_009648_624959_627798_+
RTS_NC_009648_642541_644030_+
RTS_NC_009648_656431_657260_+
RTS_NC_009648_661051_663320_+
RTS_NC_009648_663931_665300_+
RTS_NC_009648_666331_667430_+
RTS_NC_009648_672061_673040_+
RTS_NC_009648_681601_687260_+
RTS_NC_009648_689911_691190_+
RTS_NC_009648_692461_701000_+
RTS_NC_009648_703861_708920_+
RTS_NC_009648_710251_711841_+
RTS_NC_009648_720342_723661_+
RTS_NC_009648_729282_731761_+	729129-729379	729129-729379
RTS_NC_009648_733182_735361_+
RTS_NC_009648_738222_739265_+
RTS_NC_009648_739306_740945_+
RTS_NC_009648_744629_744892_+	744626-744876	744626-744876
RTS_NC_009648_744893_745758_+
RTS_NC_009648_746193_747064_+
RTS_NC_009648_747065_747562_+
RTS_NC_009648_763353_763882_+
RTS_NC_009648_777246_778615_+	777108-777358	777108-777358
RTS_NC_009648_785535_788014_+		785742-785992
RTS_NC_009648_788115_789874_+
RTS_NC_009648_795345_798334_+	795334-795584
RTS_NC_009648_806236_808205_+
RTS_NC_009648_809806_816185_+
RTS_NC_009648_818026_828036_+	817820-818070	817820-818070
RTS_NC_009648_828562_832001_+
RTS_NC_009648_832082_834993_+
RTS_NC_009648_834994_837670_+
RTS_NC_009648_837671_838420_+	837486-837736	837486-837736
RTS_NC_009648_838421_839121_+	838281-838531	838281-838531
RTS_NC_009648_839552_841821_+
RTS_NC_009648_843152_844251_+	842909-843159	842909-843159
RTS_NC_009648_862234_862403_+	862186-862436	862186-862436
RTS_NC_009648_862504_865283_+
RTS_NC_009648_866083_867143_+	865966-866216	865966-866216
RTS_NC_009648_868474_869960_+	868373-868623
RTS_NC_009648_869961_870653_+	869753-870003	869753-870003
RTS_NC_009648_878344_881813_+	878116-878366	878116-878366
RTS_NC_009648_883414_884727_+		883073-883323
RTS_NC_009648_884728_886403_+
RTS_NC_009648_893794_898493_+
RTS_NC_009648_898834_901084_+	898636-898886
RTS_NC_009648_905895_909664_+	905704-905954	905704-905954
RTS_NC_009648_912736_913415_+	912507-912757	912507-912757
RTS_NC_009648_924526_925985_+	924320-924570
RTS_NC_009648_926146_929345_+
RTS_NC_009648_931336_932705_+
RTS_NC_009648_939205_939755_+	939028-939278	939028-939278
RTS_NC_009648_941956_945905_+	941713-941963
RTS_NC_009648_948076_949925_+
RTS_NC_009648_953836_955025_+	953623-953873	953623-953873
RTS_NC_009648_962927_969426_+	962684-962934	962684-962934
RTS_NC_009648_972857_973296_+
RTS_NC_009648_977241_979000_+	977095-977345	977095-977345
RTS_NC_009648_980451_981790_+
RTS_NC_009648_983811_984460_+
RTS_NC_009648_986345_989964_+	986222-986472
RTS_NC_009648_990155_994828_+	990024-990274	990024-990274
RTS_NC_009648_994829_998514_+
RTS_NC_009648_1003955_1006734_+
RTS_NC_009648_1011425_1011894_+
RTS_NC_009648_1016975_1021498_+
RTS_NC_009648_1021499_1025124_+
RTS_NC_009648_1031409_1032107_+
RTS_NC_009648_1032108_1038632_+
RTS_NC_009648_1038633_1040008_+
RTS_NC_009648_1044399_1045648_+
RTS_NC_009648_1052087_1052680_+
RTS_NC_009648_1052681_1055466_+
RTS_NC_009648_1055477_1056325_+	1055406-1055656	1055406-1055656
RTS_NC_009648_1056326_1058230_+	1056141-1056391	1056141-1056391
RTS_NC_009648_1058231_1058586_+	1058166-1058416	1058166-1058416
RTS_NC_009648_1061027_1065235_+
RTS_NC_009648_1065236_1066056_+
RTS_NC_009648_1066072_1067291_+
RTS_NC_009648_1067933_1075201_+	1067697-1067947	1067697-1067947
RTS_NC_009648_1075202_1077001_+	1075182-1075432
RTS_NC_009648_1077002_1077676_+
RTS_NC_009648_1077677_1078722_+
RTS_NC_009648_1081487_1089372_+
RTS_NC_009648_1094903_1097442_+
RTS_NC_009648_1098833_1101822_+
RTS_NC_009648_1106183_1107361_+	1105970-1106220	1105970-1106220
RTS_NC_009648_1107362_1108242_+	1107140-1107390	1107140-1107390
RTS_NC_009648_1109213_1116732_+	1109045-1109295
RTS_NC_009648_1116893_1117182_+	1116800-1117050	1116800-1117050
RTS_NC_009648_1119593_1120242_+	1119530-1119780	1119530-1119780
RTS_NC_009648_1122613_1123592_+
RTS_NC_009648_1125913_1128816_+	1125782-1126032	1125782-1126032
RTS_NC_009648_1128817_1129052_+
RTS_NC_009648_1129645_1141834_+
RTS_NC_009648_1141835_1150076_+
RTS_NC_009648_1150077_1150732_+	1150035-1150285	1150035-1150285
RTS_NC_009648_1152843_1154212_+
RTS_NC_009648_1155513_1157242_+	1155337-1155587	1155337-1155587
RTS_NC_009648_1157313_1157422_+
RTS_NC_009648_1165034_1166163_+
RTS_NC_009648_1170614_1174147_+	1170498-1170748	1170498-1170748
RTS_NC_009648_1174148_1174773_+
RTS_NC_009648_1176044_1177354_+	1175891-1176141	1175891-1176141
RTS_NC_009648_1178656_1178915_+
RTS_NC_009648_1178986_1180205_+
RTS_NC_009648_1186036_1186775_+
RTS_NC_009648_1191715_1193255_+		1191418-1191668
RTS_NC_009648_1193296_1194215_+
RTS_NC_009648_1195186_1198705_+
RTS_NC_009648_1198706_1199856_+	1198566-1198816	1198566-1198816
RTS_NC_009648_1205988_1207264_+
RTS_NC_009648_1207265_1208407_+
RTS_NC_009648_1209079_1210658_+
RTS_NC_009648_1211789_1215849_+	1211627-1211877	1211627-1211877
RTS_NC_009648_1219100_1220289_+	1218947-1219197	1218947-1219197
RTS_NC_009648_1225760_1229649_+
RTS_NC_009648_1230950_1231959_+
RTS_NC_009648_1235840_1236939_+	1235679-1235929	1235679-1235929
RTS_NC_009648_1237514_1242733_+
RTS_NC_009648_1242734_1244139_+
RTS_NC_009648_1244210_1248366_+
RTS_NC_009648_1248809_1250229_+
RTS_NC_009648_1250390_1253806_+	1250289-1250539	1250289-1250539
RTS_NC_009648_1253807_1254297_+
RTS_NC_009648_1254523_1255862_+
RTS_NC_009648_1255933_1256582_+
RTS_NC_009648_1259893_1260302_+	1259710-1259960	1259710-1259960
RTS_NC_009648_1265203_1270712_+
RTS_NC_009648_1272643_1275422_+
RTS_NC_009648_1278373_1280372_+		1278392-1278642
RTS_NC_009648_1280623_1282292_+
RTS_NC_009648_1287913_1289403_+
RTS_NC_009648_1293050_1294359_+	1292811-1293061	1292811-1293061
RTS_NC_009648_1298750_1300274_+	1298679-1298929	1298679-1298929
RTS_NC_009648_1304485_1305498_+
RTS_NC_009648_1305499_1306968_+	1305329-1305579	1305329-1305579
RTS_NC_009648_1306969_1309364_+
RTS_NC_009648_1309855_1310714_+	1309769-1310019
RTS_NC_009648_1311310_1312080_+	1311172-1311422	1311172-1311422
RTS_NC_009648_1313861_1314900_+
RTS_NC_009648_1319861_1320847_+	1319663-1319913
RTS_NC_009648_1320888_1321924_+
RTS_NC_009648_1323786_1324345_+
RTS_NC_009648_1327026_1327945_+	1326850-1327100	1326850-1327100
RTS_NC_009648_1329126_1330525_+	1329100-1329350	1329100-1329350
RTS_NC_009648_1330926_1332895_+
RTS_NC_009648_1335576_1336495_+	1335498-1335748	1335498-1335748
RTS_NC_009648_1337646_1340084_+
RTS_NC_009648_1340085_1340905_+
RTS_NC_009648_1344150_1346005_+	1343995-1344245
RTS_NC_009648_1348276_1349105_+	1348145-1348395	1348145-1348395
RTS_NC_009648_1354913_1356012_+
RTS_NC_009648_1357247_1361382_+
RTS_NC_009648_1363373_1364112_+		1362680-1362930
RTS_NC_009648_1378493_1379022_+	1378452-1378702	1378452-1378702
RTS_NC_009648_1378493_1379052_+	1378452-1378702	1378452-1378702
RTS_NC_009648_1381163_1381801_+	1381047-1381297	1381047-1381297
RTS_NC_009648_1381802_1382142_+
RTS_NC_009648_1384043_1387152_+
RTS_NC_009648_1389533_1389912_+	1389455-1389705	1389455-1389705
RTS_NC_009648_1393793_1394562_+	1393752-1394002	1393752-1394002
RTS_NC_009648_1405643_1406202_+
RTS_NC_009648_1412963_1413631_+
RTS_NC_009648_1413632_1414632_+
RTS_NC_009648_1415513_1416672_+	1415277-1415527	1415277-1415527
RTS_NC_009648_1419563_1420632_+	1419335-1419585	1419335-1419585
RTS_NC_009648_1422203_1423362_+
RTS_NC_009648_1423793_1426752_+	1423670-1423920	1423670-1423920
RTS_NC_009648_1426823_1428102_+
RTS_NC_009648_1428713_1431492_+
RTS_NC_009648_1432223_1433041_+
RTS_NC_009648_1433042_1434702_+
RTS_NC_009648_1434773_1435902_+
RTS_NC_009648_1450830_1451929_+	1450744-1450994	1450744-1450994
RTS_NC_009648_1457850_1462099_+
RTS_NC_009648_1463100_1464529_+
RTS_NC_009648_1464570_1466149_+
RTS_NC_009648_1466220_1467893_+	1466157-1466407
RTS_NC_009648_1467894_1469806_+
RTS_NC_009648_1469807_1471459_+	1469659-1469909	1469659-1469909
RTS_NC_009648_1472160_1472738_+
RTS_NC_009648_1472739_1473229_+
RTS_NC_009648_1476660_1478119_+
RTS_NC_009648_1480590_1481303_+	1480534-1480784	1480534-1480784
RTS_NC_009648_1481304_1482199_+		1480534-1480784
RTS_NC_009648_1483560_1484091_+
RTS_NC_009648_1489292_1489911_+
RTS_NC_009648_1503876_1511372_+	1503753-1504003
RTS_NC_009648_1512763_1514702_+
RTS_NC_009648_1517653_1518662_+
RTS_NC_009648_1519153_1520162_+
RTS_NC_009648_1521343_1522472_+
RTS_NC_009648_1523293_1525202_+
RTS_NC_009648_1525813_1527212_+
RTS_NC_009648_1528273_1528896_+
RTS_NC_009648_1528897_1530152_+
RTS_NC_009648_1535353_1536152_+	1535117-1535367
RTS_NC_009648_1538653_1540071_+
RTS_NC_009648_1540072_1541912_+		1539805-1540055
RTS_NC_009648_1553263_1554096_+
RTS_NC_009648_1554097_1559582_+
RTS_NC_009648_1560613_1563603_+
RTS_NC_009648_1581278_1581993_+
RTS_NC_009648_1585154_1585593_+	1585083-1585333	1585083-1585333
RTS_NC_009648_1592835_1594583_+
RTS_NC_009648_1594584_1595168_+
RTS_NC_009648_1595169_1597234_+
RTS_NC_009648_1607836_1608395_+
RTS_NC_009648_1610386_1613915_+
RTS_NC_009648_1614856_1616375_+	1614725-1614975
RTS_NC_009648_1616446_1617755_+
RTS_NC_009648_1643086_1645719_+	1642963-1643213
RTS_NC_009648_1645720_1649826_+
RTS_NC_009648_1668378_1669511_+
RTS_NC_009648_1669512_1671187_+
RTS_NC_009648_1672368_1672657_+	1672260-1672510	1672260-1672510
RTS_NC_009648_1676392_1677641_+
RTS_NC_009648_1680352_1681781_+
RTS_NC_009648_1684432_1688081_+	1684384-1684634
RTS_NC_009648_1691902_1692581_+
RTS_NC_009648_1695892_1698971_+
RTS_NC_009648_1699012_1699331_+	1698926-1699176	1698926-1699176
RTS_NC_009648_1706903_1708722_+
RTS_NC_009648_1709513_1715892_+
RTS_NC_009648_1724183_1725552_+
RTS_NC_009648_1727993_1728612_+
RTS_NC_009648_1729677_1731406_+	1729499-1729749	1729499-1729749
RTS_NC_009648_1733743_1734782_+	1733612-1733862	1733612-1733862
RTS_NC_009648_1743433_1744322_+
RTS_NC_009648_1745563_1745852_+
RTS_NC_009648_1748323_1748432_+	1748207-1748457	1748207-1748457
RTS_NC_009648_1748383_1748432_+	1748207-1748457	1748207-1748457
RTS_NC_009648_1749823_1752962_+	1749707-1749957	1749707-1749957
RTS_NC_009648_1759363_1760192_+
RTS_NC_009648_1761193_1761542_+
RTS_NC_009648_1764883_1765352_+
RTS_NC_009648_1767043_1769252_+	1766927-1767177	1766927-1767177
RTS_NC_009648_1769503_1770512_+
RTS_NC_009648_1773043_1773396_+
RTS_NC_009648_1773397_1774592_+
RTS_NC_009648_1777123_1778462_+
RTS_NC_009648_1783208_1784247_+
RTS_NC_009648_1785128_1786770_+	1784945-1785195
RTS_NC_009648_1791376_1792595_+
RTS_NC_009648_1795006_1797665_+	1794868-1795118
RTS_NC_009648_1803646_1805259_+	1803433-1803683
RTS_NC_009648_1805995_1806905_+	1805960-1806210	1805960-1806210
RTS_NC_009648_1808326_1809245_+
RTS_NC_009648_1811986_1814874_+
RTS_NC_009648_1814875_1818455_+
RTS_NC_009648_1818676_1819355_+
RTS_NC_009648_1832236_1834205_+
RTS_NC_009648_1843036_1844675_+
RTS_NC_009648_1853687_1855386_+		1853376-1853626
RTS_NC_009648_1863017_1864116_+
RTS_NC_009648_1864667_1866576_+
RTS_NC_009648_1883597_1886016_+
RTS_NC_009648_1888667_1888885_+
RTS_NC_009648_1888886_1889136_+
RTS_NC_009648_1889297_1892185_+
RTS_NC_009648_1894271_1894836_+
RTS_NC_009648_1898747_1899696_+	1898654-1898904
RTS_NC_009648_1910237_1911306_+
RTS_NC_009648_1912427_1913526_+
RTS_NC_009648_1920138_1921327_+
RTS_NC_009648_1929203_1930479_+
RTS_NC_009648_1933347_1934116_+
RTS_NC_009648_1935207_1936456_+	1935069-1935319	1935069-1935319
RTS_NC_009648_1937637_1940626_+
RTS_NC_009648_1955517_1960925_+
RTS_NC_009648_1960926_1962376_+	1960704-1960954	1960704-1960954
RTS_NC_009648_1980481_1980759_+
RTS_NC_009648_1980760_1981550_+
RTS_NC_009648_1985251_1988919_+
RTS_NC_009648_1988920_1991750_+
RTS_NC_009648_1991911_1992920_+
RTS_NC_009648_1997731_2004440_+
RTS_NC_009648_2008351_2011760_+
RTS_NC_009648_2014201_2015630_+
RTS_NC_009648_2021971_2022980_+	2021840-2022090	2021840-2022090
RTS_NC_009648_2031151_2032670_+
RTS_NC_009648_2034541_2036660_+
RTS_NC_009648_2038351_2040320_+	2038130-2038380	2038130-2038380
RTS_NC_009648_2042281_2043350_+		2042015-2042265
RTS_NC_009648_2052511_2053440_+	2052410-2052660	2052410-2052660
RTS_NC_009648_2053471_2053749_+	2053460-2053710	2053460-2053710
RTS_NC_009648_2053750_2054090_+
RTS_NC_009648_2058901_2059820_+
RTS_NC_009648_2066161_2067170_+
RTS_NC_009648_2068651_2069514_+
RTS_NC_009648_2069515_2077670_+	2069308-2069558	2069308-2069558
RTS_NC_009648_2082481_2083205_+
RTS_NC_009648_2099270_2101839_+
RTS_NC_009648_2103470_2105799_+	2103422-2103672
RTS_NC_009648_2105840_2107659_+
RTS_NC_009648_2108240_2109309_+
RTS_NC_009648_2111090_2112189_+	2110869-2111119	2110869-2111119
RTS_NC_009648_2117720_2117979_+
RTS_NC_009648_2125910_2128959_+
RTS_NC_009648_2137973_2139012_+
RTS_NC_009648_2141573_2142912_+
RTS_NC_009648_2147393_2148402_+	2147187-2147437	2147187-2147437
RTS_NC_009648_2148563_2151072_+
RTS_NC_009648_2156183_2157222_+
RTS_NC_009648_2158463_2158662_+
RTS_NC_009648_2158673_2160132_+	2158497-2158747	2158497-2158747
RTS_NC_009648_2160143_2167542_+	2160042-2160292	2160042-2160292
RTS_NC_009648_2167973_2169612_+
RTS_NC_009648_2169653_2170542_+	2169515-2169765	2169515-2169765
RTS_NC_009648_2175057_2175646_+	2175031-2175281
RTS_NC_009648_2177817_2181076_+	2177589-2177839	2177589-2177839
RTS_NC_009648_2182918_2185217_+	2182690-2182940
RTS_NC_009648_2185288_2186057_+
RTS_NC_009648_2186638_2187681_+
RTS_NC_009648_2188382_2189271_+
RTS_NC_009648_2190692_2191971_+		2190396-2190646
RTS_NC_009648_2192822_2194101_+
RTS_NC_009648_2194172_2195611_+	2194139-2194389	2194139-2194389
RTS_NC_009648_2196252_2197831_+	2196196-2196446
RTS_NC_009648_2197932_2198311_+
RTS_NC_009648_2199222_2199541_+	2199189-2199439
RTS_NC_009648_2202015_2202964_+
RTS_NC_009648_2203965_2204524_+
RTS_NC_009648_2208616_2209475_+
RTS_NC_009648_2210086_2211305_+
RTS_NC_009648_2211586_2213465_+
RTS_NC_009648_2217556_2217759_+
RTS_NC_009648_2217760_2218115_+
RTS_NC_009648_2218216_2219045_+
RTS_NC_009648_2220826_2221805_+
RTS_NC_009648_2224006_2224805_+
RTS_NC_009648_2232166_2234615_+
RTS_NC_009648_2246447_2246736_+	2246271-2246521
RTS_NC_009648_2254430_2258533_+
RTS_NC_009648_2258534_2258919_+
RTS_NC_009648_2264435_2266284_+
RTS_NC_009648_2266955_2268114_+	2266944-2267194	2266944-2267194
RTS_NC_009648_2284385_2285094_+		2284127-2284377
RTS_NC_009648_2289065_2290194_+
RTS_NC_009648_2294045_2295294_+
RTS_NC_009648_2295335_2295954_+
RTS_NC_009648_2306525_2308824_+
RTS_NC_009648_2316005_2318274_+
RTS_NC_009648_2326565_2330574_+
RTS_NC_009648_2335499_2336214_+
RTS_NC_009648_2336617_2338316_+	2336463-2336713	2336463-2336713
RTS_NC_009648_2338477_2338976_+	2338369-2338619	2338369-2338619
RTS_NC_009648_2353838_2357877_+
RTS_NC_009648_2361398_2361721_+
RTS_NC_009648_2361722_2361987_+
RTS_NC_009648_2366050_2367389_+		2366054-2366304
RTS_NC_009648_2370160_2372465_+
RTS_NC_009648_2372566_2373005_+
RTS_NC_009648_2376436_2377565_+
RTS_NC_009648_2380099_2381288_+
RTS_NC_009648_2382259_2382698_+
RTS_NC_009648_2391863_2393506_+	2391687-2391937	2391687-2391937
RTS_NC_009648_2393507_2394342_+	2393270-2393520	2393270-2393520
RTS_NC_009648_2395105_2395788_+
RTS_NC_009648_2396348_2397018_+
RTS_NC_009648_2397659_2399538_+
RTS_NC_009648_2407724_2410593_+	2407691-2407941	2407691-2407941
RTS_NC_009648_2411864_2412333_+	2411771-2412021	2411771-2412021
RTS_NC_009648_2415614_2415892_+
RTS_NC_009648_2415893_2417103_+	2415776-2416026
RTS_NC_009648_2417114_2417707_+
RTS_NC_009648_2428339_2430972_+
RTS_NC_009648_2443373_2444382_+
RTS_NC_009648_2445803_2446962_+	2445590-2445840	2445590-2445840
RTS_NC_009648_2452373_2454078_+	2452363-2452613	2452363-2452613
RTS_NC_009648_2454079_2457164_+
RTS_NC_009648_2458795_2459414_+	2458559-2458809	2458559-2458809
RTS_NC_009648_2459425_2460674_+
RTS_NC_009648_2492995_2495013_+
RTS_NC_009648_2495014_2496464_+	2494769-2495019	2494769-2495019
RTS_NC_009648_2499805_2500334_+
RTS_NC_009648_2502265_2503214_+	2502089-2502339	2502089-2502339
RTS_NC_009648_2522847_2524636_+	2522784-2523034	2522784-2523034
RTS_NC_009648_2524827_2527396_+
RTS_NC_009648_2527827_2528855_+
RTS_NC_009648_2528856_2530786_+
RTS_NC_009648_2533167_2534926_+		2533201-2533451
RTS_NC_009648_2535837_2538136_+
RTS_NC_009648_2538237_2538616_+
RTS_NC_009648_2539857_2540510_+
RTS_NC_009648_2540511_2542186_+
RTS_NC_009648_2548678_2549057_+
RTS_NC_009648_2549248_2551371_+
RTS_NC_009648_2551372_2552871_+	2551225-2551475	2551225-2551475
RTS_NC_009648_2552872_2554547_+	2552770-2553020	2552770-2553020
RTS_NC_009648_2556478_2559797_+		2556212-2556462
RTS_NC_009648_2559994_2560853_+
RTS_NC_009648_2565184_2565773_+
RTS_NC_009648_2566444_2567843_+	2566201-2566451
RTS_NC_009648_2572474_2573592_+	2572283-2572533	2572283-2572533
RTS_NC_009648_2573593_2578227_+
RTS_NC_009648_2578228_2578673_+	2578148-2578398
RTS_NC_009648_2579374_2580653_+
RTS_NC_009648_2582915_2583924_+
RTS_NC_009648_2587385_2588664_+
RTS_NC_009648_2593115_2595624_+	2593037-2593287	2593037-2593287
RTS_NC_009648_2599025_2600754_+	2598924-2599174	2598924-2599174
RTS_NC_009648_2606107_2607585_+	2605946-2606196	2605946-2606196
RTS_NC_009648_2607586_2609967_+
RTS_NC_009648_2611508_2613387_+
RTS_NC_009648_2616249_2616868_+	2616186-2616436	2616186-2616436
RTS_NC_009648_2623539_2624278_+	2623348-2623598	2623348-2623598
RTS_NC_009648_2626369_2627888_+
RTS_NC_009648_2628922_2629481_+	2628790-2629040	2628790-2629040
RTS_NC_009648_2636782_2637461_+	2636599-2636849	2636599-2636849
RTS_NC_009648_2641852_2643371_+	2641699-2641949	2641699-2641949
RTS_NC_009648_2644042_2644969_+	2643814-2644064
RTS_NC_009648_2644970_2645441_+
RTS_NC_009648_2648572_2649551_+
RTS_NC_009648_2652952_2654172_+
RTS_NC_009648_2654642_2655432_+	2654487-2654737	2654487-2654737
RTS_NC_009648_2655503_2655612_+	2655282-2655532	2655282-2655532
RTS_NC_009648_2660393_2660502_+	2660210-2660460	2660210-2660460
RTS_NC_009648_2662763_2664852_+
RTS_NC_009648_2667293_2669292_+
RTS_NC_009648_2671133_2671242_+	2670935-2671185	2670935-2671185
RTS_NC_009648_2671463_2672742_+
RTS_NC_009648_2675483_2676612_+
RTS_NC_009648_2680013_2682282_+
RTS_NC_009648_2683163_2683632_+
RTS_NC_009648_2684500_2685659_+
RTS_NC_009648_2691430_2692919_+
RTS_NC_009648_2695450_2695919_+		2695192-2695442
RTS_NC_009648_2699501_2706840_+
RTS_NC_009648_2706971_2708224_+	2706840-2707090
RTS_NC_009648_2708225_2708970_+
RTS_NC_009648_2719811_2720970_+
RTS_NC_009648_2749192_2751161_+
RTS_NC_009648_2755702_2760075_+
RTS_NC_009648_2760076_2760555_+	2759996-2760246
RTS_NC_009648_2760556_2761241_+
RTS_NC_009648_2762872_2773961_+	2762816-2763066
RTS_NC_009648_2774182_2775761_+	2773946-2774196	2773946-2774196
RTS_NC_009648_2775832_2776961_+
RTS_NC_009648_2788822_2789801_+
RTS_NC_009648_2790922_2793491_+
RTS_NC_009648_2797942_2798411_+
RTS_NC_009648_2799382_2802701_+
RTS_NC_009648_2803612_2804561_+
RTS_NC_009648_2805622_2807711_+	2805566-2805816	2805566-2805816
RTS_NC_009648_2817323_2821362_+	2817267-2817517	2817267-2817517
RTS_NC_009648_2833153_2835422_+
RTS_NC_009648_2835553_2835771_+
RTS_NC_009648_2835772_2836352_+
RTS_NC_009648_2843683_2844782_+		2843267-2843517
RTS_NC_009648_2850943_2852012_+
RTS_NC_009648_2857603_2858222_+
RTS_NC_009648_2859643_2861162_+
RTS_NC_009648_2861233_2863082_+
RTS_NC_009648_2863447_2871393_+
RTS_NC_009648_2874044_2876283_+
RTS_NC_009648_2879054_2880783_+
RTS_NC_009648_2881184_2883502_+		2880873-2881123
RTS_NC_009648_2883503_2884882_+	2883333-2883583	2883333-2883583
RTS_NC_009648_2884883_2885403_+
RTS_NC_009648_2887094_2888943_+
RTS_NC_009648_2896544_2899222_+
RTS_NC_009648_2899223_2900043_+	2899038-2899288	2899038-2899288
RTS_NC_009648_2905694_2906583_+	2905488-2905738
RTS_NC_009648_2906744_2911083_+	2906516-2906766
RTS_NC_009648_2925405_2925994_+
RTS_NC_009648_2933565_2934514_+	2933442-2933692	2933442-2933692
RTS_NC_009648_2951986_2954285_+
RTS_NC_009648_2957716_2959509_+
RTS_NC_009648_2959510_2961485_+
RTS_NC_009648_2963596_2964219_+	2963465-2963715	2963465-2963715
RTS_NC_009648_2964220_2966675_+
RTS_NC_009648_2980546_2982005_+
RTS_NC_009648_2984416_2985189_+	2984285-2984535	2984285-2984535
RTS_NC_009648_2985190_2986445_+		2984285-2984535
RTS_NC_009648_2991198_2991997_+
RTS_NC_009648_2996718_2998087_+		2996422-2996672
RTS_NC_009648_2999148_3000326_+
RTS_NC_009648_3000327_3001027_+
RTS_NC_009648_3001407_3002467_+
RTS_NC_009648_3003258_3004957_+
RTS_NC_009648_3007010_3009699_+
RTS_NC_009648_3010550_3012219_+
RTS_NC_009648_3013820_3014908_+	3013674-3013924	3013674-3013924
RTS_NC_009648_3014909_3015339_+
RTS_NC_009648_3016730_3018189_+	3016712-3016962	3016712-3016962
RTS_NC_009648_3020992_3021791_+
RTS_NC_009648_3023482_3023921_+
RTS_NC_009648_3024952_3026111_+
RTS_NC_009648_3029542_3030225_+
RTS_NC_009648_3030226_3031755_+
RTS_NC_009648_3031756_3033645_+	3031706-3031956	3031706-3031956
RTS_NC_009648_3033646_3034481_+	3033566-3033816	3033566-3033816
RTS_NC_009648_3035662_3037541_+
RTS_NC_009648_3045592_3047531_+	3045514-3045764	3045514-3045764
RTS_NC_009648_3065092_3068411_+	3064886-3065136	3064886-3065136
RTS_NC_009648_3072232_3075401_+
RTS_NC_009648_3075862_3077070_+
RTS_NC_009648_3077071_3077681_+
RTS_NC_009648_3084382_3085721_+	3084289-3084539	3084289-3084539
RTS_NC_009648_3086812_3089831_+	3086636-3086886
RTS_NC_009648_3095302_3097635_+
RTS_NC_009648_3097636_3099188_+		3097046-3097296
RTS_NC_009648_3099189_3100841_+	3099109-3099359	3099109-3099359
RTS_NC_009648_3107392_3109301_+	3107389-3107639	3107389-3107639
RTS_NC_009648_3112612_3114041_+	3112466-3112716
RTS_NC_009648_3134872_3137531_+	3134689-3134939
RTS_NC_009648_3146512_3147371_+	3146464-3146714
RTS_NC_009648_3150052_3151811_+	3149854-3150104	3149854-3150104
RTS_NC_009648_3158272_3160061_+
RTS_NC_009648_3161602_3162881_+
RTS_NC_009648_3171352_3173081_+
RTS_NC_009648_3174412_3175721_+
RTS_NC_009648_3185392_3187091_+
RTS_NC_009648_3187822_3189221_+	3187729-3187979	3187729-3187979
RTS_NC_009648_3189922_3190661_+
RTS_NC_009648_3191934_3195857_+
RTS_NC_009648_3195858_3197803_+
RTS_NC_009648_3209256_3210205_+
RTS_NC_009648_3210396_3210805_+	3210228-3210478	3210228-3210478
RTS_NC_009648_3210876_3212455_+
RTS_NC_009648_3215616_3218035_+	3215410-3215660
RTS_NC_009648_3223656_3225925_+	3223540-3223790	3223540-3223790
RTS_NC_009648_3226506_3227444_+	3226443-3226693	3226443-3226693
RTS_NC_009648_3227445_3229409_+
RTS_NC_009648_3229410_3229975_+
RTS_NC_009648_3230556_3231175_+	3230403-3230653
RTS_NC_009648_3231786_3234192_+
RTS_NC_009648_3234193_3235211_+
RTS_NC_009648_3235212_3236412_+
RTS_NC_009648_3236413_3238182_+
RTS_NC_009648_3238673_3238992_+
RTS_NC_009648_3243053_3243462_+
RTS_NC_009648_3261594_3262213_+
RTS_NC_009648_3262794_3267283_+	3262558-3262808
RTS_NC_009648_3276204_3277033_+	3276118-3276368	3276118-3276368
RTS_NC_009648_3278934_3280052_+
RTS_NC_009648_3280053_3280393_+
RTS_NC_009648_3295110_3295846_+
RTS_NC_009648_3295847_3296719_+	3295759-3296009
RTS_NC_009648_3299070_3299599_+
RTS_NC_009648_3300150_3300649_+	3300079-3300329	3300079-3300329
RTS_NC_009648_3302100_3306499_+
RTS_NC_009648_3306780_3310189_+
RTS_NC_009648_3310320_3311566_+
RTS_NC_009648_3311567_3315109_+	3311374-3311624
RTS_NC_009648_3335916_3338155_+
RTS_NC_009648_3347286_3350755_+
RTS_NC_009648_3358596_3362335_+
RTS_NC_009648_3362466_3364615_+
RTS_NC_009648_3374347_3375416_+
RTS_NC_009648_3375457_3379106_+	3375251-3375501	3375251-3375501
RTS_NC_009648_3383617_3390315_+
RTS_NC_009648_3390316_3391425_+
RTS_NC_009648_3391426_3394166_+
RTS_NC_009648_3397180_3397709_+
RTS_NC_009648_3411700_3412769_+
RTS_NC_009648_3417475_3417884_+
RTS_NC_009648_3419038_3420167_+
RTS_NC_009648_3428158_3431537_+
RTS_NC_009648_3439648_3442007_+	3439532-3439782
RTS_NC_009648_3442258_3445239_+
RTS_NC_009648_3445280_3446349_+
RTS_NC_009648_3456140_3459099_+
RTS_NC_009648_3466490_3467319_+
RTS_NC_009648_3469850_3472239_+	3469682-3469932
RTS_NC_009648_3474350_3474702_+	3474326-3474576
RTS_NC_009648_3475533_3483616_+
RTS_NC_009648_3483617_3485266_+
RTS_NC_009648_3485307_3485806_+
RTS_NC_009648_3487347_3491660_+
RTS_NC_009648_3491661_3492995_+
RTS_NC_009648_3492996_3497027_+	3492991-3493241
RTS_NC_009648_3535324_3537323_+
RTS_NC_009648_3556444_3558207_+
RTS_NC_009648_3558208_3559675_+	3557978-3558228	3557978-3558228
RTS_NC_009648_3563586_3565015_+
RTS_NC_009648_3568926_3569995_+
RTS_NC_009648_3571326_3572425_+
RTS_NC_009648_3573096_3573445_+
RTS_NC_009648_3575677_3578126_+
RTS_NC_009648_3582547_3583706_+
RTS_NC_009648_3586177_3587756_+
RTS_NC_009648_3591020_3594178_+
RTS_NC_009648_3594179_3595693_+	3594032-3594282
RTS_NC_009648_3595694_3596409_+	3595457-3595707	3595457-3595707
RTS_NC_009648_3602636_3602925_+
RTS_NC_009648_3603836_3604069_+
RTS_NC_009648_3604070_3604755_+
RTS_NC_009648_3606146_3607245_+
RTS_NC_009648_3607496_3608361_+
RTS_NC_009648_3607496_3608538_+
RTS_NC_009648_3608362_3610668_+
RTS_NC_009648_3608639_3617058_+
RTS_NC_009648_3617519_3622428_+
RTS_NC_009648_3627299_3628278_+
RTS_NC_009648_3629279_3632058_+
RTS_NC_009648_3636179_3636798_+
RTS_NC_009648_3643139_3643728_+
RTS_NC_009648_3644579_3645858_+
RTS_NC_009648_3646859_3649728_+	3646713-3646963
RTS_NC_009648_3652889_3654378_+
RTS_NC_009648_3664529_3664987_+
RTS_NC_009648_3664988_3666018_+
RTS_NC_009648_3668309_3669228_+	3668238-3668488	3668238-3668488
RTS_NC_009648_3677974_3678803_+	3677813-3678063	3677813-3678063
RTS_NC_009648_3679144_3680723_+
RTS_NC_009648_3698908_3700217_+	3698702-3698952	3698702-3698952
RTS_NC_009648_3700468_3701987_+	3700345-3700595	3700345-3700595
RTS_NC_009648_3702058_3705411_+
RTS_NC_009648_3705412_3706457_+
RTS_NC_009648_3708328_3711917_+
RTS_NC_009648_3713518_3716177_+
RTS_NC_009648_3716278_3717617_+
RTS_NC_009648_3719702_3720865_+
RTS_NC_009648_3720866_3721101_+
RTS_NC_009648_3737385_3738683_+
RTS_NC_009648_3738684_3739294_+	3738597-3738847
RTS_NC_009648_3742245_3743033_+
RTS_NC_009648_3743034_3743944_+
RTS_NC_009648_3750555_3751703_+
RTS_NC_009648_3751704_3752644_+
RTS_NC_009648_3753645_3756064_+
RTS_NC_009648_3765045_3767753_+
RTS_NC_009648_3767754_3768184_+
RTS_NC_009648_3772395_3774334_+		3772474-3772724
RTS_NC_009648_3774345_3776464_+
RTS_NC_009648_3777255_3778774_+	3777109-3777359	3777109-3777359
RTS_NC_009648_3779145_3779464_+
RTS_NC_009648_3785625_3787864_+
RTS_NC_009648_3789172_3789851_+	3789011-3789261	3789011-3789261
RTS_NC_009648_3790072_3795191_+
RTS_NC_009648_3798114_3800072_+
RTS_NC_009648_3800073_3802393_+	3799911-3800161	3799911-3800161
RTS_NC_009648_3833253_3835496_+
RTS_NC_009648_3835497_3835972_+
RTS_NC_009648_3837423_3841462_+	3837382-3837632
RTS_NC_009648_3842883_3843412_+
RTS_NC_009648_3849063_3850852_+
RTS_NC_009648_3855123_3860422_+	3854910-3855160	3854910-3855160
RTS_NC_009648_3861363_3861952_+
RTS_NC_009648_3862173_3863662_+	3861982-3862232	3861982-3862232
RTS_NC_009648_3869433_3870652_+	3869415-3869665
RTS_NC_009648_3876427_3878846_+
RTS_NC_009648_3880057_3881696_+
RTS_NC_009648_3886897_3887175_+
RTS_NC_009648_3887176_3887696_+
RTS_NC_009648_3887887_3889290_+
RTS_NC_009648_3889291_3890726_+	3889084-3889334	3889084-3889334
RTS_NC_009648_3890954_3892443_+
RTS_NC_009648_3892544_3892953_+	3892533-3892783
RTS_NC_009648_3893954_3894813_+
RTS_NC_009648_3901395_3903034_+
RTS_NC_009648_3914023_3914972_+
RTS_NC_009648_3916723_3920612_+
RTS_NC_009648_3922363_3923222_+	3922187-3922437	3922187-3922437
RTS_NC_009648_3923413_3924092_+
RTS_NC_009648_3924943_3928082_+
RTS_NC_009648_3941833_3943382_+	3941732-3941982	3941732-3941982
RTS_NC_009648_3943543_3943866_+
RTS_NC_009648_3943867_3944492_+
RTS_NC_009648_3951224_3951450_+	3951146-3951396	3951146-3951396
RTS_NC_009648_3951451_3951693_+		3951146-3951396
RTS_NC_009648_3952484_3953973_+
RTS_NC_009648_3957044_3958113_+		3956748-3956998
RTS_NC_009648_3958244_3958803_+
RTS_NC_009648_3963554_3965812_+	3963476-3963726	3963476-3963726
RTS_NC_009648_3965813_3971583_+
RTS_NC_009648_3980864_3987003_+
RTS_NC_009648_3991609_3991842_+
RTS_NC_009648_3991843_3995138_+
RTS_NC_009648_3998758_3998978_+
RTS_NC_009648_4004599_4005458_+	4004416-4004666
RTS_NC_009648_4005679_4006388_+	4005631-4005881	4005631-4005881
RTS_NC_009648_4010008_4010978_+
RTS_NC_009648_4023739_4024857_+
RTS_NC_009648_4024858_4027928_+
RTS_NC_009648_4027999_4030661_+
RTS_NC_009648_4030912_4032251_+
RTS_NC_009648_4033282_4037622_+
RTS_NC_009648_4037843_4038222_+
RTS_NC_009648_4043879_4044648_+		4043448-4043698
RTS_NC_009648_4048319_4048552_+
RTS_NC_009648_4048553_4052827_+	4048338-4048588
RTS_NC_009648_4052828_4053168_+	4052756-4053006
RTS_NC_009648_4077227_4077546_+	4077201-4077451
RTS_NC_009648_4080887_4085743_+
RTS_NC_009648_4085744_4088889_+	4085664-4085914	4085664-4085914
RTS_NC_009648_4092200_4093629_+	4092009-4092259
RTS_NC_009648_4098050_4099509_+
RTS_NC_009648_4109600_4112199_+
RTS_NC_009648_4113020_4115668_+	4112784-4113034	4112784-4113034
RTS_NC_009648_4115669_4117329_+
RTS_NC_009648_4117580_4119369_+	4117434-4117684	4117434-4117684
RTS_NC_009648_4121360_4124739_+	4121357-4121607	4121357-4121607
RTS_NC_009648_4124871_4127830_+	4124800-4125050	4124800-4125050
RTS_NC_009648_4129641_4130500_+
RTS_NC_009648_4130571_4132090_+
RTS_NC_009648_4137111_4139980_+	4136980-4137230	4136980-4137230
RTS_NC_009648_4161088_4161827_+
RTS_NC_009648_4161988_4162637_+	4161805-4162055	4161805-4162055
RTS_NC_009648_4164448_4164827_+	4164347-4164597	4164347-4164597
RTS_NC_009648_4176028_4177457_+		4175695-4175945
RTS_NC_009648_4180078_4181417_+	4179985-4180235	4179985-4180235
RTS_NC_009648_4182898_4184447_+
RTS_NC_009648_4188958_4189997_+
RTS_NC_009648_4190368_4190751_+	4190245-4190495	4190245-4190495
RTS_NC_009648_4190752_4191077_+		4190245-4190495
RTS_NC_009648_4193818_4194666_+	4193627-4193877	4193627-4193877
RTS_NC_009648_4194667_4195277_+
RTS_NC_009648_4205938_4212287_+
RTS_NC_009648_4212358_4213727_+
RTS_NC_009648_4215029_4216578_+	4214906-4215156	4214906-4215156
RTS_NC_009648_4217129_4217808_+	4217058-4217308	4217058-4217308
RTS_NC_009648_4224059_4226358_+
RTS_NC_009648_4227029_4228492_+
RTS_NC_009648_4228493_4230858_+
RTS_NC_009648_4231649_4233719_+
RTS_NC_009648_4234223_4235538_+
RTS_NC_009648_4237589_4238778_+	4237443-4237693	4237443-4237693
RTS_NC_009648_4254629_4258098_+	4254491-4254741	4254491-4254741
RTS_NC_009648_4284038_4285263_+	4283928-4284178	4283928-4284178
RTS_NC_009648_4287494_4288233_+
RTS_NC_009648_4288274_4293513_+
RTS_NC_009648_4296332_4296715_+	4296224-4296474
RTS_NC_009648_4296716_4297131_+
RTS_NC_009648_4303142_4304211_+	4302989-4303239	4302989-4303239
RTS_NC_009648_4312322_4313811_+
RTS_NC_009648_4314932_4317021_+
RTS_NC_009648_4317122_4318851_+	4317036-4317286
RTS_NC_009648_4324022_4326021_+
RTS_NC_009648_4326062_4327911_+
RTS_NC_009648_4328312_4328721_+
RTS_NC_009648_4328912_4333341_+
RTS_NC_009648_4336592_4338291_+
RTS_NC_009648_4338302_4340541_+
RTS_NC_009648_4343882_4349211_+		4343571-4343821
RTS_NC_009648_4351142_4355365_+
RTS_NC_009648_4355366_4358241_+
RTS_NC_009648_4360670_4361706_+
RTS_NC_009648_4361707_4363239_+
RTS_NC_009648_4371142_4372061_+	4370921-4371171	4370921-4371171
RTS_NC_009648_4372942_4374041_+
RTS_NC_009648_4375582_4376231_+
RTS_NC_009648_4378132_4378778_+	4378001-4378251	4378001-4378251
RTS_NC_009648_4378779_4385111_+
RTS_NC_009648_4385212_4386191_+	4385059-4385309	4385059-4385309
RTS_NC_009648_4386502_4387358_+
RTS_NC_009648_4387359_4388081_+	4387189-4387439	4387189-4387439
RTS_NC_009648_4392202_4394651_+
RTS_NC_009648_4396192_4399481_+
RTS_NC_009648_4401232_4402721_+
RTS_NC_009648_4407604_4409513_+	4407443-4407693
RTS_NC_009648_4413814_4414463_+
RTS_NC_009648_4417204_4417823_+
RTS_NC_009648_4418944_4419953_+
RTS_NC_009648_4421344_4422177_+
RTS_NC_009648_4430348_4433964_+
RTS_NC_009648_4437698_4439099_+
RTS_NC_009648_4454920_4455629_+	4454789-4455039	4454789-4455039
RTS_NC_009648_4464471_4465840_+
RTS_NC_009648_4469781_4472111_+
RTS_NC_009648_4475692_4476551_+
RTS_NC_009648_4480312_4480811_+	4480211-4480461	4480211-4480461
RTS_NC_009648_4497052_4501271_+	4496831-4497081
RTS_NC_009648_4507162_4507991_+
RTS_NC_009648_4508692_4510245_+	4508501-4508751	4508501-4508751
RTS_NC_009648_4510246_4512705_+		4508501-4508751
RTS_NC_009648_4512706_4518540_+	4512536-4512786
RTS_NC_009648_4518541_4519511_+
RTS_NC_009648_4544052_4545331_+
RTS_NC_009648_4548072_4550131_+	4547986-4548236	4547986-4548236
RTS_NC_009648_4550262_4556311_+	4550101-4550351	4550101-4550351
RTS_NC_009648_4558398_4559861_+	4558348-4558598	4558348-4558598
RTS_NC_009648_4559862_4561001_+
RTS_NC_009648_4561002_4563506_+
RTS_NC_009648_4563507_4563757_+
RTS_NC_009648_4563888_4564087_+
RTS_NC_009648_4565238_4565546_+
RTS_NC_009648_4565547_4567237_+
RTS_NC_009648_4568292_4571617_+	4568227-4568477	4568227-4568477
RTS_NC_009648_4572378_4575007_+		4572660-4572910
RTS_NC_009648_4579419_4581568_+		4579431-4579681
RTS_NC_009648_4581639_4584688_+
RTS_NC_009648_4585659_4586518_+	4585551-4585801	4585551-4585801
RTS_NC_009648_4592111_4592397_+	4591980-4592230	4591980-4592230
RTS_NC_009648_4592398_4593360_+
RTS_NC_009648_4599611_4601340_+
RTS_NC_009648_4618215_4618924_+	4618054-4618304	4618054-4618304
RTS_NC_009648_4618935_4619764_+
RTS_NC_009648_4621905_4622494_+
RTS_NC_009648_4622595_4623728_+
RTS_NC_009648_4623729_4624684_+	4623507-4623757	4623507-4623757
RTS_NC_009648_4632675_4633174_+	4632664-4632914	4632664-4632914
RTS_NC_009648_4633815_4637704_+	4633647-4633897	4633647-4633897
RTS_NC_009648_4638585_4640254_+
RTS_NC_009648_4640625_4643884_+
RTS_NC_009648_4646865_4648300_+
RTS_NC_009648_4651701_4655050_+
RTS_NC_009648_4655121_4656430_+		4655185-4655435
RTS_NC_009648_4657761_4659010_+
RTS_NC_009648_4660071_4662104_+	4659858-4660108	4659858-4660108
RTS_NC_009648_4662105_4663244_+	4661905-4662155	4661905-4662155
RTS_NC_009648_4663245_4664650_+	4663008-4663258	4663008-4663258
RTS_NC_009648_4664651_4665719_+	4664560-4664810
RTS_NC_009648_4665720_4668792_+
RTS_NC_009648_4669793_4670352_+	4669632-4669882	4669632-4669882
RTS_NC_009648_4672043_4678635_+
RTS_NC_009648_4679576_4681497_+
RTS_NC_009648_4682018_4684227_+
RTS_NC_009648_4690202_4692117_+
RTS_NC_009648_4692159_4707014_+	4692126-4692376	4692126-4692376
RTS_NC_009648_4707015_4707280_+
RTS_NC_009648_4712085_4714690_+	4711900-4712150	4711900-4712150
RTS_NC_009648_4715181_4718759_+	4715118-4715368
RTS_NC_009648_4718760_4720897_+
RTS_NC_009648_4720898_4722250_+	4720683-4720933	4720683-4720933
RTS_NC_009648_4723701_4724620_+	4723465-4723715
RTS_NC_009648_4724631_4726679_+
RTS_NC_009648_4726680_4727170_+
RTS_NC_009648_4728951_4731850_+
RTS_NC_009648_4732731_4736159_+	4732630-4732880	4732630-4732880
RTS_NC_009648_4736160_4737100_+	4736020-4736270	4736020-4736270
RTS_NC_009648_4737201_4738867_+
RTS_NC_009648_4738868_4741754_+
RTS_NC_009648_4741755_4744844_+
RTS_NC_009648_4744845_4747360_+	4744668-4744918	4744668-4744918
RTS_NC_009648_4750816_4754919_+	4750595-4750845	4750595-4750845
RTS_NC_009648_4754920_4756517_+	4754750-4755000	4754750-4755000
RTS_NC_009648_4756518_4757499_+	4756325-4756575	4756325-4756575
RTS_NC_009648_4757500_4760050_+
RTS_NC_009648_4760051_4760346_+
RTS_NC_009648_4760687_4762716_+
RTS_NC_009648_4764082_4765931_+	4763944-4764194	4763944-4764194
RTS_NC_009648_4765972_4767226_+
RTS_NC_009648_4767227_4768381_+	4767027-4767277	4767027-4767277
RTS_NC_009648_4768382_4778413_+
RTS_NC_009648_4788763_4792386_+
RTS_NC_009648_4792387_4793492_+
RTS_NC_009648_4794073_4796852_+
RTS_NC_009648_4800292_4801671_+	4800137-4800387	4800137-4800387
RTS_NC_009648_4801672_4802601_+	4801532-4801782	4801532-4801782
RTS_NC_009648_4802602_4805463_+
RTS_NC_009648_4806210_4807219_+
RTS_NC_009648_4807380_4812319_+	4807167-4807417	4807167-4807417
RTS_NC_009648_4813350_4817089_+
RTS_NC_009648_4817160_4818859_+
RTS_NC_009648_4825710_4826699_+
RTS_NC_009648_4830130_4831919_+	4830067-4830317	4830067-4830317
RTS_NC_009648_4836194_4836753_+	4835994-4836244	4835994-4836244
RTS_NC_009648_4840905_4844494_+
RTS_NC_009648_4844565_4846054_+
RTS_NC_009648_4848495_4848863_+
RTS_NC_009648_4848864_4851458_+	4848754-4849004
RTS_NC_009648_4851459_4851664_+
RTS_NC_009648_4852335_4854068_+
RTS_NC_009648_4854069_4854454_+
RTS_NC_009648_4855701_4858270_+
RTS_NC_009648_4858371_4860550_+
RTS_NC_009648_4860621_4861570_+	4860498-4860748	4860498-4860748
RTS_NC_009648_4864401_4865110_+	4864270-4864520	4864270-4864520
RTS_NC_009648_4867251_4869610_+
RTS_NC_009648_4883395_4885994_+	4883234-4883484
RTS_NC_009648_4886215_4886838_+
RTS_NC_009648_4886839_4888694_+
RTS_NC_009648_4888735_4890704_+
RTS_NC_009648_4897675_4899734_+
RTS_NC_009648_4903198_4904627_+
RTS_NC_009648_4908778_4910597_+
RTS_NC_009648_4927229_4928988_+	4927218-4927468	4927218-4927468
RTS_NC_009648_4933073_4935738_+
RTS_NC_009648_4938029_4938858_+
RTS_NC_009648_4945469_4945987_+
RTS_NC_009648_4945988_4947318_+
RTS_NC_009648_4950001_4951610_+
RTS_NC_009648_4960291_4960820_+	4960048-4960298	4960048-4960298
RTS_NC_009648_4962242_4964391_+
RTS_NC_009648_4964402_4965171_+
RTS_NC_009648_4977246_4978199_+	4977198-4977448
RTS_NC_009648_4978200_4978825_+	4978023-4978273
RTS_NC_009648_4983006_4984105_+
RTS_NC_009648_4991316_4991534_+	4991215-4991465
RTS_NC_009648_4991535_4991935_+
RTS_NC_009648_4992906_4993435_+	4992768-4993018	4992768-4993018
RTS_NC_009648_4994670_5000446_+
RTS_NC_009648_5000447_5005109_+
RTS_NC_009648_5005540_5005968_+
RTS_NC_009648_5005969_5007303_+
RTS_NC_009648_5007304_5011084_+	5007239-5007489	5007239-5007489
RTS_NC_009648_5013585_5014474_+
RTS_NC_009648_5023065_5024644_+	5022829-5023079
RTS_NC_009648_5025495_5026494_+	5025409-5025659	5025409-5025659
RTS_NC_009648_5026495_5027975_+	5026265-5026515	5026265-5026515
RTS_NC_009648_5034250_5035085_+
RTS_NC_009648_5035756_5036075_+		5035453-5035703
RTS_NC_009648_5042716_5048735_+	5042585-5042835	5042585-5042835
RTS_NC_009648_5052226_5053235_+	5051990-5052240
RTS_NC_009648_5058046_5060225_+
RTS_NC_009648_5062576_5064365_+	5062423-5062673	5062423-5062673
RTS_NC_009648_5069056_5073564_+
RTS_NC_009648_5073565_5074055_+
RTS_NC_009648_5085706_5088905_+	5085658-5085908	5085658-5085908
RTS_NC_009648_5090943_5091485_+
RTS_NC_009648_5092666_5094157_+
RTS_NC_009648_5099958_5102347_+	5099880-5100130	5099880-5100130
RTS_NC_009648_5104908_5107537_+
RTS_NC_009648_5111808_5116897_+
RTS_NC_009648_5125578_5128181_+	5125492-5125742
RTS_NC_009648_5128182_5129677_+
RTS_NC_009648_5131458_5132456_+	5131282-5131532	5131282-5131532
RTS_NC_009648_5132457_5133487_+
RTS_NC_009648_5141388_5143271_+
RTS_NC_009648_5143272_5144471_+
RTS_NC_009648_5144472_5146211_+
RTS_NC_009648_5146212_5148176_+
RTS_NC_009648_5148177_5150426_+
RTS_NC_009648_5150427_5151776_+
RTS_NC_009648_5151777_5153051_+
RTS_NC_009648_5153052_5155567_+
RTS_NC_009648_5155568_5158057_+
RTS_NC_009648_5160046_5161434_+
RTS_NC_009648_5161435_5161955_+
RTS_NC_009648_5165170_5166428_+
RTS_NC_009648_5170729_5171408_+
RTS_NC_009648_5185311_5187100_+	5185098-5185348	5186103-5186353
RTS_NC_009648_5193591_5196014_+	5193498-5193748	5193498-5193748
RTS_NC_009648_5196015_5197330_+
RTS_NC_009648_5198091_5199704_+	5197990-5198240	5197990-5198240
RTS_NC_009648_5199705_5200454_+	5199655-5199905	5199655-5199905
RTS_NC_009648_5200455_5203511_+
RTS_NC_009648_5204002_5204441_+
RTS_NC_009648_5216512_5217941_+
RTS_NC_009648_5219812_5222951_+
RTS_NC_009648_5229922_5231771_+
RTS_NC_009648_5236552_5237341_+	5236541-5236791
RTS_NC_009648_5237342_5238072_+
RTS_NC_009648_5248823_5251032_+
RTS_NC_009648_5252303_5254182_+
RTS_NC_009648_5258783_5262522_+	5258652-5258902
RTS_NC_009648_5267334_5268433_+
RTS_NC_009648_5274354_5275573_+
RTS_NC_009648_5278795_5280224_+	5278664-5278914	5278664-5278914
RTS_NC_009648_5282335_5282714_+	5282189-5282439	5282189-5282439
RTS_NC_009648_5284285_5287574_+	5284064-5284314	5284064-5284314
RTS_NC_009648_5287645_5292194_+	5287544-5287794	5287544-5287794
RTS_NC_009648_5292415_5294658_+	5292344-5292594	5292344-5292594
RTS_NC_009648_5294659_5296844_+	5294654-5294904	5294654-5294904
RTS_NC_009648_5298657_5302334_+
RTS_NC_009648_5304235_5307213_+
RTS_NC_009648_5307214_5308668_+	5307074-5307324	5307074-5307324
RTS_NC_009648_5308669_5311604_+	5308664-5308914
RTS_NC_009648_5314099_5314864_+	5313922-5314172
RTS_NC_009648_5314865_5315115_+	5314736-5315115
RTS_NC_009648_5768_6557_-
RTS_NC_009648_6558_8127_-	7791-8230
RTS_NC_009648_11408_11967_-
RTS_NC_009648_12788_13287_-	13152-13402
RTS_NC_009648_19120_19589_-	19443-19792	19443-19792
RTS_NC_009648_26830_27869_-
RTS_NC_009648_28450_29519_-
RTS_NC_009648_31060_34409_-
RTS_NC_009648_50561_53045_-
RTS_NC_009648_53046_57600_-	57540-57790	57540-57790
RTS_NC_009648_58511_60930_-	60930-61180	60930-61180
RTS_NC_009648_63311_67025_-	66998-67248
RTS_NC_009648_63401_67025_-	66998-67248
RTS_NC_009648_67026_69480_-	69405-69655
RTS_NC_009648_75552_81001_-
RTS_NC_009648_85153_86462_-
RTS_NC_009648_90463_95372_-	95024-95403	95024-95403
RTS_NC_009648_123163_125132_-	125102-125352	125102-125352
RTS_NC_009648_129435_130444_-
RTS_NC_009648_132015_134394_-	134169-134458	134329-134579
RTS_NC_009648_134395_136354_-	136347-136597
RTS_NC_009648_144345_146824_-		146839-147089
RTS_NC_009648_150292_152171_-	152014-152264	152014-152264
RTS_NC_009648_152272_154912_-
RTS_NC_009648_155074_155513_-
RTS_NC_009648_157302_159721_-	159721-159971	159721-159971
RTS_NC_009648_160482_161191_-
RTS_NC_009648_164952_167101_-
RTS_NC_009648_167172_169086_-	169006-169256	169006-169256
RTS_NC_009648_169087_171051_-	170836-171086	170836-171086
RTS_NC_009648_171052_171961_-
RTS_NC_009648_199940_201699_-
RTS_NC_009648_203750_206169_-
RTS_NC_009648_210441_215440_-	215350-215600
RTS_NC_009648_239391_239920_-
RTS_NC_009648_241761_242740_-
RTS_NC_009648_242781_244635_-
RTS_NC_009648_244636_248440_-
RTS_NC_009648_255682_256691_-
RTS_NC_009648_259732_261016_-
RTS_NC_009648_261017_262122_-
RTS_NC_009648_262703_263202_-	262985-263235	262985-263235
RTS_NC_009648_264203_265182_-
RTS_NC_009648_265733_266652_-
RTS_NC_009648_270839_271758_-	271631-271881	271631-271881
RTS_NC_009648_280859_282438_-
RTS_NC_009648_284909_285738_-
RTS_NC_009648_287189_291288_-
RTS_NC_009648_295319_296108_-	295878-296128	295878-296128
RTS_NC_009648_296109_296778_-
RTS_NC_009648_306719_307763_-
RTS_NC_009648_307764_309408_-	309401-309651
RTS_NC_009648_317035_317264_-	317077-317327	317077-317327
RTS_NC_009648_317275_319814_-
RTS_NC_009648_320725_321674_-	321509-321759	321509-321759
RTS_NC_009648_324175_324554_-
RTS_NC_009648_336175_339344_-
RTS_NC_009648_356786_357958_-
RTS_NC_009648_357959_359265_-
RTS_NC_009648_363008_364287_-	364242-364492
RTS_NC_009648_368948_369837_-	369635-369885	369635-369885
RTS_NC_009648_370178_371217_-
RTS_NC_009648_373418_374487_-	374472-374722	374472-374722
RTS_NC_009648_375278_379977_-	379910-380160	379910-380160
RTS_NC_009648_387169_388208_-	388186-388436
RTS_NC_009648_396109_397598_-
RTS_NC_009648_404449_405518_-	405466-405716
RTS_NC_009648_405649_406238_-
RTS_NC_009648_410389_414613_-	414503-414753
RTS_NC_009648_416239_418418_-	418298-418548	418298-418548
RTS_NC_009648_418969_421718_-
RTS_NC_009648_429739_430178_-
RTS_NC_009648_430219_435428_-	435233-435483
RTS_NC_009648_435559_437078_-
RTS_NC_009648_437089_437738_-
RTS_NC_009648_448648_451157_-
RTS_NC_009648_459268_460297_-	460217-460467
RTS_NC_009648_460298_461207_-
RTS_NC_009648_462868_464477_-
RTS_NC_009648_464908_465977_-
RTS_NC_009648_466408_468017_-
RTS_NC_009648_482128_482872_-
RTS_NC_009648_482873_484342_-	484240-484490	484240-484490
RTS_NC_009648_484738_489587_-
RTS_NC_009648_493168_495197_-
RTS_NC_009648_504478_506327_-	506260-506510	506260-506510
RTS_NC_009648_506428_507887_-	507730-507980	507730-507980
RTS_NC_009648_509818_510307_-	510220-510470	510220-510470
RTS_NC_009648_510308_511209_-
RTS_NC_009648_511210_513923_-
RTS_NC_009648_514204_515813_-	515716-515966	515716-515966
RTS_NC_009648_517144_518376_-
RTS_NC_009648_518377_519803_-
RTS_NC_009648_524104_527128_-
RTS_NC_009648_527129_528863_-
RTS_NC_009648_530404_531533_-
RTS_NC_009648_541686_542755_-
RTS_NC_009648_553506_554455_-
RTS_NC_009648_565386_566295_-
RTS_NC_009648_566296_572095_-	572013-572263
RTS_NC_009648_574596_577645_-
RTS_NC_009648_606024_606523_-	606373-606623
RTS_NC_009648_607614_608983_-
RTS_NC_009648_615924_619098_-
RTS_NC_009648_620879_621588_-
RTS_NC_009648_621659_622728_-	622578-622828
RTS_NC_009648_624089_624558_-
RTS_NC_009648_632131_634250_-
RTS_NC_009648_650791_656360_-
RTS_NC_009648_657121_661130_-
RTS_NC_009648_672841_673370_-
RTS_NC_009648_679051_681560_-
RTS_NC_009648_686941_689840_-
RTS_NC_009648_691261_692330_-
RTS_NC_009648_701761_703790_-
RTS_NC_009648_708781_710270_-
RTS_NC_009648_711372_712801_-
RTS_NC_009648_714162_716131_-
RTS_NC_009648_723042_729121_-
RTS_NC_009648_731652_733201_-
RTS_NC_009648_734322_737151_-
RTS_NC_009648_737152_738301_-
RTS_NC_009648_741016_742052_-
RTS_NC_009648_743069_744828_-	744626-744876	744626-744876
RTS_NC_009648_745709_746182_-
RTS_NC_009648_747573_748452_-
RTS_NC_009648_748453_748782_-
RTS_NC_009648_748783_750792_-
RTS_NC_009648_750793_752742_-	752557-752807	752557-752807
RTS_NC_009648_752743_757497_-
RTS_NC_009648_757498_760422_-
RTS_NC_009648_760423_763252_-	763102-763352	763102-763352
RTS_NC_009648_763893_765652_-
RTS_NC_009648_767823_771322_-		770902-771152
RTS_NC_009648_771363_775752_-	775582-775832
RTS_NC_009648_775753_777235_-	777108-777358	777108-777358
RTS_NC_009648_778566_779425_-
RTS_NC_009648_779625_781384_-
RTS_NC_009648_781575_785619_-
RTS_NC_009648_792675_793164_-	793114-793364	793114-793364
RTS_NC_009648_793165_794057_-	793917-794167	793917-794167
RTS_NC_009648_794058_795454_-	795334-795584
RTS_NC_009648_798075_798707_-
RTS_NC_009648_798708_801444_-
RTS_NC_009648_801445_802174_-
RTS_NC_009648_807976_809795_-
RTS_NC_009648_816256_817865_-	817820-818070	817820-818070
RTS_NC_009648_841412_842421_-
RTS_NC_009648_842492_843111_-	842909-843159	842909-843159
RTS_NC_009648_844707_845661_-
RTS_NC_009648_853892_855141_-
RTS_NC_009648_855272_859583_-
RTS_NC_009648_859744_862103_-		862186-862436
RTS_NC_009648_864994_865913_-
RTS_NC_009648_870634_871673_-
RTS_NC_009648_873724_878128_-	878116-878366	878116-878366
RTS_NC_009648_881224_883223_-	883073-883323	883073-883323
RTS_NC_009648_891544_892416_-	892223-892473	892223-892473
RTS_NC_009648_892417_893783_-
RTS_NC_009648_901215_905824_-	905704-905954
RTS_NC_009648_909495_912635_-	912507-912757	912507-912757
RTS_NC_009648_913006_919025_-	918868-919118	918868-919118
RTS_NC_009648_929386_929965_-	929915-930165	929915-930165
RTS_NC_009648_930646_931295_-
RTS_NC_009648_932176_934475_-	934370-934620	934370-934620
RTS_NC_009648_934576_937025_-
RTS_NC_009648_937246_937735_-	937648-937898	937648-937898
RTS_NC_009648_937736_938975_-
RTS_NC_009648_939796_941855_-	941713-941963	941713-941963
RTS_NC_009648_946006_947075_-
RTS_NC_009648_947116_948005_-	947818-948068
RTS_NC_009648_954826_956225_-	956188-956438	956188-956438
RTS_NC_009648_956237_957156_-
RTS_NC_009648_960707_962826_-	962684-962934	962684-962934
RTS_NC_009648_969497_971106_-	970896-971146	970896-971146
RTS_NC_009648_974268_975277_-
RTS_NC_009648_978531_979450_-
RTS_NC_009648_979461_980260_-
RTS_NC_009648_981651_983770_-
RTS_NC_009648_984441_986364_-	986222-986472	986222-986472
RTS_NC_009648_986735_987204_-
RTS_NC_009648_998435_1003164_-
RTS_NC_009648_1005935_1006889_-	1006817-1007067	1006817-1007067
RTS_NC_009648_1006890_1011324_-
RTS_NC_009648_1014845_1015794_-
RTS_NC_009648_1015865_1016784_-	1016709-1016959	1016709-1016959
RTS_NC_009648_1021895_1022244_-	1022139-1022389
RTS_NC_009648_1025199_1025688_-	1025556-1025806	1025556-1025806
RTS_NC_009648_1025689_1030211_-
RTS_NC_009648_1030212_1031248_-
RTS_NC_009648_1045719_1046518_-
RTS_NC_009648_1046649_1049878_-
RTS_NC_009648_1050197_1052016_-
RTS_NC_009648_1050287_1052016_-
RTS_NC_009648_1066552_1067747_-	1067697-1067947	1067697-1067947
RTS_NC_009648_1078613_1080077_-
RTS_NC_009648_1080078_1081422_-	1081220-1081470	1081220-1081470
RTS_NC_009648_1089953_1091522_-
RTS_NC_009648_1091523_1092132_-
RTS_NC_009648_1097333_1098792_-
RTS_NC_009648_1107863_1109142_-	1109045-1109295	1109045-1109295
RTS_NC_009648_1117013_1119582_-	1119530-1119780
RTS_NC_009648_1120292_1121449_-
RTS_NC_009648_1121450_1122452_-
RTS_NC_009648_1123183_1125962_-	1125782-1126032	1125782-1126032
RTS_NC_009648_1127863_1128482_-	1128452-1128702	1128452-1128702
RTS_NC_009648_1150713_1151247_-	1151085-1151335	1151085-1151335
RTS_NC_009648_1151248_1152352_-
RTS_NC_009648_1154163_1154542_-
RTS_NC_009648_1154613_1154907_-
RTS_NC_009648_1154908_1155292_-
RTS_NC_009648_1163744_1165023_-
RTS_NC_009648_1165904_1168833_-
RTS_NC_009648_1169084_1170513_-	1170498-1170748	1170498-1170748
RTS_NC_009648_1173884_1174113_-
RTS_NC_009648_1174424_1176063_-	1175891-1176141
RTS_NC_009648_1177366_1178285_-	1178248-1178498	1178248-1178498
RTS_NC_009648_1186426_1191275_-
RTS_NC_009648_1193686_1194965_-	1194770-1195020
RTS_NC_009648_1200617_1200956_-
RTS_NC_009648_1200957_1201896_-
RTS_NC_009648_1203437_1203896_-
RTS_NC_009648_1203897_1205227_-
RTS_NC_009648_1205688_1205797_-	1205707-1205957	1205707-1205957
RTS_NC_009648_1210339_1211739_-	1211627-1211877	1211627-1211877
RTS_NC_009648_1215950_1216539_-	1216427-1216677	1216427-1216677
RTS_NC_009648_1217990_1218939_-
RTS_NC_009648_1220090_1220319_-
RTS_NC_009648_1220360_1221519_-
RTS_NC_009648_1221620_1221939_-	1221804-1222054
RTS_NC_009648_1222130_1223589_-
RTS_NC_009648_1223660_1224249_-
RTS_NC_009648_1231940_1235799_-	1235679-1235929
RTS_NC_009648_1236860_1237509_-
RTS_NC_009648_1256623_1258922_-
RTS_NC_009648_1259023_1259732_-	1259710-1259960	1259710-1259960
RTS_NC_009648_1260313_1264982_-	1264862-1265112
RTS_NC_009648_1270513_1271580_-	1271477-1271727	1271477-1271727
RTS_NC_009648_1271581_1272482_-
RTS_NC_009648_1284013_1287962_-
RTS_NC_009648_1289444_1290578_-	1290453-1290703	1290453-1290703
RTS_NC_009648_1290579_1292949_-	1292811-1293061	1292811-1293061
RTS_NC_009648_1294130_1298739_-	1298679-1298929	1298679-1298929
RTS_NC_009648_1300315_1301324_-	1301182-1301432
RTS_NC_009648_1312271_1313880_-
RTS_NC_009648_1314761_1318110_-	1318095-1318345
RTS_NC_009648_1321903_1323577_-	1323421-1323671	1323421-1323671
RTS_NC_009648_1323996_1324915_-
RTS_NC_009648_1327716_1328905_-
RTS_NC_009648_1330236_1330705_-
RTS_NC_009648_1334436_1335565_-	1335498-1335748	1335498-1335748
RTS_NC_009648_1339026_1339885_-
RTS_NC_009648_1340406_1344055_-	1343995-1344245	1343995-1344245
RTS_NC_009648_1345776_1348265_-	1348145-1348395
RTS_NC_009648_1349146_1349555_-
RTS_NC_009648_1351103_1352802_-
RTS_NC_009648_1352903_1354962_-
RTS_NC_009648_1355903_1357032_-	1356995-1357245	1356995-1357245
RTS_NC_009648_1361213_1363362_-
RTS_NC_009648_1370903_1371762_-
RTS_NC_009648_1379063_1380070_-
RTS_NC_009648_1380071_1381032_-
RTS_NC_009648_1387163_1389492_-	1389455-1389705	1389455-1389705
RTS_NC_009648_1389923_1392070_-
RTS_NC_009648_1392071_1393782_-	1393752-1394002	1393752-1394002
RTS_NC_009648_1394393_1395012_-
RTS_NC_009648_1397333_1399242_-	1399242-1399492	1399242-1399492
RTS_NC_009648_1399913_1403322_-
RTS_NC_009648_1404533_1405632_-
RTS_NC_009648_1406093_1412922_-
RTS_NC_009648_1416953_1417195_-
RTS_NC_009648_1417196_1419422_-	1419335-1419585	1419335-1419585
RTS_NC_009648_1419423_1419642_-
RTS_NC_009648_1420343_1422222_-
RTS_NC_009648_1423343_1423662_-		1423670-1423920
RTS_NC_009648_1431473_1432122_-
RTS_NC_009648_1435943_1436382_-
RTS_NC_009648_1436489_1437528_-
RTS_NC_009648_1437659_1440888_-
RTS_NC_009648_1440959_1441999_-
RTS_NC_009648_1444230_1449679_-	1449507-1449757
RTS_NC_009648_1451550_1454089_-	1453909-1454159	1453909-1454159
RTS_NC_009648_1456320_1457749_-
RTS_NC_009648_1462080_1463089_-
RTS_NC_009648_1467330_1467889_-
RTS_NC_009648_1468830_1469719_-	1469659-1469909	1469659-1469909
RTS_NC_009648_1471050_1471999_-	1471887-1472137	1471887-1472137
RTS_NC_009648_1473150_1474099_-
RTS_NC_009648_1473450_1474099_-
RTS_NC_009648_1478530_1479649_-	1479619-1479869	1479619-1479869
RTS_NC_009648_1482240_1482949_-		1482979-1483229
RTS_NC_009648_1511833_1512842_-
RTS_NC_009648_1516633_1517642_-
RTS_NC_009648_1518253_1519142_-
RTS_NC_009648_1520113_1521482_-
RTS_NC_009648_1522333_1523312_-
RTS_NC_009648_1525183_1525772_-
RTS_NC_009648_1530583_1533422_-
RTS_NC_009648_1536193_1538522_-
RTS_NC_009648_1541683_1543507_-	1543352-1543602	1543352-1543602
RTS_NC_009648_1543508_1551092_-
RTS_NC_009648_1551493_1552057_-
RTS_NC_009648_1552058_1553162_-
RTS_NC_009648_1563614_1564023_-
RTS_NC_009648_1565984_1566663_-
RTS_NC_009648_1567754_1568193_-
RTS_NC_009648_1568864_1569383_-	1569348-1569598	1569348-1569598
RTS_NC_009648_1569384_1569693_-		1569348-1569598
RTS_NC_009648_1597365_1600060_-	1599913-1600163	1599913-1600163
RTS_NC_009648_1600061_1601110_-	1601045-1601295
RTS_NC_009648_1601566_1602335_-		1601930-1602180
RTS_NC_009648_1602436_1603465_-
RTS_NC_009648_1603966_1607555_-
RTS_NC_009648_1607986_1609600_-		1609640-1609890
RTS_NC_009648_1609601_1610405_-
RTS_NC_009648_1618006_1619915_-
RTS_NC_009648_1645036_1645835_-
RTS_NC_009648_1649807_1655411_-
RTS_NC_009648_1655412_1656186_-
RTS_NC_009648_1657397_1658736_-	1658714-1658964	1658714-1658964
RTS_NC_009648_1666518_1668337_-
RTS_NC_009648_1671108_1672392_-	1672260-1672510	1672260-1672510
RTS_NC_009648_1672393_1672987_-
RTS_NC_009648_1673118_1675291_-	1675121-1675371	1675121-1675371
RTS_NC_009648_1675292_1676171_-
RTS_NC_009648_1681312_1684331_-
RTS_NC_009648_1687822_1690271_-
RTS_NC_009648_1691032_1691866_-
RTS_NC_009648_1691867_1693486_-
RTS_NC_009648_1693487_1694381_-
RTS_NC_009648_1694512_1695611_-	1695581-1695831
RTS_NC_009648_1699372_1700381_-	1700261-1700511	1700261-1700511
RTS_NC_009648_1700452_1701211_-		1701229-1701479
RTS_NC_009648_1701212_1701971_-	1701851-1702101	1701851-1702101
RTS_NC_009648_1703993_1706862_-
RTS_NC_009648_1708133_1709532_-
RTS_NC_009648_1717853_1719582_-
RTS_NC_009648_1725503_1727862_-
RTS_NC_009648_1731477_1733217_-	1733010-1733260
RTS_NC_009648_1734583_1736222_-
RTS_NC_009648_1741963_1743032_-	1743010-1743260	1743010-1743260
RTS_NC_009648_1744033_1745282_-
RTS_NC_009648_1746043_1746512_-
RTS_NC_009648_1746613_1749752_-	1749707-1749957
RTS_NC_009648_1754863_1755300_-
RTS_NC_009648_1755301_1759322_-
RTS_NC_009648_1759723_1761182_-
RTS_NC_009648_1765393_1766032_-
RTS_NC_009648_1766033_1767002_-	1766927-1767177	1766927-1767177
RTS_NC_009648_1769143_1769582_-
RTS_NC_009648_1770253_1771172_-	1771037-1771287	1771037-1771287
RTS_NC_009648_1783388_1785087_-	1784945-1785195	1784945-1785195
RTS_NC_009648_1793176_1794025_-
RTS_NC_009648_1794026_1794515_-
RTS_NC_009648_1801936_1803513_-	1803433-1803683	1803433-1803683
RTS_NC_009648_1804846_1805343_-
RTS_NC_009648_1805344_1805945_-
RTS_NC_009648_1806916_1808165_-
RTS_NC_009648_1809166_1810475_-
RTS_NC_009648_1810966_1811915_-
RTS_NC_009648_1822006_1824755_-
RTS_NC_009648_1824856_1825325_-
RTS_NC_009648_1826296_1827250_-
RTS_NC_009648_1827251_1827545_-
RTS_NC_009648_1828576_1832075_-
RTS_NC_009648_1833736_1834745_-
RTS_NC_009648_1844626_1846025_-
RTS_NC_009648_1851827_1852896_-
RTS_NC_009648_1853147_1853436_-	1853376-1853626	1853376-1853626
RTS_NC_009648_1855367_1856376_-
RTS_NC_009648_1856447_1856676_-
RTS_NC_009648_1857767_1859226_-
RTS_NC_009648_1859897_1861446_-
RTS_NC_009648_1865567_1865826_-
RTS_NC_009648_1865987_1869396_-
RTS_NC_009648_1886057_1887036_-
RTS_NC_009648_1893407_1894296_-
RTS_NC_009648_1896227_1898616_-
RTS_NC_009648_1899677_1900181_-
RTS_NC_009648_1900182_1905036_-
RTS_NC_009648_1906847_1907466_-	1907406-1907656	1907406-1907656
RTS_NC_009648_1908617_1910346_-
RTS_NC_009648_1910867_1912296_-
RTS_NC_009648_1919208_1919742_-
RTS_NC_009648_1919743_1920037_-
RTS_NC_009648_1920828_1922047_-
RTS_NC_009648_1923138_1924027_-	1923997-1924247
RTS_NC_009648_1931847_1932796_-
RTS_NC_009648_1933707_1935046_-		1935069-1935319
RTS_NC_009648_1940547_1941194_-	1941181-1941431	1941181-1941431
RTS_NC_009648_1941195_1942246_-
RTS_NC_009648_1944627_1946776_-
RTS_NC_009648_1948887_1949836_-
RTS_NC_009648_1953597_1955236_-
RTS_NC_009648_1962627_1963996_-
RTS_NC_009648_1964727_1965201_-	1965181-1965431	1965181-1965431
RTS_NC_009648_1965202_1965496_-		1965181-1965431
RTS_NC_009648_1966467_1967226_-
RTS_NC_009648_1967572_1968616_-
RTS_NC_009648_1969107_1972006_-
RTS_NC_009648_1974987_1976123_-
RTS_NC_009648_1976124_1977040_-	1976825-1977075	1976825-1977075
RTS_NC_009648_1977041_1979553_-
RTS_NC_009648_1979554_1980260_-	1980193-1980443	1980193-1980443
RTS_NC_009648_1993021_1997540_-
RTS_NC_009648_2004391_2005160_-
RTS_NC_009648_2007331_2008430_-
RTS_NC_009648_2011411_2013890_-	2013815-2014065
RTS_NC_009648_2016091_2019680_-
RTS_NC_009648_2019781_2020910_-	2020783-2021033	2020783-2021033
RTS_NC_009648_2020981_2021900_-	2021840-2022090
RTS_NC_009648_2022391_2023760_-
RTS_NC_009648_2023831_2024960_-
RTS_NC_009648_2028991_2029340_-	2029295-2029545
RTS_NC_009648_2032591_2033510_-
RTS_NC_009648_2041441_2042060_-	2042015-2042265
RTS_NC_009648_2050561_2051930_-
RTS_NC_009648_2064541_2064925_-
RTS_NC_009648_2064926_2066060_-
RTS_NC_009648_2067031_2068550_-
RTS_NC_009648_2077261_2078870_-
RTS_NC_009648_2083081_2084015_-
RTS_NC_009648_2089370_2089749_-
RTS_NC_009648_2089820_2090109_-
RTS_NC_009648_2101730_2102109_-	2101959-2102209	2101959-2102209
RTS_NC_009648_2102240_2103429_-	2103422-2103672
RTS_NC_009648_2107670_2107989_-	2107944-2108194
RTS_NC_009648_2108690_2110959_-	2110869-2111119
RTS_NC_009648_2111930_2113959_-	2113944-2114194	2113944-2114194
RTS_NC_009648_2115470_2116419_-
RTS_NC_009648_2116430_2117259_-
RTS_NC_009648_2118110_2120619_-
RTS_NC_009648_2122100_2123759_-	2123657-2123907
RTS_NC_009648_2123760_2125299_-
RTS_NC_009648_2129060_2132022_-
RTS_NC_009648_2133293_2134030_-
RTS_NC_009648_2134031_2134242_-
RTS_NC_009648_2135303_2136040_-	2135922-2136172	2135922-2136172
RTS_NC_009648_2136041_2137212_-
RTS_NC_009648_2138753_2141292_-
RTS_NC_009648_2142623_2144322_-
RTS_NC_009648_2151113_2152572_-
RTS_NC_009648_2152643_2153222_-	2153067-2153317	2153067-2153317
RTS_NC_009648_2153223_2154042_-	2154035-2154285	2154035-2154285
RTS_NC_009648_2154083_2154732_-
RTS_NC_009648_2157113_2158392_-
RTS_NC_009648_2170373_2171202_-
RTS_NC_009648_2171217_2173521_-
RTS_NC_009648_2173522_2174926_-
RTS_NC_009648_2177247_2177901_-		2177589-2177839
RTS_NC_009648_2180787_2182817_-	2182690-2182940	2182690-2182940
RTS_NC_009648_2185978_2186447_-	2186335-2186585	2186335-2186585
RTS_NC_009648_2189132_2190351_-		2190396-2190646
RTS_NC_009648_2191562_2192811_-
RTS_NC_009648_2195472_2196241_-	2196196-2196446	2196196-2196446
RTS_NC_009648_2198352_2199031_-		2199189-2199439
RTS_NC_009648_2200902_2201944_-
RTS_NC_009648_2202915_2203924_-
RTS_NC_009648_2207626_2208505_-		2208245-2208495
RTS_NC_009648_2208506_2210105_-
RTS_NC_009648_2221606_2223995_-
RTS_NC_009648_2227516_2228585_-
RTS_NC_009648_2228806_2229785_-
RTS_NC_009648_2239306_2241636_-
RTS_NC_009648_2241737_2243406_-	2243241-2243491	2243241-2243491
RTS_NC_009648_2245307_2246316_-	2246271-2246521	2246271-2246521
RTS_NC_009648_2253470_2254449_-
RTS_NC_009648_2258660_2260745_-
RTS_NC_009648_2260746_2262735_-
RTS_NC_009648_2268875_2269919_-
RTS_NC_009648_2269920_2270394_-
RTS_NC_009648_2270825_2271224_-	2271152-2271402	2271152-2271402
RTS_NC_009648_2271225_2272019_-	2271984-2272234	2271984-2272234
RTS_NC_009648_2272020_2272224_-	2271984-2272234	2271984-2272234
RTS_NC_009648_2272505_2284254_-	2284127-2284377
RTS_NC_009648_2292335_2293854_-
RTS_NC_009648_2298125_2306274_-
RTS_NC_009648_2314865_2315934_-
RTS_NC_009648_2329445_2332194_-
RTS_NC_009648_2335715_2336424_-
RTS_NC_009648_2338867_2340031_-	2339839-2340089	2339839-2340089
RTS_NC_009648_2340032_2345546_-	2345411-2345661
RTS_NC_009648_2345887_2346207_-		2346320-2346570
RTS_NC_009648_2352038_2352687_-
RTS_NC_009648_2357678_2360552_-	2360352-2360602	2360352-2360602
RTS_NC_009648_2360553_2361207_-
RTS_NC_009648_2362058_2362292_-	2362167-2362417	2362167-2362417
RTS_NC_009648_2362293_2366069_-	2366054-2366304
RTS_NC_009648_2367700_2370149_-
RTS_NC_009648_2372806_2374165_-
RTS_NC_009648_2374166_2376395_-
RTS_NC_009648_2377306_2378315_-
RTS_NC_009648_2382709_2382983_-
RTS_NC_009648_2382984_2386617_-	2386602-2386852
RTS_NC_009648_2386628_2386877_-
RTS_NC_009648_2386878_2387987_-
RTS_NC_009648_2387988_2390127_-
RTS_NC_009648_2390318_2390757_-	2390551-2390801	2390551-2390801
RTS_NC_009648_2390843_2391762_-	2391687-2391937	2391687-2391937
RTS_NC_009648_2393993_2395064_-
RTS_NC_009648_2397239_2397558_-
RTS_NC_009648_2399549_2400438_-
RTS_NC_009648_2400449_2406633_-
RTS_NC_009648_2406764_2407473_-
RTS_NC_009648_2410724_2411373_-
RTS_NC_009648_2412404_2413313_-
RTS_NC_009648_2413314_2415908_-	2415776-2416026	2415776-2416026
RTS_NC_009648_2418084_2418633_-	2418468-2418718	2418468-2418718
RTS_NC_009648_2431008_2432232_-
RTS_NC_009648_2444453_2445642_-	2445590-2445840
RTS_NC_009648_2447003_2448955_-
RTS_NC_009648_2448956_2452392_-	2452363-2452613	2452363-2452613
RTS_NC_009648_2456935_2458634_-	2458559-2458809
RTS_NC_009648_2460685_2461994_-
RTS_NC_009648_2474545_2475814_-
RTS_NC_009648_2475815_2477719_-
RTS_NC_009648_2477720_2478154_-	2478134-2478384
RTS_NC_009648_2478155_2479874_-
RTS_NC_009648_2480665_2482024_-
RTS_NC_009648_2482025_2483384_-
RTS_NC_009648_2483395_2484739_-
RTS_NC_009648_2484740_2488394_-
RTS_NC_009648_2498785_2499764_-
RTS_NC_009648_2500315_2502194_-	2502089-2502339	2502089-2502339
RTS_NC_009648_2518377_2522656_-
RTS_NC_009648_2526987_2527816_-	2527576-2527826	2527576-2527826
RTS_NC_009648_2530497_2533006_-
RTS_NC_009648_2534907_2535646_-	2535459-2535709	2535459-2535709
RTS_NC_009648_2538537_2540146_-
RTS_NC_009648_2542077_2543391_-
RTS_NC_009648_2543392_2548577_-
RTS_NC_009648_2548888_2549237_-
RTS_NC_009648_2554468_2556317_-	2556212-2556462
RTS_NC_009648_2560654_2561603_-
RTS_NC_009648_2563564_2564153_-	2563973-2564223	2563973-2564223
RTS_NC_009648_2564524_2564743_-
RTS_NC_009648_2564744_2566313_-	2566201-2566451
RTS_NC_009648_2567884_2568733_-
RTS_NC_009648_2568734_2572403_-	2572283-2572533
RTS_NC_009648_2578384_2579243_-
RTS_NC_009648_2581025_2582874_-
RTS_NC_009648_2583605_2587284_-	2587134-2587384	2587134-2587384
RTS_NC_009648_2588615_2589464_-
RTS_NC_009648_2589465_2591214_-
RTS_NC_009648_2591285_2593184_-	2593037-2593287	2593037-2593287
RTS_NC_009648_2595665_2596674_-
RTS_NC_009648_2596745_2599074_-	2598924-2599174	2598924-2599174
RTS_NC_009648_2600514_2606216_-
RTS_NC_009648_2609888_2610107_-
RTS_NC_009648_2610108_2611347_-
RTS_NC_009648_2613338_2616088_-
RTS_NC_009648_2616759_2619118_-	2619081-2619331	2619081-2619331
RTS_NC_009648_2627869_2628608_-
RTS_NC_009648_2631142_2633416_-
RTS_NC_009648_2633417_2633956_-
RTS_NC_009648_2633957_2636591_-
RTS_NC_009648_2637262_2638061_-	2637964-2638214	2637964-2638214
RTS_NC_009648_2638342_2641751_-	2641699-2641949
RTS_NC_009648_2643292_2643851_-	2643814-2644064	2643814-2644064
RTS_NC_009648_2644642_2645081_-
RTS_NC_009648_2645572_2648386_-	2648306-2648556	2648306-2648556
RTS_NC_009648_2648387_2652491_-
RTS_NC_009648_2654363_2654532_-	2654487-2654737	2654487-2654737
RTS_NC_009648_2656613_2657957_-	2657877-2658127	2657877-2658127
RTS_NC_009648_2657958_2660082_-
RTS_NC_009648_2660543_2662362_-
RTS_NC_009648_2665343_2667132_-
RTS_NC_009648_2669303_2669412_-	2669217-2669467	2669217-2669467
RTS_NC_009648_2672543_2673197_-
RTS_NC_009648_2673198_2673672_-	2673635-2673885
RTS_NC_009648_2673743_2674722_-
RTS_NC_009648_2676383_2677152_-
RTS_NC_009648_2677283_2679542_-
RTS_NC_009648_2679543_2679762_-	2679642-2679892	2679642-2679892
RTS_NC_009648_2682053_2684352_-
RTS_NC_009648_2685580_2687899_-	2687767-2688017
RTS_NC_009648_2687900_2689949_-	2689867-2690117	2689867-2690117
RTS_NC_009648_2690110_2691329_-
RTS_NC_009648_2693110_2695289_-	2695192-2695442
RTS_NC_009648_2695931_2697540_-	2697503-2697753
RTS_NC_009648_2698451_2699400_-
RTS_NC_009648_2708051_2711525_-
RTS_NC_009648_2711526_2714441_-
RTS_NC_009648_2714442_2715370_-
RTS_NC_009648_2715371_2719590_-	2719508-2719758
RTS_NC_009648_2721821_2723338_-
RTS_NC_009648_2723339_2726675_-
RTS_NC_009648_2726676_2728475_-	2728328-2728578	2728328-2728578
RTS_NC_009648_2728476_2730327_-
RTS_NC_009648_2730328_2731182_-
RTS_NC_009648_2731183_2732443_-
RTS_NC_009648_2732444_2733208_-
RTS_NC_009648_2733209_2735128_-
RTS_NC_009648_2735129_2737454_-
RTS_NC_009648_2737455_2738249_-	2738042-2738292	2738042-2738292
RTS_NC_009648_2738250_2738804_-
RTS_NC_009648_2738805_2739809_-
RTS_NC_009648_2739810_2741146_-
RTS_NC_009648_2741147_2742706_-
RTS_NC_009648_2742707_2743861_-	2743789-2744039	2743789-2744039
RTS_NC_009648_2743862_2746111_-
RTS_NC_009648_2746112_2747401_-
RTS_NC_009648_2747402_2748851_-	2748791-2749041
RTS_NC_009648_2751412_2754671_-
RTS_NC_009648_2761282_2762621_-
RTS_NC_009648_2776732_2778701_-
RTS_NC_009648_2789722_2791061_-
RTS_NC_009648_2794372_2796009_-	2795861-2796111	2795861-2796111
RTS_NC_009648_2796010_2797171_-	2796956-2797206	2796956-2797206
RTS_NC_009648_2797172_2797876_-
RTS_NC_009648_2797877_2799371_-
RTS_NC_009648_2802502_2803601_-
RTS_NC_009648_2804362_2805551_-
RTS_NC_009648_2807812_2810881_-
RTS_NC_009648_2810882_2814821_-	2814679-2814929	2814679-2814929
RTS_NC_009648_2814892_2817282_-	2817267-2817517	2817267-2817517
RTS_NC_009648_2819903_2822622_-
RTS_NC_009648_2822663_2823342_-	2823192-2823442
RTS_NC_009648_2823953_2825532_-
RTS_NC_009648_2825603_2829042_-
RTS_NC_009648_2831803_2832872_-
RTS_NC_009648_2836363_2840252_-
RTS_NC_009648_2841493_2843612_-
RTS_NC_009648_2844463_2846762_-
RTS_NC_009648_2846863_2848732_-	2848540-2848790	2848540-2848790
RTS_NC_009648_2848733_2849672_-	2849620-2849870	2849620-2849870
RTS_NC_009648_2851933_2855762_-
RTS_NC_009648_2857063_2857502_-
RTS_NC_009648_2858233_2859542_-
RTS_NC_009648_2870954_2871766_-	2871723-2871973	2871723-2871973
RTS_NC_009648_2871767_2873973_-
RTS_NC_009648_2876234_2877183_-
RTS_NC_009648_2878544_2879223_-
RTS_NC_009648_2879924_2881203_-
RTS_NC_009648_2885414_2887143_-
RTS_NC_009648_2888324_2893613_-
RTS_NC_009648_2893614_2896023_-
RTS_NC_009648_2900024_2903018_-
RTS_NC_009648_2903019_2905683_-	2905488-2905738	2905488-2905738
RTS_NC_009648_2922225_2924537_-
RTS_NC_009648_2924538_2933094_-
RTS_NC_009648_2933095_2933614_-	2933442-2933692	2933442-2933692
RTS_NC_009648_2934556_2949625_-	2949590-2949840	2949590-2949840
RTS_NC_009648_2950186_2951555_-	2951525-2951775	2951525-2951775
RTS_NC_009648_2953876_2957755_-
RTS_NC_009648_2961556_2963465_-	2963465-2963715	2963465-2963715
RTS_NC_009648_2966146_2970468_-
RTS_NC_009648_2970469_2973190_-
RTS_NC_009648_2973191_2976708_-	2976590-2976840	2976590-2976840
RTS_NC_009648_2976709_2980505_-
RTS_NC_009648_2981656_2982925_-
RTS_NC_009648_2982926_2984315_-	2984285-2984535	2984285-2984535
RTS_NC_009648_2986366_2991067_-
RTS_NC_009648_2991528_2992317_-	2992305-2992555	2992305-2992555
RTS_NC_009648_2992318_2995957_-
RTS_NC_009648_2996058_2996407_-		2996422-2996672
RTS_NC_009648_2998098_2999047_-	2998882-2999132	2998882-2999132
RTS_NC_009648_3002238_3003187_-
RTS_NC_009648_3005298_3006817_-	3006675-3006925	3006675-3006925
RTS_NC_009648_3009380_3010599_-	3010569-3010819	3010569-3010819
RTS_NC_009648_3011780_3013719_-	3013674-3013924	3013674-3013924
RTS_NC_009648_3015350_3016839_-	3016712-3016962	3016712-3016962
RTS_NC_009648_3020572_3020801_-
RTS_NC_009648_3021802_3023291_-	3023171-3023421	3023171-3023421
RTS_NC_009648_3023902_3024911_-
RTS_NC_009648_3025852_3029381_-	3029134-3029384	3029134-3029384
RTS_NC_009648_3034462_3035621_-
RTS_NC_009648_3037402_3042371_-
RTS_NC_009648_3042892_3043981_-
RTS_NC_009648_3043982_3045551_-	3045514-3045764	3045514-3045764
RTS_NC_009648_3049042_3052121_-
RTS_NC_009648_3062572_3065051_-	3064886-3065136	3064886-3065136
RTS_NC_009648_3069142_3071951_-
RTS_NC_009648_3077632_3081331_-
RTS_NC_009648_3081332_3082096_-
RTS_NC_009648_3082097_3084151_-
RTS_NC_009648_3084152_3084461_-	3084289-3084539	3084289-3084539
RTS_NC_009648_3085552_3086681_-	3086636-3086886	3086636-3086886
RTS_NC_009648_3089722_3090459_-
RTS_NC_009648_3090460_3095171_-
RTS_NC_009648_3103342_3104651_-
RTS_NC_009648_3109342_3111301_-
RTS_NC_009648_3111302_3112541_-	3112466-3112716	3112466-3112716
RTS_NC_009648_3116632_3117851_-
RTS_NC_009648_3118042_3119859_-
RTS_NC_009648_3119860_3125094_-	3125051-3125301
RTS_NC_009648_3125095_3126511_-
RTS_NC_009648_3126512_3127141_-
RTS_NC_009648_3127142_3134741_-	3134689-3134939
RTS_NC_009648_3137332_3140281_-
RTS_NC_009648_3140282_3142989_-
RTS_NC_009648_3142990_3145516_-
RTS_NC_009648_3145517_3146471_-	3146464-3146714
RTS_NC_009648_3148222_3150431_-
RTS_NC_009648_3151312_3153761_-
RTS_NC_009648_3154912_3158201_-
RTS_NC_009648_3160012_3161351_-
RTS_NC_009648_3162712_3167021_-
RTS_NC_009648_3167302_3171311_-
RTS_NC_009648_3172942_3174311_-
RTS_NC_009648_3175372_3179176_-	3178954-3179204
RTS_NC_009648_3179177_3182161_-
RTS_NC_009648_3182162_3184576_-
RTS_NC_009648_3184577_3185321_-	3185089-3185339	3185089-3185339
RTS_NC_009648_3186892_3187781_-	3187729-3187979
RTS_NC_009648_3189232_3189701_-	3189656-3189906	3189656-3189906
RTS_NC_009648_3190672_3191953_-
RTS_NC_009648_3197724_3199063_-	3198943-3199193	3198943-3199193
RTS_NC_009648_3199374_3200643_-
RTS_NC_009648_3200644_3202177_-
RTS_NC_009648_3202178_3203335_-
RTS_NC_009648_3203336_3204625_-
RTS_NC_009648_3204841_3207495_-	3207460-3207710	3207460-3207710
RTS_NC_009648_3207496_3209545_-	3209305-3209555	3209305-3209555
RTS_NC_009648_3211956_3215365_-		3215410-3215660
RTS_NC_009648_3219276_3219775_-
RTS_NC_009648_3219846_3222075_-	3221875-3222125	3221875-3222125
RTS_NC_009648_3222076_3223795_-		3223540-3223790
RTS_NC_009648_3225876_3226525_-	3226443-3226693	3226443-3226693
RTS_NC_009648_3229686_3230545_-	3230403-3230653	3230403-3230653
RTS_NC_009648_3240323_3242012_-
RTS_NC_009648_3242013_3242922_-
RTS_NC_009648_3246023_3249942_-
RTS_NC_009648_3253104_3254133_-	3253963-3254213	3253963-3254213
RTS_NC_009648_3254134_3256578_-	3256513-3256763	3256513-3256763
RTS_NC_009648_3256914_3257553_-	3257398-3257648	3257398-3257648
RTS_NC_009648_3257554_3259003_-		3257398-3257648
RTS_NC_009648_3259074_3260328_-
RTS_NC_009648_3260329_3261463_-
RTS_NC_009648_3262104_3262603_-	3262558-3262808	3262558-3262808
RTS_NC_009648_3267324_3267843_-
RTS_NC_009648_3267844_3269143_-
RTS_NC_009648_3277524_3278833_-
RTS_NC_009648_3293880_3295099_-
RTS_NC_009648_3296220_3297649_-	3297499-3297749	3297499-3297749
RTS_NC_009648_3297960_3298459_-
RTS_NC_009648_3299610_3300109_-	3300079-3300329	3300079-3300329
RTS_NC_009648_3300600_3302089_-
RTS_NC_009648_3316590_3317904_-
RTS_NC_009648_3317905_3321289_-	3321274-3321524	3321274-3321524
RTS_NC_009648_3321420_3322059_-	3321874-3322124
RTS_NC_009648_3322060_3322489_-
RTS_NC_009648_3322680_3326075_-
RTS_NC_009648_3326076_3327852_-
RTS_NC_009648_3327853_3328370_-	3328252-3328502	3328252-3328502
RTS_NC_009648_3328371_3331072_-
RTS_NC_009648_3331296_3332425_-	3332365-3332615	3332365-3332615
RTS_NC_009648_3337656_3339235_-
RTS_NC_009648_3341946_3343195_-
RTS_NC_009648_3345996_3347035_-
RTS_NC_009648_3350616_3354955_-
RTS_NC_009648_3364566_3366265_-
RTS_NC_009648_3369787_3371276_-
RTS_NC_009648_3382807_3383666_-
RTS_NC_009648_3394177_3394556_-	3394369-3394619	3394369-3394619
RTS_NC_009648_3397480_3398519_-
RTS_NC_009648_3400210_3401809_-
RTS_NC_009648_3401810_3404457_-
RTS_NC_009648_3404458_3406489_-
RTS_NC_009648_3406490_3411509_-
RTS_NC_009648_3412390_3417239_-
RTS_NC_009648_3417865_3418684_-	3418620-3418870	3418620-3418870
RTS_NC_009648_3420208_3423412_-	3423167-3423417	3423167-3423417
RTS_NC_009648_3423413_3428177_-
RTS_NC_009648_3431068_3436397_-
RTS_NC_009648_3436738_3438437_-
RTS_NC_009648_3438958_3439637_-	3439532-3439782
RTS_NC_009648_3467270_3469779_-	3469682-3469932	3469682-3469932
RTS_NC_009648_3470030_3470319_-
RTS_NC_009648_3472100_3474189_-		3474326-3474576
RTS_NC_009648_3496828_3515539_-
RTS_NC_009648_3531814_3535163_-
RTS_NC_009648_3536794_3556013_-	3555931-3556181
RTS_NC_009648_3559506_3563005_-
RTS_NC_009648_3559716_3563005_-
RTS_NC_009648_3564546_3568735_-	3568645-3568895	3568645-3568895
RTS_NC_009648_3569706_3573295_-
RTS_NC_009648_3583567_3585176_-
RTS_NC_009648_3585277_3586166_-
RTS_NC_009648_3587809_3591189_-
RTS_NC_009648_3596395_3602174_-
RTS_NC_009648_3604286_3605595_-	3605430-3605680	3605430-3605680
RTS_NC_009648_3616649_3617448_-
RTS_NC_009648_3622379_3622848_-	3622616-3622866	3622616-3622866
RTS_NC_009648_3622979_3624678_-
RTS_NC_009648_3624989_3625518_-
RTS_NC_009648_3628109_3629178_-
RTS_NC_009648_3632399_3633378_-
RTS_NC_009648_3635009_3635213_-	3635013-3635263
RTS_NC_009648_3635214_3635928_-
RTS_NC_009648_3636959_3639728_-
RTS_NC_009648_3639729_3643158_-
RTS_NC_009648_3643499_3644538_-
RTS_NC_009648_3645659_3646793_-	3646713-3646963
RTS_NC_009648_3654299_3659868_-
RTS_NC_009648_3660179_3664518_-
RTS_NC_009648_3665309_3667278_-
RTS_NC_009648_3667499_3668178_-		3668238-3668488
RTS_NC_009648_3669239_3671911_-
RTS_NC_009648_3671912_3674386_-
RTS_NC_009648_3674387_3675498_-	3675356-3675606	3675356-3675606
RTS_NC_009648_3675724_3677878_-	3677813-3678063	3677813-3678063
RTS_NC_009648_3690004_3693293_-
RTS_NC_009648_3695014_3696145_-	3696050-3696300
RTS_NC_009648_3696146_3698747_-	3698702-3698952	3698020-3698270
RTS_NC_009648_3706138_3707147_-	3707035-3707285	3707035-3707285
RTS_NC_009648_3711628_3712642_-
RTS_NC_009648_3712643_3713467_-
RTS_NC_009648_3717538_3720051_-
RTS_NC_009648_3730095_3732244_-
RTS_NC_009648_3736155_3736959_-
RTS_NC_009648_3736960_3737554_-
RTS_NC_009648_3738645_3742354_-
RTS_NC_009648_3744015_3745794_-
RTS_NC_009648_3745795_3750544_-
RTS_NC_009648_3752085_3753544_-
RTS_NC_009648_3755805_3758687_-
RTS_NC_009648_3758688_3760314_-
RTS_NC_009648_3760315_3760809_-
RTS_NC_009648_3760810_3763412_-
RTS_NC_009648_3763413_3764974_-
RTS_NC_009648_3768195_3772644_-	3772474-3772724	3772474-3772724
RTS_NC_009648_3776325_3777154_-	3777109-3777359	3777109-3777359
RTS_NC_009648_3778125_3779074_-
RTS_NC_009648_3779865_3785614_-
RTS_NC_009648_3787695_3788761_-
RTS_NC_009648_3788762_3789121_-	3789011-3789261	3789011-3789261
RTS_NC_009648_3796914_3798013_-
RTS_NC_009648_3802434_3802993_-
RTS_NC_009648_3803514_3811301_-
RTS_NC_009648_3811302_3812877_-
RTS_NC_009648_3812878_3817167_-
RTS_NC_009648_3817168_3817942_-	3817755-3818005
RTS_NC_009648_3826923_3827397_-
RTS_NC_009648_3827398_3828957_-
RTS_NC_009648_3828958_3829162_-
RTS_NC_009648_3841413_3842122_-
RTS_NC_009648_3851433_3854842_-
RTS_NC_009648_3860343_3861382_-
RTS_NC_009648_3863553_3864862_-
RTS_NC_009648_3874267_3876416_-
RTS_NC_009648_3882517_3885026_-	3884831-3885081	3884831-3885081
RTS_NC_009648_3892814_3893693_-
RTS_NC_009648_3893694_3893913_-
RTS_NC_009648_3894944_3895383_-
RTS_NC_009648_3896620_3899764_-		3900927-3901177
RTS_NC_009648_3902955_3904929_-
RTS_NC_009648_3914833_3916982_-
RTS_NC_009648_3920533_3924752_-
RTS_NC_009648_3927943_3929312_-
RTS_NC_009648_3929353_3932122_-
RTS_NC_009648_3932123_3934802_-
RTS_NC_009648_3934873_3935152_-
RTS_NC_009648_3935153_3941792_-	3941732-3941982	3941732-3941982
RTS_NC_009648_3945643_3946232_-	3946157-3946407	3946157-3946407
RTS_NC_009648_3946273_3950333_-
RTS_NC_009648_3950334_3951458_-
RTS_NC_009648_3951459_3952413_-
RTS_NC_009648_3953984_3956913_-	3956748-3956998
RTS_NC_009648_3958454_3960213_-
RTS_NC_009648_3960254_3963603_-	3963476-3963726	3963476-3963726
RTS_NC_009648_3971474_3972998_-	3972993-3973243	3972993-3973243
RTS_NC_009648_3972999_3975543_-
RTS_NC_009648_3975674_3976863_-	3976713-3976963	3976713-3976963
RTS_NC_009648_3987854_3988868_-
RTS_NC_009648_3989269_3990223_-	3990068-3990318	3990068-3990318
RTS_NC_009648_3990224_3991598_-
RTS_NC_009648_3997579_3998811_-
RTS_NC_009648_3998812_4000628_-
RTS_NC_009648_4002109_4004678_-
RTS_NC_009648_4006399_4010138_-	4010033-4010283
RTS_NC_009648_4010959_4012378_-	4012283-4012533	4012283-4012533
RTS_NC_009648_4012379_4021453_-
RTS_NC_009648_4021454_4023208_-
RTS_NC_009648_4038323_4038602_-
RTS_NC_009648_4038603_4042261_-	4042188-4042438
RTS_NC_009648_4042262_4043748_-		4042188-4042438
RTS_NC_009648_4044299_4047278_-	4047078-4047328	4047078-4047328
RTS_NC_009648_4047279_4048308_-		4048338-4048588
RTS_NC_009648_4052729_4054157_-
RTS_NC_009648_4054158_4057765_-
RTS_NC_009648_4057766_4062910_-	4062710-4062960	4062710-4062960
RTS_NC_009648_4062911_4068126_-	4067954-4068204	4067954-4068204
RTS_NC_009648_4068617_4069256_-	4069221-4069471	4069221-4069471
RTS_NC_009648_4069257_4069566_-
RTS_NC_009648_4069697_4074371_-
RTS_NC_009648_4074372_4076471_-
RTS_NC_009648_4076472_4077246_-	4077201-4077451
RTS_NC_009648_4077497_4078196_-	4078086-4078336	4078086-4078336
RTS_NC_009648_4078197_4080876_-
RTS_NC_009648_4084847_4085519_-
RTS_NC_009648_4085520_4085769_-	4085664-4085914
RTS_NC_009648_4087700_4092099_-	4092009-4092259
RTS_NC_009648_4092590_4095009_-
RTS_NC_009648_4099190_4106084_-	4106027-4106277	4106027-4106277
RTS_NC_009648_4106085_4109589_-
RTS_NC_009648_4112240_4112829_-	4112784-4113034	4112784-4113034
RTS_NC_009648_4119320_4121559_-	4121357-4121607	4121357-4121607
RTS_NC_009648_4127871_4128371_-
RTS_NC_009648_4128372_4129060_-
RTS_NC_009648_4132131_4136980_-	4136980-4137230
RTS_NC_009648_4139841_4142080_-
RTS_NC_009648_4143891_4144480_-
RTS_NC_009648_4144581_4154010_-	4154000-4154250	4154000-4154250
RTS_NC_009648_4154011_4155557_-
RTS_NC_009648_4155838_4158907_-	4158670-4158920
RTS_NC_009648_4158908_4160987_-
RTS_NC_009648_4162558_4164347_-	4164347-4164597	4164347-4164597
RTS_NC_009648_4164748_4170442_-
RTS_NC_009648_4170443_4170647_-
RTS_NC_009648_4170688_4175807_-	4175695-4175945	4175695-4175945
RTS_NC_009648_4176388_4178687_-
RTS_NC_009648_4181458_4182827_-
RTS_NC_009648_4184458_4185547_-	4185535-4185785	4185535-4185785
RTS_NC_009648_4185548_4189007_-
RTS_NC_009648_4189828_4190387_-	4190245-4190495	4190245-4190495
RTS_NC_009648_4193428_4193717_-	4193627-4193877	4193627-4193877
RTS_NC_009648_4195138_4196417_-
[truncated: 1,661 more rows]
